# Supplementary material for: Circulating Extracellular Vesicles Suggest Race-Associated Transcriptomic Differences in Preterm Birth: A Pilot Study
Source: Int J Mol Sci. 2026 May 25;27(11):4739. doi: 10.3390/ijms27114739 (PMC13257038; doi:10.3390/ijms27114739)
Supplement: Supplementary file 1 [file ijms-27-04739-s001.zip]

Archive with 3 entries (3 files):
- ijms-4297908-supplementary-r1.pdf
- Supplementary File S1.xlsx
- Supplementary File S2.xlsx
