# Supplementary material for: Circulating Extracellular Vesicles Suggest Race-Associated Transcriptomic Differences in Preterm Birth: A Pilot Study
Source: Int J Mol Sci. 2026 May 25;27(11):4739. doi: 10.3390/ijms27114739 (PMC13257038; doi:10.3390/ijms27114739)
Supplement: Supplementary file 1 [file ijms-27-04739-s001.zip › Supplementary File S1.xlsx]

## Sheet: PTB-Up-Comm-KEGG
Term	Overlap	P-value	Adjusted P-value	Old P-value	Old Adjusted P-value	Odds Ratio	Combined Score	Genes
Neutrophil extracellular trap formation	7/189	2.32177e-05	0.00308795	0	0	9.1418	97.5484	H2BC7;H2BC8;ITGB3;ITGA2B;H2BC11;GP1BA;H3-3A
Platelet activation	5/124	0.000243739	0.0162086	0	0	9.783	81.3888	FCER1G;ITGB3;GNAQ;ITGA2B;GP1BA
Viral carcinogenesis	5/203	0.00224247	0.099416	0	0	5.85621	35.7239	H2BC7;H2BC8;H2BC11;IL6ST;YWHAH
Systemic lupus erythematosus	4/135	0.00324028	0.107739	0	0	7.02255	40.2539	H2BC7;H2BC8;H2BC11;H3-3A
ECM-receptor interaction	3/88	0.00734034	0.134695	0	0	8.0426	39.5243	ITGB3;ITGA2B;GP1BA
Gap junction	3/88	0.00734034	0.134695	0	0	8.0426	39.5243	GNAQ;TUBB1;PDGFA
Hypertrophic cardiomyopathy	3/90	0.00780796	0.134695	0	0	7.85692	38.1266	ITGB3;ITGA2B;TPM1
Dilated cardiomyopathy	3/96	0.00931477	0.134695	0	0	7.34779	34.3594	ITGB3;ITGA2B;TPM1
Alcoholism	4/186	0.0099468	0.134695	0	0	5.04166	23.2446	H2BC7;H2BC8;H2BC11;H3-3A
Hematopoietic cell lineage	3/99	0.0101274	0.134695	0	0	7.1171	32.6853	ITGB3;ITGA2B;GP1BA
Focal adhesion	4/201	0.0129274	0.15308	0	0	4.65423	20.2385	ITGB3;ITGA2B;PDGFA;MYL9
Serotonergic synapse	3/113	0.0144544	0.15308	0	0	6.2069	26.2971	APP;GNAQ;ALOX12
Rap1 signaling pathway	4/210	0.0149627	0.15308	0	0	4.44886	18.695	ITGB3;GNAQ;ITGA2B;PDGFA
Regulation of actin cytoskeleton	4/218	0.0169332	0.160865	0	0	4.28081	17.4592	ITGB3;ITGA2B;PDGFA;MYL9
PI3K-Akt signaling pathway	5/354	0.0218467	0.193707	0	0	3.29698	12.6067	ITGB3;ITGA2B;PDGFA;JAK2;YWHAH
Fluid shear stress and atherosclerosis	3/139	0.0248859	0.203926	0	0	5.01369	18.5178	ITGB3;ITGA2B;PDGFA
Salmonella infection	4/249	0.0260658	0.203926	0	0	3.73327	13.6157	TUBB1;ABI1;MYL9;S100A10
JAK-STAT signaling pathway	3/162	0.0367351	0.271432	0	0	4.28345	14.1526	PDGFA;JAK2;IL6ST
Tight junction	3/169	0.0408236	0.285765	0	0	4.10137	13.1182	YBX3;MYL9;JAM3
Arrhythmogenic right ventricular cardiomyopathy	2/77	0.0471375	0.313464	0	0	6.01061	18.3605	ITGB3;ITGA2B
Inflammatory mediator regulation of TRP channels	2/98	0.0721183	0.446834	0	0	4.69081	12.3343	GNAQ;ALOX12
Th17 cell differentiation	2/107	0.0838783	0.446834	0	0	4.2868	10.6243	JAK2;IL6ST
Glucagon signaling pathway	2/107	0.0838783	0.446834	0	0	4.2868	10.6243	GNAQ;PHKB
Pathways in cancer	5/531	0.0913875	0.446834	0	0	2.16775	5.18665	GNAQ;ITGA2B;PDGFA;JAK2;IL6ST
Cholinergic synapse	2/113	0.0920206	0.446834	0	0	4.05385	9.67144	GNAQ;JAK2
Leukocyte transendothelial migration	2/114	0.0933995	0.446834	0	0	4.01745	9.52485	MYL9;JAM3
Calcium signaling pathway	3/240	0.0940673	0.446834	0	0	2.86236	6.76589	GNAQ;PDGFA;PHKB
Sphingolipid signaling pathway	2/119	0.100384	0.446834	0	0	3.84479	8.83825	FCER1G;GNAQ
Growth hormone synthesis, secretion and action	2/119	0.100384	0.446834	0	0	3.84479	8.83825	GNAQ;JAK2
Thyroid hormone signaling pathway	2/121	0.103217	0.446834	0	0	3.77979	8.58361	ITGB3;MED12L
Endocytosis	3/252	0.104972	0.446834	0	0	2.72275	6.13726	RUFY1;RAB4A;EPS15
Cell cycle	2/124	0.107509	0.446834	0	0	3.68629	8.2211	CDKN2D;YWHAH
Biosynthesis of unsaturated fatty acids	1/27	0.114722	0.448764	0	0	8.59291	18.6058	ELOVL7
Fatty acid elongation	1/27	0.114722	0.448764	0	0	8.59291	18.6058	ELOVL7
Vascular smooth muscle contraction	2/133	0.12066	0.457002	0	0	3.43147	7.25681	GNAQ;MYL9
Yersinia infection	2/137	0.126628	0.457002	0	0	3.32912	6.87965	GNAQ;SKAP2
Asthma	1/31	0.130572	0.457002	0	0	7.44569	15.1582	FCER1G
RNA polymerase	1/31	0.130572	0.457002	0	0	7.44569	15.1582	POLR3G
Signaling pathways regulating pluripotency of stem cells	2/143	0.135708	0.462799	0	0	3.18649	6.36422	JAK2;IL6ST
Phospholipase D signaling pathway	2/148	0.143384	0.464963	0	0	3.07659	5.97544	FCER1G;PDGFA
Adrenergic signaling in cardiomyocytes	2/150	0.14648	0.464963	0	0	3.03471	5.82927	GNAQ;TPM1
Phagosome	2/152	0.14959	0.464963	0	0	2.99394	5.68806	ITGB3;TUBB1
Oxytocin signaling pathway	2/154	0.152713	0.464963	0	0	2.95425	5.55161	GNAQ;MYL9
African trypanosomiasis	1/37	0.153822	0.464963	0	0	6.20287	11.6115	GNAQ
Hepatitis C	2/157	0.157422	0.46527	0	0	2.89663	5.35535	EIF2AK1;YWHAH
MicroRNAs in cancer	3/310	0.163805	0.47361	0	0	2.20184	3.9833	ITGB3;TPM1;PDGFA
Ferroptosis	1/41	0.16898	0.478178	0	0	5.58146	9.9237	GPX4
cGMP-PKG signaling pathway	2/167	0.17331	0.480213	0	0	2.7197	4.76674	GNAQ;MYL9
Tuberculosis	2/180	0.19433	0.527467	0	0	2.51941	4.12729	FCER1G;JAK2
Endocrine and other factor-regulated calcium reabsorption	1/53	0.21286	0.530295	0	0	4.29084	6.63844	GNAQ
Transcriptional misregulation in cancer	2/192	0.21401	0.530295	0	0	2.35885	3.63671	PDGFA;H3-3A
Chemokine signaling pathway	2/192	0.21401	0.530295	0	0	2.35885	3.63671	GNAQ;JAK2
Kaposi sarcoma-associated herpesvirus infection	2/193	0.21566	0.530295	0	0	2.34638	3.59948	JAK2;IL6ST
Pathogenic Escherichia coli infection	2/197	0.222269	0.530295	0	0	2.29779	3.45556	TUBB1;ABI1
Glutathione metabolism	1/57	0.226972	0.530295	0	0	3.98355	5.90732	GPX4
Alzheimer disease	3/369	0.231332	0.530295	0	0	1.84134	2.69554	APP;GNAQ;TUBB1
Long-term depression	1/60	0.237391	0.530295	0	0	3.78042	5.43643	GNAQ
Arachidonic acid metabolism	1/61	0.240833	0.530295	0	0	3.71723	5.29204	ALOX12
Cytosolic DNA-sensing pathway	1/63	0.247671	0.530295	0	0	3.59696	5.02011	POLR3G
GnRH secretion	1/64	0.251067	0.530295	0	0	3.53968	4.89196	GNAQ
Cortisol synthesis and secretion	1/65	0.254448	0.530295	0	0	3.4842	4.76868	GNAQ
Long-term potentiation	1/67	0.261165	0.530295	0	0	3.37828	4.53569	GNAQ
Fc epsilon RI signaling pathway	1/68	0.264501	0.530295	0	0	3.32769	4.42553	FCER1G
Adipocytokine signaling pathway	1/69	0.267822	0.530295	0	0	3.27859	4.31932	JAK2
Renin secretion	1/69	0.267822	0.530295	0	0	3.27859	4.31932	GNAQ
Human cytomegalovirus infection	2/225	0.268861	0.530295	0	0	2.00642	2.63555	ITGB3;GNAQ
Epithelial cell signaling in Helicobacter pylori infection	1/70	0.271128	0.530295	0	0	3.23091	4.21686	JAM3
Prolactin signaling pathway	1/70	0.271128	0.530295	0	0	3.23091	4.21686	JAK2
Melanoma	1/72	0.277696	0.530821	0	0	3.13958	4.02251	PDGFA
Thyroid hormone synthesis	1/75	0.287439	0.530821	0	0	3.01184	3.755	GNAQ
Glioma	1/75	0.287439	0.530821	0	0	3.01184	3.755	PDGFA
Gastric acid secretion	1/76	0.290658	0.530821	0	0	2.97154	3.67166	GNAQ
Leishmaniasis	1/77	0.293862	0.530821	0	0	2.93229	3.59101	JAK2
Shigellosis	2/246	0.303849	0.530821	0	0	1.83178	2.18206	MYL9;H3-3A
Insulin secretion	1/86	0.322063	0.530821	0	0	2.62062	2.96918	GNAQ
Cardiac muscle contraction	1/87	0.325127	0.530821	0	0	2.59002	2.90999	TPM1
PD-L1 expression and PD-1 checkpoint pathway in cancer	1/89	0.331214	0.530821	0	0	2.5309	2.79662	JAK2
Small cell lung cancer	1/92	0.340242	0.530821	0	0	2.44709	2.6382	ITGA2B
Th1 and Th2 cell differentiation	1/92	0.340242	0.530821	0	0	2.44709	2.6382	JAK2
Salivary secretion	1/93	0.343225	0.530821	0	0	2.42037	2.58827	GNAQ
GnRH signaling pathway	1/93	0.343225	0.530821	0	0	2.42037	2.58827	GNAQ
Circadian entrainment	1/97	0.355023	0.530821	0	0	2.31905	2.40155	GNAQ
Prostate cancer	1/97	0.355023	0.530821	0	0	2.31905	2.40155	PDGFA
Aldosterone synthesis and secretion	1/98	0.357939	0.530821	0	0	2.29503	2.3579	GNAQ
Choline metabolism in cancer	1/98	0.357939	0.530821	0	0	2.29503	2.3579	PDGFA
Pathways of neurodegeneration	3/475	0.360989	0.530821	0	0	1.42008	1.44693	APP;GNAQ;TUBB1
AGE-RAGE signaling pathway in diabetic complications	1/100	0.363733	0.530821	0	0	2.24844	2.27393	JAK2
Viral protein interaction with cytokine and cytokine receptor	1/100	0.363733	0.530821	0	0	2.24844	2.27393	IL6ST
Melanogenesis	1/101	0.366611	0.530821	0	0	2.22584	2.23353	GNAQ
Amoebiasis	1/102	0.369475	0.530821	0	0	2.20369	2.19415	GNAQ
Chagas disease	1/102	0.369475	0.530821	0	0	2.20369	2.19415	GNAQ
Pancreatic secretion	1/102	0.369475	0.530821	0	0	2.20369	2.19415	GNAQ
T cell receptor signaling pathway	1/104	0.375166	0.530821	0	0	2.16069	2.1183	GRAP2
C-type lectin receptor signaling pathway	1/104	0.375166	0.530821	0	0	2.16069	2.1183	FCER1G
Parathyroid hormone synthesis, secretion and action	1/106	0.380807	0.533129	0	0	2.11932	2.04612	GNAQ
HIF-1 signaling pathway	1/109	0.389173	0.533635	0	0	2.06013	1.94421	TIMP1
Herpes simplex virus 1 infection	3/498	0.389193	0.533635	0	0	1.35249	1.27632	ITGB3;EIF2AK1;JAK2
Toxoplasmosis	1/112	0.397427	0.535815	0	0	2.00415	1.84932	JAK2
Huntington disease	2/306	0.401494	0.535815	0	0	1.46576	1.3376	GNAQ;TUBB1
Glutamatergic synapse	1/114	0.402869	0.535815	0	0	1.96848	1.78963	GNAQ
Osteoclast differentiation	1/127	0.437073	0.563796	0	0	1.76422	1.46017	ITGB3
Human papillomavirus infection	2/331	0.440386	0.563796	0	0	1.35265	1.10932	ITGB3;ITGA2B
Oocyte meiosis	1/129	0.44216	0.563796	0	0	1.73648	1.41711	YWHAH
FoxO signaling pathway	1/131	0.447202	0.563796	0	0	1.70959	1.37579	CDKN2D
Natural killer cell mediated cytotoxicity	1/131	0.447202	0.563796	0	0	1.70959	1.37579	FCER1G
Dopaminergic synapse	1/132	0.449706	0.563796	0	0	1.69646	1.35574	GNAQ
Apelin signaling pathway	1/137	0.462058	0.563796	0	0	1.63367	1.2613	GNAQ
Estrogen signaling pathway	1/137	0.462058	0.563796	0	0	1.63367	1.2613	GNAQ
Insulin signaling pathway	1/137	0.462058	0.563796	0	0	1.63367	1.2613	PHKB
Measles	1/139	0.466922	0.564552	0	0	1.60984	1.22604	EIF2AK1
Spinocerebellar ataxia	1/143	0.47652	0.570966	0	0	1.56417	1.15943	GNAQ
Cell adhesion molecules	1/148	0.488277	0.574698	0	0	1.51059	1.0829	JAM3
Retrograde endocannabinoid signaling	1/148	0.488277	0.574698	0	0	1.51059	1.0829	GNAQ
Cushing syndrome	1/155	0.5043	0.58835	0	0	1.44141	0.986768	GNAQ
Necroptosis	1/159	0.513232	0.59339	0	0	1.40464	0.936931	JAK2
Hepatitis B	1/162	0.519826	0.59339	0	0	1.37825	0.901737	JAK2
Hippo signaling pathway	1/163	0.522005	0.59339	0	0	1.36968	0.890398	YWHAH
Protein processing in endoplasmic reticulum	1/171	0.539084	0.604844	0	0	1.30469	0.806149	EIF2AK1
Influenza A	1/172	0.541176	0.604844	0	0	1.297	0.796371	JAK2
Axon guidance	1/182	0.561586	0.622425	0	0	1.22472	0.706651	MYL9
RNA transport	1/186	0.569497	0.625976	0	0	1.198	0.674475	EIF1B
Proteoglycans in cancer	1/205	0.605185	0.659751	0	0	1.08537	0.545096	ITGB3
Human immunodeficiency virus 1 infection	1/212	0.617582	0.66446	0	0	1.04899	0.505554	GNAQ
Lipid and atherosclerosis	1/215	0.622777	0.66446	0	0	1.03413	0.489729	JAK2
cAMP signaling pathway	1/216	0.624493	0.66446	0	0	1.02927	0.484594	MYL9
Coronavirus disease	1/232	0.650921	0.681673	0	0	0.957196	0.410988	IL6ST
Ras signaling pathway	1/232	0.650921	0.681673	0	0	0.957196	0.410988	PDGFA
Chemical carcinogenesis	1/239	0.661897	0.687752	0	0	0.928713	0.383229	JAK2
Parkinson disease	1/249	0.676987	0.697979	0	0	0.890812	0.347508	TUBB1
Prion disease	1/273	0.71054	0.726937	0	0	0.811219	0.277218	TUBB1
MAPK signaling pathway	1/294	0.737056	0.743849	0	0	0.752272	0.229512	PDGFA
Cytokine-cytokine receptor interaction	1/295	0.738257	0.743849	0	0	0.749675	0.227499	IL6ST
Amyotrophic lateral sclerosis	1/364	0.809253	0.809253	0	0	0.605039	0.128053	TUBB1

## Sheet: PTB-Up-Comm-GO
Term	Overlap	P-value	Adjusted P-value	Old P-value	Old Adjusted P-value	Odds Ratio	Combined Score	Genes
Regulation of Platelet Activation (GO:0010543)	5/29	1.7982e-07	0.000174065	0	0	48.7402	756.999	FCER1G;GNAQ;PDGFA;GP1BA;JAK2
Regulation of Platelet Aggregation (GO:0090330)	4/26	5.31325e-06	0.00257161	0	0	42.0465	510.668	MMRN1;ALOX12;JAK2;IL6ST
Positive Regulation of Platelet Aggregation (GO:1901731)	3/11	1.41645e-05	0.0045704	0	0	85.7845	957.764	MMRN1;IL6ST;JAK2
Positive Regulation of Homotypic Cell-Cell Adhesion (GO:0034112)	3/18	6.84694e-05	0.0165696	0	0	45.7356	438.565	MMRN1;IL6ST;JAK2
Regulation of Membrane Protein Ectodomain Proteolysis (GO:0051043)	3/25	0.00018864	0.0365207	0	0	31.1724	267.324	APP;ADAM9;TIMP1
Response to Cytokine (GO:0034097)	5/123	0.000234736	0.0378707	0	0	9.8664	82.454	APP;ADAM9;TIMP1;JAK2;IL6ST
Interleukin-3-Mediated Signaling Pathway (GO:0038156)	2/6	0.000296873	0.0398386	0	0	113.102	918.64	FCER1G;JAK2
Positive Regulation of Protein Transport (GO:0051222)	4/73	0.000329245	0.0398386	0	0	13.3745	107.246	APP;ADAM9;ZFAND1;OAZ1
Regulation of Growth Hormone Receptor Signaling Pathway (GO:0060398)	2/7	0.000414405	0.0445716	0	0	90.4773	704.697	LEPROT;JAK2
Positive Regulation of Mononuclear Cell Migration (GO:0071677)	3/35	0.000519629	0.0503001	0	0	21.4203	161.988	APP;ANO6;JAM3
Positive Regulation of Cell Adhesion (GO:0045785)	4/92	0.000792082	0.0697032	0	0	10.4767	74.8128	TPM1;ADAM9;RSU1;JAK2
Regulation of Muscle System Process (GO:0090257)	2/10	0.000880239	0.071006	0	0	56.5398	397.775	TPM1;MYL9
Positive Regulation of Platelet Activation (GO:0010572)	2/11	0.0010727	0.0741696	0	0	50.2551	343.623	GP1BA;JAK2
Regulation of Cell Activation (GO:0050865)	2/11	0.0010727	0.0741696	0	0	50.2551	343.623	FCER1G;GNAQ
Regulation of Cell-Substrate Adhesion (GO:0010810)	3/46	0.00116292	0.0750471	0	0	15.9318	107.649	RSU1;JAK2;CORO1C
Interleukin-6-Mediated Signaling Pathway (GO:0070102)	2/12	0.00128348	0.0776504	0	0	45.2273	301.131	IL6ST;JAK2
Myofibril Assembly (GO:0030239)	3/51	0.00156973	0.0893823	0	0	14.2687	92.1307	WDR1;TPM1;MYL9
Cell Surface Receptor Signaling Pathway via STAT (GO:0097696)	3/55	0.00195207	0.097964	0	0	13.1684	82.1561	LEPROT;JAK2;IL6ST
Positive Regulation of Membrane Protein Ectodomain Proteolysis (GO:0051044)	2/15	0.00202405	0.097964	0	0	34.785	215.759	APP;ADAM9
Regulation of Bone Remodeling (GO:0046850)	2/15	0.00202405	0.097964	0	0	34.785	215.759	LEPROT;ITGB3
Negative Regulation of Platelet Activation (GO:0010544)	2/16	0.00230644	0.106316	0	0	32.2987	196.119	PDGFA;ALOX12
Negative Regulation of Intrinsic Apoptotic Signaling Pathway (GO:2001243)	3/60	0.00250535	0.110235	0	0	12.0103	71.9335	CDKN2D;PTTG1IP;YBX3
Positive Regulation of Cell Activation (GO:0050867)	2/18	0.00292357	0.113201	0	0	28.2585	164.887	GP1BA;JAK2
Megakaryocyte Differentiation (GO:0030219)	2/18	0.00292357	0.113201	0	0	28.2585	164.887	TAL1;GP1BA
Regulation of Adaptive Immune Response (GO:0002819)	2/18	0.00292357	0.113201	0	0	28.2585	164.887	AKIRIN2;IL6ST
Defense Response to Bacterium (GO:0042742)	5/221	0.00323316	0.116805	0	0	5.36329	30.7547	APP;AKIRIN2;MARCHF2;FCER1G;H2BC11
Microglial Cell Activation (GO:0001774)	2/19	0.00325799	0.116805	0	0	26.5949	152.3	APP;JAK2
Positive Regulation of Monocyte Chemotaxis (GO:0090026)	2/20	0.00360943	0.124783	0	0	25.1162	141.258	APP;ANO6
Positive Regulation of Cell-Substrate Adhesion (GO:0010811)	3/73	0.00436631	0.145744	0	0	9.7734	53.1071	RSU1;JAK2;S100A10
Organelle Fission (GO:0048285)	2/23	0.00476434	0.147853	0	0	21.5249	115.085	UCP2;CORO1C
Cellular Response to Interleukin-6 (GO:0071354)	2/23	0.00476434	0.147853	0	0	21.5249	115.085	IL6ST;JAK2
Regulation of Neuron Differentiation (GO:0045664)	3/76	0.00488771	0.147853	0	0	9.37034	49.8598	APP;MMD;YWHAH
Cellular Response to Low-Density Lipoprotein Particle Stimulus (GO:0071404)	2/25	0.00561656	0.150584	0	0	19.6512	101.833	APP;FCER1G
Long-Chain Fatty Acid Biosynthetic Process (GO:0042759)	2/25	0.00561656	0.150584	0	0	19.6512	101.833	GPX4;ALOX12
Negative Chemotaxis (GO:0050919)	2/25	0.00561656	0.150584	0	0	19.6512	101.833	ITGB3;PDGFA
Response to Tumor Necrosis Factor (GO:0034612)	3/80	0.00563913	0.150584	0	0	8.88177	45.9901	ADAM9;JAK2;YBX3
Wound Healing (GO:0042060)	3/81	0.00583718	0.150584	0	0	8.76746	45.0955	ITGB3;TPM1;PDGFA
Regulation of Vascular Endothelial Growth Factor Receptor Signaling Pathway (GO:0030947)	2/26	0.0060669	0.150584	0	0	18.8314	96.1328	MMRN1;ITGB3
Myeloid Cell Development (GO:0061515)	2/26	0.0060669	0.150584	0	0	18.8314	96.1328	APP;GP1BA
Regulation of Microtubule Polymerization or Depolymerization (GO:0031110)	2/27	0.00653318	0.157498	0	0	18.0773	90.9442	GAS2L1;MAPRE1
Actomyosin Structure Organization (GO:0031032)	3/85	0.0066709	0.157498	0	0	8.3381	41.7739	WDR1;TPM1;MYL9
Integrin-Mediated Signaling Pathway (GO:0007229)	3/86	0.00688981	0.157925	0	0	8.23722	41.0025	ITGB3;ITGA2B;ADAM9
Regulation of Monocyte Chemotaxis (GO:0090025)	2/28	0.00701527	0.157925	0	0	17.3811	86.2045	APP;ANO6
Regulation of Muscle Contraction (GO:0006937)	2/30	0.00802625	0.172654	0	0	16.138	77.8664	TPM1;MYL9
Heterotypic Cell-Cell Adhesion (GO:0034113)	2/30	0.00802625	0.172654	0	0	16.138	77.8664	ITGB3;JAM3
Chromosome Condensation (GO:0030261)	2/31	0.00855486	0.175047	0	0	15.5807	74.1838	H1-0;H1-2
Negative Regulation of Blood Coagulation (GO:0030195)	2/31	0.00855486	0.175047	0	0	15.5807	74.1838	PDGFA;GP1BA
Positive Regulation of Immune Response (GO:0050778)	3/95	0.00905271	0.175047	0	0	7.42804	34.9466	AKIRIN2;POLR3G;IL6ST
Regulation of Cell Adhesion Mediated by Integrin (GO:0033628)	2/33	0.00965756	0.175047	0	0	14.574	67.6238	ADAM9;JAM3
Positive Regulation of Cold-Induced Thermogenesis (GO:0120162)	3/99	0.0101274	0.175047	0	0	7.1171	32.6853	LEPROT;UCP2;JAK2
Positive Regulation of Protein Catabolic Process (GO:0045732)	3/99	0.0101274	0.175047	0	0	7.1171	32.6853	APP;ADAM9;OAZ1
Negative Regulation of Microtubule Polymerization or Depolymerization (GO:0031111)	2/34	0.0102314	0.175047	0	0	14.1179	64.6924	GAS2L1;MAPRE1
Cellular Response to Osmotic Stress (GO:0071470)	2/34	0.0102314	0.175047	0	0	14.1179	64.6924	ZFAND1;YBX3
Sarcomere Organization (GO:0045214)	2/34	0.0102314	0.175047	0	0	14.1179	64.6924	WDR1;TPM1
Platelet Aggregation (GO:0070527)	2/35	0.01082	0.175047	0	0	13.6894	61.9632	ITGB3;MYL9
Macrophage Activation (GO:0042116)	2/35	0.01082	0.175047	0	0	13.6894	61.9632	APP;JAK2
Regulation of Blood Circulation (GO:1903522)	2/36	0.0114232	0.175047	0	0	13.2861	59.4169	APP;TPM1
Positive Regulation of Myeloid Cell Differentiation (GO:0045639)	2/37	0.0120409	0.175047	0	0	12.9058	57.0367	TAL1;MTURN
Cell-Matrix Adhesion (GO:0007160)	3/107	0.0124912	0.175047	0	0	6.56698	28.7813	ITGB3;ITGA2B;ADAM9
Regulation of Intracellular Protein Transport (GO:0033157)	2/38	0.012673	0.175047	0	0	12.5467	54.8076	ZFAND1;OAZ1
Regulation of Microtubule Cytoskeleton Organization (GO:0070507)	2/38	0.012673	0.175047	0	0	12.5467	54.8076	GAS2L1;MAPRE1
Positive Regulation of GTPase Activity (GO:0043547)	3/111	0.0137817	0.175047	0	0	6.32248	27.0881	RSU1;CORO1C;S100A10
Regulation of DNA Recombination (GO:0000018)	2/40	0.0139797	0.175047	0	0	11.8852	50.7514	H1-0;H1-2
Negative Regulation of DNA Metabolic Process (GO:0051053)	2/41	0.0146541	0.175047	0	0	11.5798	48.9021	H1-0;H1-2
Positive Regulation of Neuron Differentiation (GO:0045666)	2/42	0.0153422	0.175047	0	0	11.2898	47.159	APP;MMD
Negative Regulation of DNA Recombination (GO:0045910)	2/42	0.0153422	0.175047	0	0	11.2898	47.159	H1-0;H1-2
Positive Regulation of Cytokine Production (GO:0001819)	5/325	0.0157127	0.175047	0	0	3.6011	14.9564	APP;AKIRIN2;FCER1G;JAK2;IL6ST
Positive Regulation of Gene Expression, Epigenetic (GO:0141137)	2/43	0.0160441	0.175047	0	0	11.0139	45.5138	APP;ATAD2B
Positive Regulation of Stress Fiber Assembly (GO:0051496)	2/43	0.0160441	0.175047	0	0	11.0139	45.5138	TPM1;S100A10
Negative Regulation of Protein Localization (GO:1903828)	2/44	0.0167595	0.175047	0	0	10.7511	43.9589	APP;LEPROT
Positive Regulation of Response to Biotic Stimulus (GO:0002833)	2/44	0.0167595	0.175047	0	0	10.7511	43.9589	AKIRIN2;POLR3G
Regulation of Nitric Oxide Biosynthetic Process (GO:0045428)	2/45	0.0174882	0.175047	0	0	10.5005	42.4875	APP;JAK2
T Cell Differentiation (GO:0030217)	2/46	0.0182303	0.175047	0	0	10.2614	41.0934	LEPROT;FCER1G
Homotypic Cell-Cell Adhesion (GO:0034109)	2/46	0.0182303	0.175047	0	0	10.2614	41.0934	ITGB3;MYL9
Supramolecular Fiber Organization (GO:0097435)	5/339	0.0185072	0.175047	0	0	3.44769	13.7549	APP;SIAH2;TPM1;MYL9;CORO1C
Chromosome Organization (GO:0051276)	2/47	0.0189855	0.175047	0	0	10.0328	39.7709	H1-0;H1-2
Positive Regulation of Innate Immune Response (GO:0045089)	2/48	0.0197537	0.175047	0	0	9.81423	38.5151	AKIRIN2;POLR3G
Erythrocyte Differentiation (GO:0030218)	2/48	0.0197537	0.175047	0	0	9.81423	38.5151	TAL1;JAK2
Actin Polymerization or Depolymerization (GO:0008154)	2/49	0.0205348	0.175047	0	0	9.60493	37.3212	WDR1;JAK2
Arachidonate Metabolic Process (GO:0019369)	2/49	0.0205348	0.175047	0	0	9.60493	37.3212	GPX4;ALOX12
Regulation of Wound Healing (GO:0061041)	2/49	0.0205348	0.175047	0	0	9.60493	37.3212	MMRN1;GP1BA
Positive Regulation of Intracellular Transport (GO:0032388)	2/49	0.0205348	0.175047	0	0	9.60493	37.3212	ZFAND1;OAZ1
Positive Regulation of Defense Response (GO:0031349)	3/130	0.0209187	0.175047	0	0	5.37144	20.7719	APP;AKIRIN2;POLR3G
Negative Regulation of Phosphorylation (GO:0042326)	2/50	0.0213287	0.175047	0	0	9.40436	36.1852	CDKN2D;CORO1C
Positive Regulation of Cellular Process (GO:0048522)	7/622	0.0220668	0.175047	0	0	2.646	10.091	APP;LEPROT;TAL1;TPM1;PDGFA;TIMP1;IL6ST
Positive Regulation of Actin Filament Bundle Assembly (GO:0032233)	2/51	0.0221352	0.175047	0	0	9.21197	35.103	TPM1;S100A10
Negative Regulation of Lipid Transport (GO:0032369)	1/5	0.0223005	0.175047	0	0	55.9157	212.656	ITGB3
Negative Regulation of Trophoblast Cell Migration (GO:1901164)	1/5	0.0223005	0.175047	0	0	55.9157	212.656	TIMP1
Regulation of Plasma Membrane Repair (GO:1905684)	1/5	0.0223005	0.175047	0	0	55.9157	212.656	S100A10
Axo-Dendritic Transport (GO:0008088)	1/5	0.0223005	0.175047	0	0	55.9157	212.656	APP
Regulation of Renal Sodium Excretion (GO:0035813)	1/5	0.0223005	0.175047	0	0	55.9157	212.656	SPX
Positive Regulation of NK T Cell Proliferation (GO:0051142)	1/5	0.0223005	0.175047	0	0	55.9157	212.656	JAK2
Erythropoietin-Mediated Signaling Pathway (GO:0038162)	1/5	0.0223005	0.175047	0	0	55.9157	212.656	JAK2
Interleukin-23-Mediated Signaling Pathway (GO:0038155)	1/5	0.0223005	0.175047	0	0	55.9157	212.656	JAK2
Interleukin-5-Mediated Signaling Pathway (GO:0038043)	1/5	0.0223005	0.175047	0	0	55.9157	212.656	JAK2
Positive Regulation of Vascular Associated Smooth Muscle Cell Differentiation (GO:1905065)	1/5	0.0223005	0.175047	0	0	55.9157	212.656	VSIG2
Membrane Raft Assembly (GO:0001765)	1/5	0.0223005	0.175047	0	0	55.9157	212.656	S100A10
Regulation of G Protein-Coupled Receptor Internalization (GO:1904020)	1/5	0.0223005	0.175047	0	0	55.9157	212.656	APP
Regulation of Calcium Import Into the Mitochondrion (GO:0110097)	1/5	0.0223005	0.175047	0	0	55.9157	212.656	UCP2
Negative Regulation of Amyloid Precursor Protein Biosynthetic Process (GO:0042985)	1/5	0.0223005	0.175047	0	0	55.9157	212.656	ITM2B
Regulation of Substrate Adhesion-Dependent Cell Spreading (GO:1900024)	2/52	0.0229542	0.175047	0	0	9.02727	34.0712	CORO1C;S100A10
Positive Regulation of Proteolysis (GO:0045862)	2/52	0.0229542	0.175047	0	0	9.02727	34.0712	APP;ADAM9
Positive Regulation of MAPK Cascade (GO:0043410)	5/362	0.0237787	0.175047	0	0	3.22178	12.0461	APP;PELI2;ADAM9;PDGFA;MTURN
Regulation of Focal Adhesion Assembly (GO:0051893)	2/53	0.0237855	0.175047	0	0	8.84982	33.0866	CORO1C;S100A10
Antibacterial Humoral Response (GO:0019731)	2/53	0.0237855	0.175047	0	0	8.84982	33.0866	APP;H2BC11
Unsaturated Fatty Acid Metabolic Process (GO:0033559)	2/53	0.0237855	0.175047	0	0	8.84982	33.0866	GPX4;ALOX12
Regulation of Protein Phosphorylation (GO:0001932)	3/137	0.0239716	0.175047	0	0	5.08904	18.9866	PELI2;PDGFA;CORO1C
Negative Regulation of Multicellular Organismal Process (GO:0051241)	4/243	0.0241079	0.175047	0	0	3.82816	14.2607	APP;SPX;TIMP1;CORO1C
Regulation of Receptor Signaling Pathway via JAK-STAT (GO:0046425)	2/55	0.0254849	0.175047	0	0	8.51501	31.2473	LEPROT;JAK2
Icosanoid Metabolic Process (GO:0006690)	2/55	0.0254849	0.175047	0	0	8.51501	31.2473	GPX4;ALOX12
Nucleosome Assembly (GO:0006334)	2/56	0.0263526	0.175047	0	0	8.3569	30.3873	H2BC11;ATAD2B
Positive Regulation of Interleukin-1 Beta Production (GO:0032731)	2/56	0.0263526	0.175047	0	0	8.3569	30.3873	APP;JAK2
Positive Regulation of Leukocyte Chemotaxis (GO:0002690)	2/56	0.0263526	0.175047	0	0	8.3569	30.3873	APP;ANO6
Negative Regulation of Heart Rate (GO:0010459)	1/6	0.0267012	0.175047	0	0	44.7303	162.06	SPX
HRI-mediated Signaling (GO:0140468)	1/6	0.0267012	0.175047	0	0	44.7303	162.06	EIF2AK1
Regulation of Hemoglobin Biosynthetic Process (GO:0046984)	1/6	0.0267012	0.175047	0	0	44.7303	162.06	EIF2AK1
Negative Regulation of Membrane Protein Ectodomain Proteolysis (GO:0051045)	1/6	0.0267012	0.175047	0	0	44.7303	162.06	TIMP1
Negative Regulation of Response to Food (GO:0032096)	1/6	0.0267012	0.175047	0	0	44.7303	162.06	SPX
Regulation of Protein Depolymerization (GO:1901879)	1/6	0.0267012	0.175047	0	0	44.7303	162.06	WDR1
Smooth Muscle Cell Migration (GO:0014909)	1/6	0.0267012	0.175047	0	0	44.7303	162.06	ITGB3
Stress Granule Disassembly (GO:0035617)	1/6	0.0267012	0.175047	0	0	44.7303	162.06	ZFAND1
Thrombopoietin-Mediated Signaling Pathway (GO:0038163)	1/6	0.0267012	0.175047	0	0	44.7303	162.06	JAK2
Positive Regulation of Lamellipodium Morphogenesis (GO:2000394)	1/6	0.0267012	0.175047	0	0	44.7303	162.06	CORO1C
Fatty Acid Elongation, Monounsaturated Fatty Acid (GO:0034625)	1/6	0.0267012	0.175047	0	0	44.7303	162.06	ELOVL7
Fatty Acid Elongation, Polyunsaturated Fatty Acid (GO:0034626)	1/6	0.0267012	0.175047	0	0	44.7303	162.06	ELOVL7
Fatty Acid Elongation, Unsaturated Fatty Acid (GO:0019368)	1/6	0.0267012	0.175047	0	0	44.7303	162.06	ELOVL7
Positive Regulation of Protein Catabolic Process in the Vacuole (GO:1904352)	1/6	0.0267012	0.175047	0	0	44.7303	162.06	MARCHF2
Lipoprotein Metabolic Process (GO:0042157)	1/6	0.0267012	0.175047	0	0	44.7303	162.06	APP
Protein Repair (GO:0030091)	1/6	0.0267012	0.175047	0	0	44.7303	162.06	PCMT1
Regulation of NK T Cell Proliferation (GO:0051140)	1/6	0.0267012	0.175047	0	0	44.7303	162.06	JAK2
Myeloid Cell Differentiation (GO:0030099)	2/57	0.0272323	0.175047	0	0	8.20455	29.5639	TAL1;JAK2
Cytokine-Mediated Signaling Pathway (GO:0019221)	4/255	0.0281169	0.175047	0	0	3.64292	13.0103	LEPROT;FCER1G;JAK2;IL6ST
Positive Regulation of Signal Transduction (GO:0009967)	4/256	0.0284679	0.175047	0	0	3.62828	12.913	APP;ITGB3;JAK2;IL6ST
Positive Regulation of Metabolic Process (GO:0009893)	3/147	0.0287294	0.175047	0	0	4.73324	16.8022	LEPROT;UCP2;JAK2
Protein Polymerization (GO:0051258)	2/59	0.0290267	0.175047	0	0	7.91587	28.0185	GPX4;JAK2
Regulation of Cold-Induced Thermogenesis (GO:0120161)	3/148	0.0292308	0.175047	0	0	4.70036	16.6042	LEPROT;UCP2;JAK2
Regulation of MAPK Cascade (GO:0043408)	4/260	0.029898	0.175047	0	0	3.57086	12.5336	APP;GRAP2;PELI2;PDGFA
Negative Regulation of Protein Kinase Activity (GO:0006469)	2/60	0.0299412	0.175047	0	0	7.779	27.2928	GNAQ;CORO1C
Positive Regulation of Cell Cycle (GO:0045787)	2/60	0.0299412	0.175047	0	0	7.779	27.2928	APP;TAL1
Regulation of Leukocyte Proliferation (GO:0070663)	1/7	0.0310823	0.175047	0	0	37.2734	129.38	JAK2
Antigen Processing and Presentation of Exogenous Peptide Antigen via MHC Class I (GO:0042590)	1/7	0.0310823	0.175047	0	0	37.2734	129.38	FCER1G
Blood Coagulation, Intrinsic Pathway (GO:0007597)	1/7	0.0310823	0.175047	0	0	37.2734	129.38	GP1BA
Cellular Response to Erythropoietin (GO:0036018)	1/7	0.0310823	0.175047	0	0	37.2734	129.38	JAK2
Cellular Response to Leptin Stimulus (GO:0044320)	1/7	0.0310823	0.175047	0	0	37.2734	129.38	LEPROT
Positive Regulation of cAMP/PKA Signal Transduction (GO:0141163)	1/7	0.0310823	0.175047	0	0	37.2734	129.38	APP
Sulfur Amino Acid Biosynthetic Process (GO:0000097)	1/7	0.0310823	0.175047	0	0	37.2734	129.38	VSIG2
Fatty Acid Elongation, Saturated Fatty Acid (GO:0019367)	1/7	0.0310823	0.175047	0	0	37.2734	129.38	ELOVL7
Positive Regulation of Natural Killer Cell Proliferation (GO:0032819)	1/7	0.0310823	0.175047	0	0	37.2734	129.38	JAK2
Positive Regulation of Plasminogen Activation (GO:0010756)	1/7	0.0310823	0.175047	0	0	37.2734	129.38	S100A10
Intestinal Epithelial Cell Differentiation (GO:0060575)	1/7	0.0310823	0.175047	0	0	37.2734	129.38	IL6ST
protein-DNA Complex Assembly (GO:0065004)	2/62	0.0318043	0.175047	0	0	7.51894	25.9265	H2BC11;ATAD2B
Positive Regulation of ERK1 and ERK2 Cascade (GO:0070374)	3/153	0.0318072	0.175047	0	0	4.54253	15.6629	APP;PDGFA;MTURN
Positive Regulation of Interleukin-1 Production (GO:0032732)	2/63	0.0327527	0.175047	0	0	7.39531	25.2829	APP;JAK2
Positive Regulation of Phagocytosis (GO:0050766)	2/64	0.0337121	0.175047	0	0	7.27566	24.6638	FCER1G;ANO6
Actin Filament Organization (GO:0007015)	3/158	0.034499	0.175047	0	0	4.39488	14.7968	TPM1;GAS2L1;CORO1C
Regulation of Endocytosis (GO:0030100)	2/65	0.0346824	0.175047	0	0	7.15981	24.0679	RUFY1;RAB4A
Regulation of Extrinsic Apoptotic Signaling Pathway (GO:2001236)	2/65	0.0346824	0.175047	0	0	7.15981	24.0679	APP;SIAH2
Regulation of Phosphorylation (GO:0042325)	2/65	0.0346824	0.175047	0	0	7.15981	24.0679	CDKN2D;CORO1C
Positive Regulation of T Cell Proliferation (GO:0042102)	2/65	0.0346824	0.175047	0	0	7.15981	24.0679	JAK2;IL6ST
Negative Regulation of Ferroptosis (GO:0110076)	1/8	0.035444	0.175047	0	0	31.947	106.697	GPX4
Negative Regulation of Glycoprotein Biosynthetic Process (GO:0010561)	1/8	0.035444	0.175047	0	0	31.947	106.697	ITM2B
Regulation of Intrinsic Apoptotic Signaling Pathway by P53 Class Mediator (GO:1902253)	1/8	0.035444	0.175047	0	0	31.947	106.697	PTTG1IP
Positive Regulation of NK T Cell Activation (GO:0051135)	1/8	0.035444	0.175047	0	0	31.947	106.697	JAK2
Response to Leptin (GO:0044321)	1/8	0.035444	0.175047	0	0	31.947	106.697	LEPROT
Positive Regulation of Adaptive Immune Response (GO:0002821)	1/8	0.035444	0.175047	0	0	31.947	106.697	IL6ST
Response to Vitamin (GO:0033273)	1/8	0.035444	0.175047	0	0	31.947	106.697	CDKN2D
Collagen-Activated Signaling Pathway (GO:0038065)	1/8	0.035444	0.175047	0	0	31.947	106.697	JAK2
Response to Vitamin D (GO:0033280)	1/8	0.035444	0.175047	0	0	31.947	106.697	CDKN2D
Detection of Visible Light (GO:0009584)	1/8	0.035444	0.175047	0	0	31.947	106.697	GNAQ
Positive Regulation of Megakaryocyte Differentiation (GO:0045654)	1/8	0.035444	0.175047	0	0	31.947	106.697	MTURN
Glucocorticoid Metabolic Process (GO:0008211)	1/8	0.035444	0.175047	0	0	31.947	106.697	YWHAH
Interleukin-12-Mediated Signaling Pathway (GO:0035722)	1/8	0.035444	0.175047	0	0	31.947	106.697	JAK2
Leptin-Mediated Signaling Pathway (GO:0033210)	1/8	0.035444	0.175047	0	0	31.947	106.697	LEPROT
protein-RNA Complex Disassembly (GO:0032988)	1/8	0.035444	0.175047	0	0	31.947	106.697	ZFAND1
Mesodermal Cell Differentiation (GO:0048333)	1/8	0.035444	0.175047	0	0	31.947	106.697	ITGB3
Monocyte Activation (GO:0042117)	1/8	0.035444	0.175047	0	0	31.947	106.697	ADAM9
Negative Regulation of T Cell Apoptotic Process (GO:0070233)	1/8	0.035444	0.175047	0	0	31.947	106.697	TSC22D3
Negative Regulation of Cytokine-Mediated Signaling Pathway (GO:0001960)	2/67	0.0366554	0.175047	0	0	6.93881	22.9411	H2BC11;IL6ST
Cell-Cell Junction Assembly (GO:0007043)	2/67	0.0366554	0.175047	0	0	6.93881	22.9411	WDR1;JAM3
Regulation of Cellular Localization (GO:0060341)	2/67	0.0366554	0.175047	0	0	6.93881	22.9411	MMD;ITGB3
+ Reg of Phosphatidylinositol 3-Kinase/Prot Kinase B Signal Transduction (GO:0051897)	3/162	0.0367351	0.175047	0	0	4.28345	14.1526	APP;PDGFA;JAK2
Positive Regulation of Response to External Stimulus (GO:0032103)	3/163	0.0373056	0.175047	0	0	4.25647	13.9979	APP;AKIRIN2;POLR3G
Regulation of Translational Initiation (GO:0006446)	2/69	0.0386707	0.175047	0	0	6.731	21.8938	EIF2AK1;EIF1B
Skin Development (GO:0043588)	2/69	0.0386707	0.175047	0	0	6.731	21.8938	ADAM9;PDGFA
Positive Regulation of Intracellular Protein Transport (GO:0090316)	2/69	0.0386707	0.175047	0	0	6.731	21.8938	ZFAND1;OAZ1
Regulation of Apoptotic Process (GO:0042981)	7/704	0.0393598	0.175047	0	0	2.32478	7.5207	APP;PNMA1;SIAH2;ANO6;JAK2;IL6ST;FSTL1
Fatty Acid Biosynthetic Process (GO:0006633)	2/70	0.039694	0.175047	0	0	6.63168	21.3975	GPX4;ELOVL7
Regulation of Dendritic Spine Maintenance (GO:1902950)	1/9	0.0397862	0.175047	0	0	27.9522	90.1246	APP
Negative Regulation of Long-Term Synaptic Potentiation (GO:1900272)	1/9	0.0397862	0.175047	0	0	27.9522	90.1246	APP
Negative Regulation of Necroptotic Process (GO:0060546)	1/9	0.0397862	0.175047	0	0	27.9522	90.1246	YBX3
T-helper 17 Cell Lineage Commitment (GO:0072540)	1/9	0.0397862	0.175047	0	0	27.9522	90.1246	IL6ST
Regulation of Lysosomal Protein Catabolic Process (GO:1905165)	1/9	0.0397862	0.175047	0	0	27.9522	90.1246	MARCHF2
Negative Regulation of Platelet Aggregation (GO:0090331)	1/9	0.0397862	0.175047	0	0	27.9522	90.1246	ALOX12
Negative Regulation of Protein Localization to Cell Surface (GO:2000009)	1/9	0.0397862	0.175047	0	0	27.9522	90.1246	LEPROT
Regulation of Natural Killer Cell Proliferation (GO:0032817)	1/9	0.0397862	0.175047	0	0	27.9522	90.1246	JAK2
Antibacterial Innate Immune Response (GO:0140367)	1/9	0.0397862	0.175047	0	0	27.9522	90.1246	MARCHF2
Regulation of Nitric Oxide Metabolic Process (GO:0080164)	1/9	0.0397862	0.175047	0	0	27.9522	90.1246	JAK2
Apical Protein Localization (GO:0045176)	1/9	0.0397862	0.175047	0	0	27.9522	90.1246	JAM3
Neuron Remodeling (GO:0016322)	1/9	0.0397862	0.175047	0	0	27.9522	90.1246	APP
Phototransduction, Visible Light (GO:0007603)	1/9	0.0397862	0.175047	0	0	27.9522	90.1246	GNAQ
Response to Prostaglandin (GO:0034694)	1/9	0.0397862	0.175047	0	0	27.9522	90.1246	GNAQ
Positive Regulation of Blood Pressure (GO:0045777)	1/9	0.0397862	0.175047	0	0	27.9522	90.1246	SPX
Serine Family Amino Acid Biosynthetic Process (GO:0009070)	1/9	0.0397862	0.175047	0	0	27.9522	90.1246	VSIG2
Positive Regulation of Mesenchymal Cell Proliferation (GO:0002053)	1/9	0.0397862	0.175047	0	0	27.9522	90.1246	PDGFA
Positive Regulation of Phagocytosis, Engulfment (GO:0060100)	1/9	0.0397862	0.175047	0	0	27.9522	90.1246	ANO6
Granulocyte Migration (GO:0097530)	1/9	0.0397862	0.175047	0	0	27.9522	90.1246	JAM3
Positive Regulation of Protein Autophosphorylation (GO:0031954)	1/9	0.0397862	0.175047	0	0	27.9522	90.1246	PDGFA
Homocysteine Metabolic Process (GO:0050667)	1/9	0.0397862	0.175047	0	0	27.9522	90.1246	VSIG2
Lipoxygenase Pathway (GO:0019372)	1/9	0.0397862	0.175047	0	0	27.9522	90.1246	GPX4
Protein Localization to Microtubule (GO:0035372)	1/9	0.0397862	0.175047	0	0	27.9522	90.1246	MAPRE1
Protein Localization to Microtubule Cytoskeleton (GO:0072698)	1/9	0.0397862	0.175047	0	0	27.9522	90.1246	MAPRE1
Negative Regulation of RNA Catabolic Process (GO:1902369)	1/9	0.0397862	0.175047	0	0	27.9522	90.1246	ZCCHC17
Negative Regulation of Appetite (GO:0032099)	1/9	0.0397862	0.175047	0	0	27.9522	90.1246	SPX
Negative Regulation of Cell Adhesion Mediated by Integrin (GO:0033629)	1/9	0.0397862	0.175047	0	0	27.9522	90.1246	JAM3
Phagocytosis (GO:0006909)	2/71	0.0407275	0.175047	0	0	6.53524	20.9184	ITGB3;CORO1C
Regulation of Macromolecule Biosynthetic Process (GO:0010556)	3/170	0.0414257	0.175047	0	0	4.07661	12.9793	APP;PDGFA;YBX3
Cellular Response to Cytokine Stimulus (GO:0071345)	4/289	0.0415308	0.175047	0	0	3.20277	10.1891	LEPROT;JAK2;IL6ST;YBX3
Positive Regulation of Protein Phosphorylation (GO:0001934)	3/171	0.0420324	0.175047	0	0	4.05213	12.8425	MMD;PELI2;PDGFA
Embryonic Organ Development (GO:0048568)	2/73	0.0428248	0.175047	0	0	6.35051	20.0082	TAL1;PDGFA
Negative Regulation of Lipid Localization (GO:1905953)	1/10	0.0441091	0.175047	0	0	24.8452	77.5441	ITGB3
Regulation of Lamellipodium Morphogenesis (GO:2000392)	1/10	0.0441091	0.175047	0	0	24.8452	77.5441	CORO1C
T-helper 17 Cell Differentiation (GO:0072539)	1/10	0.0441091	0.175047	0	0	24.8452	77.5441	IL6ST
Negative Regulation of Programmed Necrotic Cell Death (GO:0062099)	1/10	0.0441091	0.175047	0	0	24.8452	77.5441	YBX3
Actin Filament Depolymerization (GO:0030042)	1/10	0.0441091	0.175047	0	0	24.8452	77.5441	WDR1
Angiogenesis Involved in Wound Healing (GO:0060055)	1/10	0.0441091	0.175047	0	0	24.8452	77.5441	ITGB3
Regulation of Neutrophil Migration (GO:1902622)	1/10	0.0441091	0.175047	0	0	24.8452	77.5441	JAM3
Negative Regulation of Vascular Endothelial Growth Factor Receptor Signaling Pathway (GO:0030948)	1/10	0.0441091	0.175047	0	0	24.8452	77.5441	MMRN1
Regulation of Phagocytosis, Engulfment (GO:0060099)	1/10	0.0441091	0.175047	0	0	24.8452	77.5441	ANO6
Cellular Response to UV-A (GO:0071492)	1/10	0.0441091	0.175047	0	0	24.8452	77.5441	TIMP1
Cellular Response to Interleukin-12 (GO:0071349)	1/10	0.0441091	0.175047	0	0	24.8452	77.5441	JAK2
Response to Yeast (GO:0001878)	1/10	0.0441091	0.175047	0	0	24.8452	77.5441	APP
Type II Interferon-Mediated Signaling Pathway (GO:0060333)	1/10	0.0441091	0.175047	0	0	24.8452	77.5441	JAK2
Growth Hormone Receptor Signaling Pathway via JAK-STAT (GO:0060397)	1/10	0.0441091	0.175047	0	0	24.8452	77.5441	JAK2
Long-Chain Fatty Acid Import Into Cell (GO:0044539)	1/10	0.0441091	0.175047	0	0	24.8452	77.5441	SPX
Megakaryocyte Development (GO:0035855)	1/10	0.0441091	0.175047	0	0	24.8452	77.5441	GP1BA
Receptor-Mediated Endocytosis of Virus by Host Cell (GO:0019065)	1/10	0.0441091	0.175047	0	0	24.8452	77.5441	EPS15
Muscle Cell Migration (GO:0014812)	1/10	0.0441091	0.175047	0	0	24.8452	77.5441	ITGB3
Regulation of Amyloid Precursor Protein Biosynthetic Process (GO:0042984)	1/10	0.0441091	0.175047	0	0	24.8452	77.5441	ITM2B
Regulation of Stress Fiber Assembly (GO:0051492)	2/75	0.0449617	0.175047	0	0	6.1759	19.1573	TPM1;S100A10
Positive Regulation of Secretion by Cell (GO:1903532)	2/75	0.0449617	0.175047	0	0	6.1759	19.1573	ADAM9;S100A10
Import Into Nucleus (GO:0051170)	2/75	0.0449617	0.175047	0	0	6.1759	19.1573	AKIRIN2;PTTG1IP
Negative Regulation of Supramolecular Fiber Organization (GO:1902904)	2/76	0.0460448	0.175047	0	0	6.09214	18.7525	MAPRE1;GAS2L1
Nucleosome Organization (GO:0034728)	2/77	0.0471375	0.175047	0	0	6.01061	18.3605	H2BC11;ATAD2B
Positive Regulation of Interleukin-6 Production (GO:0032755)	2/77	0.0471375	0.175047	0	0	6.01061	18.3605	APP;AKIRIN2
Positive Regulation of Lymphocyte Proliferation (GO:0050671)	2/77	0.0471375	0.175047	0	0	6.01061	18.3605	JAK2;IL6ST
Negative Regulation of Heart Contraction (GO:0045822)	1/11	0.0484127	0.175047	0	0	22.3596	67.7045	SPX
Negative Regulation of Homotypic Cell-Cell Adhesion (GO:0034111)	1/11	0.0484127	0.175047	0	0	22.3596	67.7045	ALOX12
Regulation of Ferroptosis (GO:0110075)	1/11	0.0484127	0.175047	0	0	22.3596	67.7045	GPX4
Regulation of Lipid Transport (GO:0032368)	1/11	0.0484127	0.175047	0	0	22.3596	67.7045	ITGB3
Actin Crosslink Formation (GO:0051764)	1/11	0.0484127	0.175047	0	0	22.3596	67.7045	GAS2L1
Regulation of Mesenchymal Cell Proliferation (GO:0010464)	1/11	0.0484127	0.175047	0	0	22.3596	67.7045	PDGFA
Adherens Junction Assembly (GO:0034333)	1/11	0.0484127	0.175047	0	0	22.3596	67.7045	JAM3
Neuron Projection Maintenance (GO:1990535)	1/11	0.0484127	0.175047	0	0	22.3596	67.7045	APP
Neutrophil Activation Involved in Immune Response (GO:0002283)	1/11	0.0484127	0.175047	0	0	22.3596	67.7045	FCER1G
Cellular Hyperosmotic Response (GO:0071474)	1/11	0.0484127	0.175047	0	0	22.3596	67.7045	YBX3
Positive Regulation of MHC Class II Biosynthetic Process (GO:0045348)	1/11	0.0484127	0.175047	0	0	22.3596	67.7045	JAK2
Endocytosis Involved in Viral Entry Into Host Cell (GO:0075509)	1/11	0.0484127	0.175047	0	0	22.3596	67.7045	EPS15
Positive Regulation of Vascular Endothelial Growth Factor Receptor Signaling Pathway (GO:0030949)	1/11	0.0484127	0.175047	0	0	22.3596	67.7045	ITGB3
Positive Regulation of Vascular Endothelial Growth Factor Signaling Pathway (GO:1900748)	1/11	0.0484127	0.175047	0	0	22.3596	67.7045	ITGB3
Lipid Import Into Cell (GO:0140354)	1/11	0.0484127	0.175047	0	0	22.3596	67.7045	SPX
Regulation of Chromatin Organization (GO:1902275)	1/11	0.0484127	0.175047	0	0	22.3596	67.7045	TAL1
Negative Regulation of Cell Migration (GO:0030336)	3/184	0.0503234	0.175047	0	0	3.75862	11.2356	TPM1;TIMP1;CORO1C
Protein Import Into Nucleus (GO:0006606)	2/80	0.050472	0.175047	0	0	5.77855	17.2567	AKIRIN2;PTTG1IP
Positive Regulation of JNK Cascade (GO:0046330)	2/81	0.051602	0.175047	0	0	5.70512	16.9111	APP;MTURN
Negative Regulation of Macrophage Derived Foam Cell Differentiation (GO:0010745)	1/12	0.0526972	0.175047	0	0	20.3258	59.8229	ITGB3
Negative Regulation of Microtubule Polymerization (GO:0031115)	1/12	0.0526972	0.175047	0	0	20.3258	59.8229	MAPRE1
T-helper Cell Lineage Commitment (GO:0002295)	1/12	0.0526972	0.175047	0	0	20.3258	59.8229	IL6ST
Negative Regulation of Substrate Adhesion-Dependent Cell Spreading (GO:1900025)	1/12	0.0526972	0.175047	0	0	20.3258	59.8229	CORO1C
Antifungal Humoral Response (GO:0019732)	1/12	0.0526972	0.175047	0	0	20.3258	59.8229	APP
Astrocyte Activation (GO:0048143)	1/12	0.0526972	0.175047	0	0	20.3258	59.8229	APP
Positive Regulation of Cellular Extravasation (GO:0002693)	1/12	0.0526972	0.175047	0	0	20.3258	59.8229	JAM3
Endothelium Development (GO:0003158)	1/12	0.0526972	0.175047	0	0	20.3258	59.8229	FSTL1
Fibrinolysis (GO:0042730)	1/12	0.0526972	0.175047	0	0	20.3258	59.8229	GP1BA
Positive Regulation of Natural Killer Cell Activation (GO:0032816)	1/12	0.0526972	0.175047	0	0	20.3258	59.8229	JAK2
Very Long-Chain Fatty Acid Biosynthetic Process (GO:0042761)	1/12	0.0526972	0.175047	0	0	20.3258	59.8229	ELOVL7
Visual Learning (GO:0008542)	1/12	0.0526972	0.175047	0	0	20.3258	59.8229	APP
Glutamine Metabolic Process (GO:0006541)	1/12	0.0526972	0.175047	0	0	20.3258	59.8229	UCP2
Wound Healing, Spreading of Epidermal Cells (GO:0035313)	1/12	0.0526972	0.175047	0	0	20.3258	59.8229	ITGB3
Granulocyte Differentiation (GO:0030851)	1/12	0.0526972	0.175047	0	0	20.3258	59.8229	TAL1
Hyperosmotic Response (GO:0006972)	1/12	0.0526972	0.175047	0	0	20.3258	59.8229	YBX3
Positive Regulation of Smooth Muscle Contraction (GO:0045987)	1/12	0.0526972	0.175047	0	0	20.3258	59.8229	SPX
Intracellular Copper Ion Homeostasis (GO:0006878)	1/12	0.0526972	0.175047	0	0	20.3258	59.8229	APP
Regulation of Actin Filament Depolymerization (GO:0030834)	1/12	0.0526972	0.175047	0	0	20.3258	59.8229	WDR1
Regulation of Interleukin-1 Beta Production (GO:0032651)	2/82	0.0527411	0.175047	0	0	5.63352	16.5759	APP;JAK2
Regulation of Vesicle-Mediated Transport (GO:0060627)	2/82	0.0527411	0.175047	0	0	5.63352	16.5759	RUFY1;RAB4A
Positive Regulation of Tumor Necrosis Factor Production (GO:0032760)	2/82	0.0527411	0.175047	0	0	5.63352	16.5759	APP;JAK2
Negative Regulation of Protein Phosphorylation (GO:0001933)	2/83	0.0538891	0.175047	0	0	5.56369	16.2506	GNAQ;CORO1C
Regulation of Protein Kinase Activity (GO:0045859)	2/83	0.0538891	0.175047	0	0	5.56369	16.2506	MMD;GNAQ
Protein Tetramerization (GO:0051262)	2/83	0.0538891	0.175047	0	0	5.56369	16.2506	APP;VSIG2
Regulation of T Cell Proliferation (GO:0042129)	2/83	0.0538891	0.175047	0	0	5.56369	16.2506	JAK2;IL6ST
Positive Regulation of Tumor Necrosis Factor Superfamily Cytokine Production (GO:1903557)	2/85	0.0562117	0.175047	0	0	5.42908	15.6283	APP;JAK2
Long-Chain Fatty Acid Metabolic Process (GO:0001676)	2/85	0.0562117	0.175047	0	0	5.42908	15.6283	GPX4;ALOX12
C4-dicarboxylate Transport (GO:0015740)	1/13	0.0569627	0.175047	0	0	18.6311	53.3848	UCP2
Negative Regulation of Secretion (GO:0051048)	1/13	0.0569627	0.175047	0	0	18.6311	53.3848	SPX
Regulation of Protein Autophosphorylation (GO:0031952)	1/13	0.0569627	0.175047	0	0	18.6311	53.3848	PDGFA
Regulation of Sensory Perception (GO:0051931)	1/13	0.0569627	0.175047	0	0	18.6311	53.3848	SPX
Cell Projection Assembly (GO:0030031)	1/13	0.0569627	0.175047	0	0	18.6311	53.3848	PDGFA
Cellular Response to Arsenic-Containing Substance (GO:0071243)	1/13	0.0569627	0.175047	0	0	18.6311	53.3848	ZFAND1
Cellular Response to Growth Hormone Stimulus (GO:0071378)	1/13	0.0569627	0.175047	0	0	18.6311	53.3848	JAK2
Regulation of Vascular Associated Smooth Muscle Cell Migration (GO:1904752)	1/13	0.0569627	0.175047	0	0	18.6311	53.3848	TPM1
Response to UV-A (GO:0070141)	1/13	0.0569627	0.175047	0	0	18.6311	53.3848	TIMP1
Positive Regulation of T-helper 17 Type Immune Response (GO:2000318)	1/13	0.0569627	0.175047	0	0	18.6311	53.3848	JAK2
Steroid Catabolic Process (GO:0006706)	1/13	0.0569627	0.175047	0	0	18.6311	53.3848	YWHAH
Embryonic Hemopoiesis (GO:0035162)	1/13	0.0569627	0.175047	0	0	18.6311	53.3848	TAL1
Endosomal Vesicle Fusion (GO:0034058)	1/13	0.0569627	0.175047	0	0	18.6311	53.3848	RUFY1
Endothelial Cell Differentiation (GO:0045446)	1/13	0.0569627	0.175047	0	0	18.6311	53.3848	FSTL1
Fatty Acid Elongation (GO:0030497)	1/13	0.0569627	0.175047	0	0	18.6311	53.3848	ELOVL7
Lipid Oxidation (GO:0034440)	1/13	0.0569627	0.175047	0	0	18.6311	53.3848	ALOX12
Protein Localization to Phagophore Assembly Site (GO:0034497)	1/13	0.0569627	0.175047	0	0	18.6311	53.3848	LRBA
Purine Ribonucleoside Bisphosphate Metabolic Process (GO:0034035)	1/13	0.0569627	0.175047	0	0	18.6311	53.3848	TPST2
Mitochondrial Fission (GO:0000266)	1/13	0.0569627	0.175047	0	0	18.6311	53.3848	UCP2
Muscle Filament Sliding (GO:0030049)	1/13	0.0569627	0.175047	0	0	18.6311	53.3848	TPM1
Regulation of T-helper 17 Type Immune Response (GO:2000316)	1/13	0.0569627	0.175047	0	0	18.6311	53.3848	JAK2
Negative Regulation of DNA Damage Response, Signal Transduction by P53 Class Mediator (GO:0043518)	1/13	0.0569627	0.175047	0	0	18.6311	53.3848	PTTG1IP
Negative Regulation of Cell Activation (GO:0050866)	1/13	0.0569627	0.175047	0	0	18.6311	53.3848	PDGFA
Regulation of Innate Immune Response (GO:0045088)	2/86	0.057386	0.175297	0	0	5.36418	15.3306	AKIRIN2;POLR3G
Regulation of Cell Population Proliferation (GO:0042127)	7/769	0.0581411	0.175297	0	0	2.11928	6.0291	CDKN2D;APP;LEPROT;PDGFA;TIMP1;JAK2;IL6ST
Cellular Response to Tumor Necrosis Factor (GO:0071356)	2/87	0.0585689	0.175297	0	0	5.3008	15.0413	JAK2;YBX3
Defense Response to Gram-negative Bacterium (GO:0050829)	2/87	0.0585689	0.175297	0	0	5.3008	15.0413	APP;H2BC11
Regulation of Coagulation (GO:0050818)	1/14	0.0612091	0.175297	0	0	17.1971	48.0393	GP1BA
Negative Regulation of Epithelial Cell Migration (GO:0010633)	1/14	0.0612091	0.175297	0	0	17.1971	48.0393	CORO1C
Negative Regulation of Focal Adhesion Assembly (GO:0051895)	1/14	0.0612091	0.175297	0	0	17.1971	48.0393	CORO1C
G Protein-Coupled Glutamate Receptor Signaling Pathway (GO:0007216)	1/14	0.0612091	0.175297	0	0	17.1971	48.0393	GNAQ
G Protein-Coupled Serotonin Receptor Signaling Pathway (GO:0098664)	1/14	0.0612091	0.175297	0	0	17.1971	48.0393	GNAQ
Regulation of Feeding Behavior (GO:0060259)	1/14	0.0612091	0.175297	0	0	17.1971	48.0393	LEPROT
Regulation of Integrin Activation (GO:0033623)	1/14	0.0612091	0.175297	0	0	17.1971	48.0393	JAM3
Negative Regulation of Smooth Muscle Cell Migration (GO:0014912)	1/14	0.0612091	0.175297	0	0	17.1971	48.0393	TPM1
Blood Coagulation, Fibrin Clot Formation (GO:0072378)	1/14	0.0612091	0.175297	0	0	17.1971	48.0393	GP1BA
Regulation of Trophoblast Cell Migration (GO:1901163)	1/14	0.0612091	0.175297	0	0	17.1971	48.0393	TIMP1
Positive Regulation of Acute Inflammatory Response (GO:0002675)	1/14	0.0612091	0.175297	0	0	17.1971	48.0393	IL6ST
+ Reg of Adaptive Imm Resp Based on Som Recomb of Imm Rcptrs Built Frm IgSF Domains (GO:0002824)	1/14	0.0612091	0.175297	0	0	17.1971	48.0393	JAK2
Response to Prostaglandin E (GO:0034695)	1/14	0.0612091	0.175297	0	0	17.1971	48.0393	GNAQ
Positive Regulation of Heart Rate (GO:0010460)	1/14	0.0612091	0.175297	0	0	17.1971	48.0393	TPM1
Positive Regulation of Long-Term Synaptic Potentiation (GO:1900273)	1/14	0.0612091	0.175297	0	0	17.1971	48.0393	APP
Protein Activation Cascade (GO:0072376)	1/14	0.0612091	0.175297	0	0	17.1971	48.0393	GP1BA
Regulation of cAMP/PKA Signal Transduction (GO:0141161)	1/14	0.0612091	0.175297	0	0	17.1971	48.0393	APP
Negative Regulation of Cell Migration Involved in Sprouting Angiogenesis (GO:0090051)	1/14	0.0612091	0.175297	0	0	17.1971	48.0393	MMRN1
Negative Regulation of Cell-Substrate Junction Organization (GO:0150118)	1/14	0.0612091	0.175297	0	0	17.1971	48.0393	CORO1C
Establishment of Protein Localization to Organelle (GO:0072594)	2/90	0.062168	0.175952	0	0	5.11932	14.221	AKIRIN2;PTTG1IP
Regulation of Translation (GO:0006417)	3/201	0.0622701	0.175952	0	0	3.43295	9.53081	APP;EIF2AK1;EIF1B
Calcium-Mediated Signaling (GO:0019722)	2/91	0.0633842	0.175952	0	0	5.06154	13.9625	TREML1;APP
3'-Phosphoadenosine 5'-Phosphosulfate Metabolic Process (GO:0050427)	1/15	0.0654366	0.175952	0	0	15.9679	43.5392	TPST2
Golgi to Endosome Transport (GO:0006895)	1/15	0.0654366	0.175952	0	0	15.9679	43.5392	EPS15
Regulation of Intrinsic Apoptotic Signaling Pathway in Response to DNA Damage (GO:1902229)	1/15	0.0654366	0.175952	0	0	15.9679	43.5392	CDKN2D
Actin-Myosin Filament Sliding (GO:0033275)	1/15	0.0654366	0.175952	0	0	15.9679	43.5392	TPM1
Amyloid Precursor Protein Catabolic Process (GO:0042987)	1/15	0.0654366	0.175952	0	0	15.9679	43.5392	ADAM9
Astrocyte Development (GO:0014002)	1/15	0.0654366	0.175952	0	0	15.9679	43.5392	APP
Regulation of Response to Endoplasmic Reticulum Stress (GO:1905897)	1/15	0.0654366	0.175952	0	0	15.9679	43.5392	APP
Regulation of Sensory Perception of Pain (GO:0051930)	1/15	0.0654366	0.175952	0	0	15.9679	43.5392	SPX
Clathrin Coat Assembly (GO:0048268)	1/15	0.0654366	0.175952	0	0	15.9679	43.5392	EPS15
Positive Regulation of Alpha-Beta T Cell Proliferation (GO:0046641)	1/15	0.0654366	0.175952	0	0	15.9679	43.5392	JAK2
Copper Ion Homeostasis (GO:0055070)	1/15	0.0654366	0.175952	0	0	15.9679	43.5392	APP
Positive Regulation of Autophagy of Mitochondrion (GO:1903599)	1/15	0.0654366	0.175952	0	0	15.9679	43.5392	EIF2AK1
Positive Regulation of Cytoplasmic Translation (GO:2000767)	1/15	0.0654366	0.175952	0	0	15.9679	43.5392	YBX3
Unsaturated Fatty Acid Biosynthetic Process (GO:0006636)	1/15	0.0654366	0.175952	0	0	15.9679	43.5392	ALOX12
Positive Regulation of Transmembrane Transport (GO:0034764)	1/15	0.0654366	0.175952	0	0	15.9679	43.5392	ANO6
Mammary Gland Epithelium Development (GO:0061180)	1/15	0.0654366	0.175952	0	0	15.9679	43.5392	JAK2
Protein Trimerization (GO:0070206)	1/15	0.0654366	0.175952	0	0	15.9679	43.5392	APP
Regulation of MHC Class II Biosynthetic Process (GO:0045346)	1/15	0.0654366	0.175952	0	0	15.9679	43.5392	JAK2
Regulation of Amyloid-Beta Clearance (GO:1900221)	1/15	0.0654366	0.175952	0	0	15.9679	43.5392	APP
Positive Regulation of Cell Population Proliferation (GO:0008284)	5/484	0.0673272	0.180534	0	0	2.38622	6.43848	LEPROT;PDGFA;TIMP1;JAK2;IL6ST
Negative Regulation of Intrinsic Apoptotic Signaling Pathway by P53 Class Mediator (GO:1902254)	1/16	0.0696453	0.181227	0	0	14.9026	39.7057	PTTG1IP
Attachment of Mitotic Spindle Microtubules to Kinetochore (GO:0051315)	1/16	0.0696453	0.181227	0	0	14.9026	39.7057	MAPRE1
Regulation of Plasminogen Activation (GO:0010755)	1/16	0.0696453	0.181227	0	0	14.9026	39.7057	S100A10
Regulation of Superoxide Anion Generation (GO:0032928)	1/16	0.0696453	0.181227	0	0	14.9026	39.7057	APP
Ruffle Organization (GO:0031529)	1/16	0.0696453	0.181227	0	0	14.9026	39.7057	TPM1
Early Endosome to Golgi Transport (GO:0034498)	1/16	0.0696453	0.181227	0	0	14.9026	39.7057	RUFY1
Positive Regulation of Superoxide Anion Generation (GO:0032930)	1/16	0.0696453	0.181227	0	0	14.9026	39.7057	APP
Lipopolysaccharide-Mediated Signaling Pathway (GO:0031663)	1/16	0.0696453	0.181227	0	0	14.9026	39.7057	JAK2
Protein Alkylation (GO:0008213)	1/16	0.0696453	0.181227	0	0	14.9026	39.7057	PCMT1
Membrane Raft Organization (GO:0031579)	1/16	0.0696453	0.181227	0	0	14.9026	39.7057	S100A10
Regulation of Amyloid Fibril Formation (GO:1905906)	1/16	0.0696453	0.181227	0	0	14.9026	39.7057	APP
Regulation of Protein Localization (GO:0032880)	2/97	0.0708476	0.181402	0	0	4.74043	12.549	MMD;ITGB3
Defense Response to Gram-positive Bacterium (GO:0050830)	2/98	0.0721183	0.181402	0	0	4.69081	12.3343	APP;H2BC11
Positive Regulation of Hydrolase Activity (GO:0051345)	2/98	0.0721183	0.181402	0	0	4.69081	12.3343	RSU1;S100A10
Positive Regulation of Supramolecular Fiber Organization (GO:1902905)	2/98	0.0721183	0.181402	0	0	4.69081	12.3343	APP;MAPRE1
Regulation of Canonical Wnt Signaling Pathway (GO:0060828)	3/216	0.0738049	0.181402	0	0	3.18876	8.31097	APP;SIAH2;GNAQ
G Protein-Coupled Acetylcholine Receptor Signaling Pathway (GO:0007213)	1/17	0.0738352	0.181402	0	0	13.9705	36.406	GNAQ
Negative Regulation of Receptor Signaling Pathway via JAK-STAT (GO:0046426)	1/17	0.0738352	0.181402	0	0	13.9705	36.406	LEPROT
Negative Regulation of Receptor Signaling Pathway via STAT (GO:1904893)	1/17	0.0738352	0.181402	0	0	13.9705	36.406	LEPROT
Negative Regulation of Vascular Associated Smooth Muscle Cell Proliferation (GO:1904706)	1/17	0.0738352	0.181402	0	0	13.9705	36.406	TPM1
Neuron Projection Organization (GO:0106027)	1/17	0.0738352	0.181402	0	0	13.9705	36.406	APP
Regulation of Sodium Ion Transmembrane Transporter Activity (GO:2000649)	1/17	0.0738352	0.181402	0	0	13.9705	36.406	YWHAH
Platelet-Derived Growth Factor Receptor Signaling Pathway (GO:0048008)	1/17	0.0738352	0.181402	0	0	13.9705	36.406	PDGFA
Contractile Actin Filament Bundle Assembly (GO:0030038)	1/17	0.0738352	0.181402	0	0	13.9705	36.406	MYL9
Stress Fiber Assembly (GO:0043149)	1/17	0.0738352	0.181402	0	0	13.9705	36.406	MYL9
Sulfur Amino Acid Metabolic Process (GO:0000096)	1/17	0.0738352	0.181402	0	0	13.9705	36.406	VSIG2
Positive Regulation of Interleukin-4 Production (GO:0032753)	1/17	0.0738352	0.181402	0	0	13.9705	36.406	FCER1G
Positive Regulation of Leukocyte Proliferation (GO:0070665)	1/17	0.0738352	0.181402	0	0	13.9705	36.406	JAK2
Positive Regulation of Transcription Regulatory Region DNA Binding (GO:2000679)	1/17	0.0738352	0.181402	0	0	13.9705	36.406	H1-0
Ionotropic Glutamate Receptor Signaling Pathway (GO:0035235)	1/17	0.0738352	0.181402	0	0	13.9705	36.406	APP
Long-Chain fatty-acyl-CoA Biosynthetic Process (GO:0035338)	1/17	0.0738352	0.181402	0	0	13.9705	36.406	ELOVL7
Membrane Depolarization During Action Potential (GO:0086010)	1/17	0.0738352	0.181402	0	0	13.9705	36.406	YWHAH
Myeloid Cell Activation Involved in Immune Response (GO:0002275)	1/17	0.0738352	0.181402	0	0	13.9705	36.406	FCER1G
Intracellular Signaling Cassette (GO:0141124)	4/354	0.0756871	0.184622	0	0	2.59934	6.70927	TREML1;APP;EIF2AK1;SIAH2
Regulation of Phosphatidylinositol 3-Kinase/Protein Kinase B Signal Transduction (GO:0051896)	3/219	0.0762191	0.184622	0	0	3.144	8.0931	APP;PDGFA;JAK2
Regulation of Integrin-Mediated Signaling Pathway (GO:2001044)	1/18	0.0780065	0.184622	0	0	13.1481	33.5402	TIMP1
Negative Regulation of Reproductive Process (GO:2000242)	1/18	0.0780065	0.184622	0	0	13.1481	33.5402	TIMP1
Amyloid Precursor Protein Metabolic Process (GO:0042982)	1/18	0.0780065	0.184622	0	0	13.1481	33.5402	ADAM9
Negative Regulation of Translational Initiation (GO:0045947)	1/18	0.0780065	0.184622	0	0	13.1481	33.5402	EIF2AK1
Neuron Maturation (GO:0042551)	1/18	0.0780065	0.184622	0	0	13.1481	33.5402	APP
Positive Regulation of Focal Adhesion Assembly (GO:0051894)	1/18	0.0780065	0.184622	0	0	13.1481	33.5402	S100A10
Positive Regulation of Lymphocyte Migration (GO:2000403)	1/18	0.0780065	0.184622	0	0	13.1481	33.5402	APP
Positive Regulation of Muscle Hypertrophy (GO:0014742)	1/18	0.0780065	0.184622	0	0	13.1481	33.5402	IL6ST
Positive Regulation of Potassium Ion Transmembrane Transport (GO:1901381)	1/18	0.0780065	0.184622	0	0	13.1481	33.5402	ANO6
Linoleic Acid Metabolic Process (GO:0043651)	1/18	0.0780065	0.184622	0	0	13.1481	33.5402	ALOX12
Protein Localization to Chromosome, Centromeric Region (GO:0071459)	1/18	0.0780065	0.184622	0	0	13.1481	33.5402	H2BC11
Regulation of Acute Inflammatory Response (GO:0002673)	1/18	0.0780065	0.184622	0	0	13.1481	33.5402	IL6ST
Regulation of Amyloid Precursor Protein Catabolic Process (GO:1902991)	1/18	0.0780065	0.184622	0	0	13.1481	33.5402	APP
Regulation of ERK1 and ERK2 Cascade (GO:0070372)	3/223	0.079492	0.185385	0	0	3.08621	7.81458	APP;PDGFA;MTURN
Negative Regulation of Endopeptidase Activity (GO:0010951)	1/19	0.0821592	0.185385	0	0	12.417	31.0312	TIMP1
Negative Regulation of Lipid Storage (GO:0010888)	1/19	0.0821592	0.185385	0	0	12.417	31.0312	ITGB3
Regulation of Megakaryocyte Differentiation (GO:0045652)	1/19	0.0821592	0.185385	0	0	12.417	31.0312	MTURN
Antigen Processing and Presentation of Peptide Antigen via MHC Class I (GO:0002474)	1/19	0.0821592	0.185385	0	0	12.417	31.0312	FCER1G
Neutrophil Activation (GO:0042119)	1/19	0.0821592	0.185385	0	0	12.417	31.0312	FCER1G
Regulation of Receptor Signaling Pathway via STAT (GO:1904892)	1/19	0.0821592	0.185385	0	0	12.417	31.0312	JAK2
Regulation of Smooth Muscle Cell Migration (GO:0014910)	1/19	0.0821592	0.185385	0	0	12.417	31.0312	PDGFA
Oxoacid Metabolic Process (GO:0043436)	1/19	0.0821592	0.185385	0	0	12.417	31.0312	TPST2
Cell Projection Organization (GO:0030030)	1/19	0.0821592	0.185385	0	0	12.417	31.0312	PDGFA
Regulation of Tissue Remodeling (GO:0034103)	1/19	0.0821592	0.185385	0	0	12.417	31.0312	LEPROT
Pore Complex Assembly (GO:0046931)	1/19	0.0821592	0.185385	0	0	12.417	31.0312	ANO6
Positive Regulation of Endothelial Cell Apoptotic Process (GO:2000353)	1/19	0.0821592	0.185385	0	0	12.417	31.0312	ANO6
Superoxide Anion Generation (GO:0042554)	1/19	0.0821592	0.185385	0	0	12.417	31.0312	ALOX12
Positive Regulation of Mitophagy (GO:1901526)	1/19	0.0821592	0.185385	0	0	12.417	31.0312	EIF2AK1
Immunoglobulin Mediated Immune Response (GO:0016064)	1/19	0.0821592	0.185385	0	0	12.417	31.0312	FCER1G
Import Into Cell (GO:0098657)	1/19	0.0821592	0.185385	0	0	12.417	31.0312	SPX
Protein Localization to Mitochondrion (GO:0070585)	1/19	0.0821592	0.185385	0	0	12.417	31.0312	EIF2AK1
Mesoderm Development (GO:0007498)	1/19	0.0821592	0.185385	0	0	12.417	31.0312	JAK2
Regulation of Behavior (GO:0050795)	1/19	0.0821592	0.185385	0	0	12.417	31.0312	LEPROT
3'-UTR-mediated mRNA Stabilization (GO:0070935)	1/20	0.0862934	0.187545	0	0	11.7629	28.819	YBX3
B Cell Mediated Immunity (GO:0019724)	1/20	0.0862934	0.187545	0	0	11.7629	28.819	FCER1G
Regulation of Endopeptidase Activity (GO:0052548)	1/20	0.0862934	0.187545	0	0	11.7629	28.819	TIMP1
Regulation of Fibroblast Migration (GO:0010762)	1/20	0.0862934	0.187545	0	0	11.7629	28.819	CORO1C
Regulation of Granulocyte Chemotaxis (GO:0071622)	1/20	0.0862934	0.187545	0	0	11.7629	28.819	JAM3
Negative Regulation of Phosphate Metabolic Process (GO:0045936)	1/20	0.0862934	0.187545	0	0	11.7629	28.819	CDKN2D
Regulation of Necroptotic Process (GO:0060544)	1/20	0.0862934	0.187545	0	0	11.7629	28.819	YBX3
Associative Learning (GO:0008306)	1/20	0.0862934	0.187545	0	0	11.7629	28.819	APP
Nucleosome Disassembly (GO:0006337)	1/20	0.0862934	0.187545	0	0	11.7629	28.819	ATAD2B
Regulation of Sodium Ion Transmembrane Transport (GO:1902305)	1/20	0.0862934	0.187545	0	0	11.7629	28.819	YWHAH
Positive Regulation of Cardiac Muscle Hypertrophy (GO:0010613)	1/20	0.0862934	0.187545	0	0	11.7629	28.819	IL6ST
Energy Reserve Metabolic Process (GO:0006112)	1/20	0.0862934	0.187545	0	0	11.7629	28.819	LEPROT
Transport Along Microtubule (GO:0010970)	1/20	0.0862934	0.187545	0	0	11.7629	28.819	APP
Positive Regulation of Protein Processing (GO:0010954)	1/20	0.0862934	0.187545	0	0	11.7629	28.819	S100A10
Leukotriene Metabolic Process (GO:0006691)	1/20	0.0862934	0.187545	0	0	11.7629	28.819	ALOX12
Mesoderm Formation (GO:0001707)	1/20	0.0862934	0.187545	0	0	11.7629	28.819	ITGB3
Protein Localization (GO:0008104)	4/371	0.0864101	0.187545	0	0	2.47678	6.06476	LRBA;MAPRE1;YWHAH;JAM3
Positive Regulation of T Cell Activation (GO:0050870)	2/111	0.0892811	0.191921	0	0	4.12865	9.97467	JAK2;IL6ST
Positive Regulation of Cellular Component Organization (GO:0051130)	2/111	0.0892811	0.191921	0	0	4.12865	9.97467	TAL1;S100A10
Negative Regulation of Signal Transduction by P53 Class Mediator (GO:1901797)	1/21	0.0904092	0.191921	0	0	11.1742	26.8561	PTTG1IP
Regulation of Systemic Arterial Blood Pressure (GO:0003073)	1/21	0.0904092	0.191921	0	0	11.1742	26.8561	SPX
Regulation of Transcription Regulatory Region DNA Binding (GO:2000677)	1/21	0.0904092	0.191921	0	0	11.1742	26.8561	H1-0
Establishment of Skin Barrier (GO:0061436)	1/21	0.0904092	0.191921	0	0	11.1742	26.8561	ALOX12
Growth Hormone Receptor Signaling Pathway (GO:0060396)	1/21	0.0904092	0.191921	0	0	11.1742	26.8561	JAK2
Innate Immune Response in Mucosa (GO:0002227)	1/21	0.0904092	0.191921	0	0	11.1742	26.8561	H2BC11
Negative Regulation of Calcium Ion Transmembrane Transport (GO:1903170)	1/21	0.0904092	0.191921	0	0	11.1742	26.8561	UCP2
Regulation of Cell-Substrate Junction Assembly (GO:0090109)	1/21	0.0904092	0.191921	0	0	11.1742	26.8561	CORO1C
Regulation of Wnt Signaling Pathway (GO:0030111)	2/112	0.0906477	0.192007	0	0	4.09091	9.82135	APP;GNAQ
Regulation of Interleukin-6 Production (GO:0032675)	2/114	0.0933995	0.195632	0	0	4.01745	9.52485	APP;AKIRIN2
Negative Regulation of Programmed Cell Death (GO:0043069)	4/382	0.0937242	0.195632	0	0	2.40335	5.68968	GPX4;SIAH2;IL6ST;FSTL1
Fc-epsilon Receptor Signaling Pathway (GO:0038095)	1/22	0.0945066	0.195632	0	0	10.6415	25.1043	FCER1G
Negative Regulation of Microtubule Depolymerization (GO:0007026)	1/22	0.0945066	0.195632	0	0	10.6415	25.1043	GAS2L1
Regulation of Interleukin-4 Production (GO:0032673)	1/22	0.0945066	0.195632	0	0	10.6415	25.1043	FCER1G
Negative Regulation of Tumor Necrosis Factor-Mediated Signaling Pathway (GO:0010804)	1/22	0.0945066	0.195632	0	0	10.6415	25.1043	H2BC11
Mammary Gland Development (GO:0030879)	1/22	0.0945066	0.195632	0	0	10.6415	25.1043	JAK2
Membrane Protein Ectodomain Proteolysis (GO:0006509)	1/22	0.0945066	0.195632	0	0	10.6415	25.1043	ADAM9
protein-DNA Complex Disassembly (GO:0032986)	1/22	0.0945066	0.195632	0	0	10.6415	25.1043	ATAD2B
Regulation of Biosynthetic Process (GO:0009889)	1/22	0.0945066	0.195632	0	0	10.6415	25.1043	JAK2
Positive Regulation of Inflammatory Response (GO:0050729)	2/115	0.0947846	0.195632	0	0	3.9817	9.38147	APP;IL6ST
Regulation of JNK Cascade (GO:0046328)	2/115	0.0947846	0.195632	0	0	3.9817	9.38147	APP;MTURN
Cellular Response to Oxygen-Containing Compound (GO:1901701)	4/384	0.095085	0.195835	0	0	2.39045	5.6247	APP;TPM1;ADAM9;ZFAND1
Antimicrobial Humoral Immune Response Mediated by Antimicrobial Peptide (GO:0061844)	2/116	0.0961756	0.19766	0	0	3.94657	9.24121	APP;H2BC11
Negative Regulation of Canonical Wnt Signaling Pathway (GO:0090090)	2/117	0.0975725	0.19799	0	0	3.91206	9.10398	APP;SIAH2
Negative Regulation of Peptidase Activity (GO:0010466)	1/23	0.0985858	0.19799	0	0	10.1573	23.5327	TIMP1
Positive Regulation of Amyloid Precursor Protein Catabolic Process (GO:1902993)	1/23	0.0985858	0.19799	0	0	10.1573	23.5327	APP
Positive Regulation of Cell-Substrate Junction Organization (GO:0150117)	1/23	0.0985858	0.19799	0	0	10.1573	23.5327	S100A10
Skin Epidermis Development (GO:0098773)	1/23	0.0985858	0.19799	0	0	10.1573	23.5327	ALOX12
Endosome Transport via Multivesicular Body Sorting Pathway (GO:0032509)	1/23	0.0985858	0.19799	0	0	10.1573	23.5327	LEPROT
Glial Cell Development (GO:0021782)	1/23	0.0985858	0.19799	0	0	10.1573	23.5327	APP
Immune Response-Activating Cell Surface Receptor Signaling Pathway (GO:0002429)	1/23	0.0985858	0.19799	0	0	10.1573	23.5327	FCER1G
Positive Regulation of Tyrosine Phosphorylation of STAT Protein (GO:0042531)	1/23	0.0985858	0.19799	0	0	10.1573	23.5327	JAK2
Long-Chain fatty-acyl-CoA Metabolic Process (GO:0035336)	1/23	0.0985858	0.19799	0	0	10.1573	23.5327	ELOVL7
Negative Regulation of Cell Junction Assembly (GO:1901889)	1/23	0.0985858	0.19799	0	0	10.1573	23.5327	CORO1C
Positive Regulation of Programmed Cell Death (GO:0043068)	3/248	0.101283	0.200327	0	0	2.76777	6.33775	APP;PNMA1;ANO6
Fc Receptor Mediated Stimulatory Signaling Pathway (GO:0002431)	1/24	0.102647	0.200327	0	0	9.71519	22.1163	FCER1G
Regulation of Lipid Storage (GO:0010883)	1/24	0.102647	0.200327	0	0	9.71519	22.1163	ITGB3
Acute Inflammatory Response (GO:0002526)	1/24	0.102647	0.200327	0	0	9.71519	22.1163	ANO6
Negative Regulation of Receptor-Mediated Endocytosis (GO:0048261)	1/24	0.102647	0.200327	0	0	9.71519	22.1163	ITGB3
Negative Regulation of Response to Wounding (GO:1903035)	1/24	0.102647	0.200327	0	0	9.71519	22.1163	MMRN1
Apoptotic Cell Clearance (GO:0043277)	1/24	0.102647	0.200327	0	0	9.71519	22.1163	ITGB3
Response to Ketone (GO:1901654)	1/24	0.102647	0.200327	0	0	9.71519	22.1163	GNAQ
Ventricular Cardiac Muscle Tissue Development (GO:0003229)	1/24	0.102647	0.200327	0	0	9.71519	22.1163	TPM1
Positive Regulation of Receptor Internalization (GO:0002092)	1/24	0.102647	0.200327	0	0	9.71519	22.1163	APP
Long-Chain Fatty Acid Transport (GO:0015909)	1/24	0.102647	0.200327	0	0	9.71519	22.1163	SPX
Protein Localization to Cell Surface (GO:0034394)	1/24	0.102647	0.200327	0	0	9.71519	22.1163	JAM3
Macrophage Differentiation (GO:0030225)	1/24	0.102647	0.200327	0	0	9.71519	22.1163	UCP2
Regulation of Cellular Response to Growth Factor Stimulus (GO:0090287)	1/24	0.102647	0.200327	0	0	9.71519	22.1163	FSTL1
Cellular Response to Oxidative Stress (GO:0034599)	2/121	0.103217	0.200631	0	0	3.77979	8.58361	TPM1;ZFAND1
Enzyme-Linked Receptor Protein Signaling Pathway (GO:0007167)	2/121	0.103217	0.200631	0	0	3.77979	8.58361	JAK2;IL6ST
Negative Regulation of Intrinsic Apoptotic Signaling Pathway in Response to DNA Damage (GO:1902230)	1/25	0.10669	0.204102	0	0	9.30993	20.834	CDKN2D
Negative Regulation of Protein Depolymerization (GO:1901880)	1/25	0.10669	0.204102	0	0	9.30993	20.834	GAS2L1
Antigen Processing and Presentation of Exogenous Peptide Antigen via MHC Class II (GO:0019886)	1/25	0.10669	0.204102	0	0	9.30993	20.834	FCER1G
Regulation of Vascular Endothelial Growth Factor Signaling Pathway (GO:1900746)	1/25	0.10669	0.204102	0	0	9.30993	20.834	ITGB3
Positive Regulation of Interleukin-17 Production (GO:0032740)	1/25	0.10669	0.204102	0	0	9.30993	20.834	JAK2
Late Endosome to Vacuole Transport via Multivesicular Body Sorting Pathway (GO:0032511)	1/25	0.10669	0.204102	0	0	9.30993	20.834	LEPROT
Regulation of Cardiac Muscle Hypertrophy (GO:0010611)	1/25	0.10669	0.204102	0	0	9.30993	20.834	IL6ST
Negative Regulation of Catalytic Activity (GO:0043086)	1/25	0.10669	0.204102	0	0	9.30993	20.834	TIMP1
Regulation of Mitotic Cell Cycle (GO:0007346)	2/124	0.107509	0.205263	0	0	3.68629	8.2211	APP;TAL1
Cellular Response to Lipopolysaccharide (GO:0071222)	2/125	0.10895	0.2061	0	0	3.65613	8.10516	ADAM9;JAK2
Regulation of Cytoplasmic Translation (GO:2000765)	1/26	0.110715	0.2061	0	0	8.93708	19.6687	YBX3
Negative Regulation of Protein Localization to Nucleus (GO:1900181)	1/26	0.110715	0.2061	0	0	8.93708	19.6687	APP
Actin Filament Polymerization (GO:0030041)	1/26	0.110715	0.2061	0	0	8.93708	19.6687	JAK2
Amyloid Fibril Formation (GO:1990000)	1/26	0.110715	0.2061	0	0	8.93708	19.6687	SIAH2
Regulation of Neutrophil Chemotaxis (GO:0090022)	1/26	0.110715	0.2061	0	0	8.93708	19.6687	JAM3
Positive Regulation of T Cell Migration (GO:2000406)	1/26	0.110715	0.2061	0	0	8.93708	19.6687	APP
fatty-acyl-CoA Biosynthetic Process (GO:0046949)	1/26	0.110715	0.2061	0	0	8.93708	19.6687	ELOVL7
Glutamine Family Amino Acid Metabolic Process (GO:0009064)	1/26	0.110715	0.2061	0	0	8.93708	19.6687	UCP2
Protein Depolymerization (GO:0051261)	1/26	0.110715	0.2061	0	0	8.93708	19.6687	WDR1
Macromolecule Methylation (GO:0043414)	1/26	0.110715	0.2061	0	0	8.93708	19.6687	PCMT1
Regulation of T Cell Migration (GO:2000404)	1/26	0.110715	0.2061	0	0	8.93708	19.6687	APP
Regulation of Actin Polymerization or Depolymerization (GO:0008064)	1/26	0.110715	0.2061	0	0	8.93708	19.6687	WDR1
Positive Regulation of Multicellular Organismal Process (GO:0051240)	4/407	0.111399	0.206976	0	0	2.25137	4.94094	APP;LEPROT;UCP2;JAK2
Protein Localization to Nucleus (GO:0034504)	2/127	0.111848	0.207411	0	0	3.59727	7.88025	AKIRIN2;PTTG1IP
Negative Regulation of Neurogenesis (GO:0050768)	1/27	0.114722	0.20804	0	0	8.59291	18.6058	YWHAH
Alpha-Amino Acid Metabolic Process (GO:1901605)	1/27	0.114722	0.20804	0	0	8.59291	18.6058	VSIG2
Antigen Processing and Presentation of Peptide Antigen via MHC Class II (GO:0002495)	1/27	0.114722	0.20804	0	0	8.59291	18.6058	FCER1G
Regulation of Transcription by RNA Polymerase III (GO:0006359)	1/27	0.114722	0.20804	0	0	8.59291	18.6058	POLR3G
Positive Regulation of DNA Binding (GO:0043388)	1/27	0.114722	0.20804	0	0	8.59291	18.6058	H1-0
Dicarboxylic Acid Transport (GO:0006835)	1/27	0.114722	0.20804	0	0	8.59291	18.6058	UCP2
Striated Muscle Cell Development (GO:0055002)	1/27	0.114722	0.20804	0	0	8.59291	18.6058	MYL9
Positive Regulation of Erythrocyte Differentiation (GO:0045648)	1/27	0.114722	0.20804	0	0	8.59291	18.6058	TAL1
Wound Healing, Spreading of Cells (GO:0044319)	1/27	0.114722	0.20804	0	0	8.59291	18.6058	ITGB3
Positive Regulation of Vascular Endothelial Growth Factor Production (GO:0010575)	1/27	0.114722	0.20804	0	0	8.59291	18.6058	IL6ST
Protein Quality Control for Misfolded or Incompletely Synthesized Proteins (GO:0006515)	1/27	0.114722	0.20804	0	0	8.59291	18.6058	AKIRIN2
Regulation of Neuron Apoptotic Process (GO:0043523)	2/129	0.114766	0.20804	0	0	3.54026	7.66419	APP;IL6ST
Fatty Acid Metabolic Process (GO:0006631)	2/130	0.116232	0.208552	0	0	3.51243	7.55933	GPX4;ALOX12
Regulation of Tumor Necrosis Factor Production (GO:0032680)	2/131	0.117703	0.208552	0	0	3.48502	7.45652	APP;JAK2
ADP Catabolic Process (GO:0046032)	1/28	0.118711	0.208552	0	0	8.27424	17.6329	UCP2
Negative Regulation of Protein Polymerization (GO:0032272)	1/28	0.118711	0.208552	0	0	8.27424	17.6329	MAPRE1
Regulation of Microtubule Depolymerization (GO:0031114)	1/28	0.118711	0.208552	0	0	8.27424	17.6329	GAS2L1
Regulation of Mitophagy (GO:1901524)	1/28	0.118711	0.208552	0	0	8.27424	17.6329	EIF2AK1
Regulation of Transmembrane Receptor Protein Serine/Threonine Kinase Signaling Pathway (GO:0090092)	1/28	0.118711	0.208552	0	0	8.27424	17.6329	FSTL1
Regulation of Tyrosine Phosphorylation of STAT Protein (GO:0042509)	1/28	0.118711	0.208552	0	0	8.27424	17.6329	JAK2
Cellular Response to Hexose Stimulus (GO:0071331)	1/28	0.118711	0.208552	0	0	8.27424	17.6329	UCP2
Positive Regulation of G Protein-Coupled Receptor Signaling Pathway (GO:0045745)	1/28	0.118711	0.208552	0	0	8.27424	17.6329	APP
Positive Regulation of Fibroblast Proliferation (GO:0048146)	1/28	0.118711	0.208552	0	0	8.27424	17.6329	PDGFA
Positive Regulation of Microtubule Polymerization or Depolymerization (GO:0031112)	1/28	0.118711	0.208552	0	0	8.27424	17.6329	MAPRE1
Positive Regulation of Mitotic Cell Cycle (GO:0045931)	1/28	0.118711	0.208552	0	0	8.27424	17.6329	TAL1
Glycolytic Process (GO:0006096)	1/28	0.118711	0.208552	0	0	8.27424	17.6329	UCP2
Regulation of DNA Biosynthetic Process (GO:2000278)	1/28	0.118711	0.208552	0	0	8.27424	17.6329	PDGFA
Mucosal Immune Response (GO:0002385)	1/28	0.118711	0.208552	0	0	8.27424	17.6329	H2BC11
Regulation of Calcium Ion Transmembrane Transport (GO:1903169)	1/28	0.118711	0.208552	0	0	8.27424	17.6329	APP
Regulation of Response to External Stimulus (GO:0032101)	2/132	0.119179	0.208995	0	0	3.45804	7.35569	GP1BA;JAK2
Regulation of GTPase Activity (GO:0043087)	2/134	0.122145	0.210188	0	0	3.4053	7.15981	RSU1;S100A10
Regulation of Dendrite Morphogenesis (GO:0048814)	1/29	0.122682	0.210188	0	0	7.97833	16.7398	YWHAH
Fc-gamma Receptor Signaling Pathway (GO:0038094)	1/29	0.122682	0.210188	0	0	7.97833	16.7398	FCER1G
Regulation of Long-Term Synaptic Potentiation (GO:1900271)	1/29	0.122682	0.210188	0	0	7.97833	16.7398	APP
Negative Regulation of Wound Healing (GO:0061045)	1/29	0.122682	0.210188	0	0	7.97833	16.7398	MMRN1
Regulation of Plasma Membrane Bounded Cell Projection Organization (GO:0120035)	1/29	0.122682	0.210188	0	0	7.97833	16.7398	APP
Regulation of Supramolecular Fiber Organization (GO:1902903)	1/29	0.122682	0.210188	0	0	7.97833	16.7398	APP
Regulation of Vascular Endothelial Growth Factor Production (GO:0010574)	1/29	0.122682	0.210188	0	0	7.97833	16.7398	IL6ST
Positive Regulation of Protein Targeting to Mitochondrion (GO:1903955)	1/29	0.122682	0.210188	0	0	7.97833	16.7398	LEPROT
Protein Localization to Cell Junction (GO:1902414)	1/29	0.122682	0.210188	0	0	7.97833	16.7398	JAM3
Maintenance of Blood-Brain Barrier (GO:0035633)	1/29	0.122682	0.210188	0	0	7.97833	16.7398	JAM3
Protein Methylation (GO:0006479)	1/29	0.122682	0.210188	0	0	7.97833	16.7398	PCMT1
Regulation of Blood Coagulation (GO:0030193)	1/29	0.122682	0.210188	0	0	7.97833	16.7398	GP1BA
Receptor-Mediated Endocytosis (GO:0006898)	2/136	0.125129	0.213189	0	0	3.35414	6.97127	FCER1G;EPS15
Negative Regulation of Cytokine Production Involved in Inflammatory Response (GO:1900016)	1/30	0.126636	0.213189	0	0	7.70283	15.9174	JAK2
Fc Receptor Signaling Pathway (GO:0038093)	1/30	0.126636	0.213189	0	0	7.70283	15.9174	FCER1G
T Cell Activation Involved in Immune Response (GO:0002286)	1/30	0.126636	0.213189	0	0	7.70283	15.9174	FCER1G
Cardiac Muscle Tissue Morphogenesis (GO:0055008)	1/30	0.126636	0.213189	0	0	7.70283	15.9174	TPM1
Positive Regulation of Microtubule Polymerization (GO:0031116)	1/30	0.126636	0.213189	0	0	7.70283	15.9174	MAPRE1
Very Long-Chain Fatty Acid Metabolic Process (GO:0000038)	1/30	0.126636	0.213189	0	0	7.70283	15.9174	ELOVL7
Positive Regulation of Nitric Oxide Biosynthetic Process (GO:0045429)	1/30	0.126636	0.213189	0	0	7.70283	15.9174	APP
Regulation of Bone Resorption (GO:0045124)	1/30	0.126636	0.213189	0	0	7.70283	15.9174	ITGB3
Negative Regulation of Cell-Matrix Adhesion (GO:0001953)	1/30	0.126636	0.213189	0	0	7.70283	15.9174	CORO1C
Membraneless Organelle Assembly (GO:0140694)	2/139	0.129638	0.216427	0	0	3.28019	6.70147	MAPRE1;MYL9
Activation of GTPase Activity (GO:0090630)	1/31	0.130572	0.216427	0	0	7.44569	15.1582	CORO1C
Antigen Processing and Presentation of Exogenous Peptide Antigen (GO:0002478)	1/31	0.130572	0.216427	0	0	7.44569	15.1582	FCER1G
Regulation of Protein Localization to Cell Surface (GO:2000008)	1/31	0.130572	0.216427	0	0	7.44569	15.1582	LEPROT
Regulation of Protein Modification Process (GO:0031399)	1/31	0.130572	0.216427	0	0	7.44569	15.1582	CORO1C
Positive Regulation of ATP-dependent Activity (GO:0032781)	1/31	0.130572	0.216427	0	0	7.44569	15.1582	TPM1
Establishment of Mitotic Spindle Orientation (GO:0000132)	1/31	0.130572	0.216427	0	0	7.44569	15.1582	MAPRE1
Positive Regulation of Lamellipodium Organization (GO:1902745)	1/31	0.130572	0.216427	0	0	7.44569	15.1582	CORO1C
Positive Regulation of Nitric Oxide Metabolic Process (GO:1904407)	1/31	0.130572	0.216427	0	0	7.44569	15.1582	APP
Protein Autophosphorylation (GO:0046777)	2/140	0.131149	0.217013	0	0	3.25626	6.61483	EIF2AK1;JAK2
Plasma Membrane Bounded Cell Projection Organization (GO:0120036)	2/141	0.132665	0.219146	0	0	3.23267	6.52976	APP;TPM1
Regulation of Cell Adhesion (GO:0030155)	2/142	0.134184	0.219169	0	0	3.20942	6.44624	TPM1;RSU1
Regulation of Macrophage Derived Foam Cell Differentiation (GO:0010743)	1/32	0.13449	0.219169	0	0	7.20515	14.4554	ITGB3
Regulation of Postsynapse Organization (GO:0099175)	1/32	0.13449	0.219169	0	0	7.20515	14.4554	APP
Response to Alcohol (GO:0097305)	1/32	0.13449	0.219169	0	0	7.20515	14.4554	GNAQ
Positive Regulation of Establishment of Protein Localization to Mitochondrion (GO:1903749)	1/32	0.13449	0.219169	0	0	7.20515	14.4554	LEPROT
Membrane Depolarization (GO:0051899)	1/32	0.13449	0.219169	0	0	7.20515	14.4554	YWHAH
Pyridine Nucleotide Catabolic Process (GO:0019364)	1/32	0.13449	0.219169	0	0	7.20515	14.4554	UCP2
Regulation of Cell Migration Involved in Sprouting Angiogenesis (GO:0090049)	1/32	0.13449	0.219169	0	0	7.20515	14.4554	MMRN1
Protein Homooligomerization (GO:0051260)	2/143	0.135708	0.220782	0	0	3.18649	6.36422	APP;VSIG2
Positive Regulation of Notch Signaling Pathway (GO:0045747)	1/33	0.138391	0.223644	0	0	6.97963	13.8034	IL6ST
Transcription by RNA Polymerase III (GO:0006383)	1/33	0.138391	0.223644	0	0	6.97963	13.8034	POLR3G
Ventricular Cardiac Muscle Tissue Morphogenesis (GO:0055010)	1/33	0.138391	0.223644	0	0	6.97963	13.8034	TPM1
Protein Localization to Chromatin (GO:0071168)	1/33	0.138391	0.223644	0	0	6.97963	13.8034	H2BC11
Negative Regulation of Protein Metabolic Process (GO:0051248)	2/146	0.140302	0.225774	0	0	3.11963	6.12683	ITGB3;EIF2AK1
Negative Regulation of Wnt Signaling Pathway (GO:0030178)	2/146	0.140302	0.225774	0	0	3.11963	6.12683	APP;SIAH2
Antimicrobial Humoral Response (GO:0019730)	2/147	0.141841	0.225774	0	0	3.09796	6.05047	APP;H2BC11
Regulation of Developmental Growth (GO:0048638)	1/34	0.142275	0.225774	0	0	6.76779	13.1971	APP
Cardiac Muscle Contraction (GO:0060048)	1/34	0.142275	0.225774	0	0	6.76779	13.1971	TPM1
Positive Regulation of Carbohydrate Metabolic Process (GO:0045913)	1/34	0.142275	0.225774	0	0	6.76779	13.1971	APP
Tumor Necrosis Factor-Mediated Signaling Pathway (GO:0033209)	1/34	0.142275	0.225774	0	0	6.76779	13.1971	JAK2
Integrated Stress Response Signaling (GO:0140467)	1/34	0.142275	0.225774	0	0	6.76779	13.1971	EIF2AK1
Membrane Protein Proteolysis (GO:0033619)	1/34	0.142275	0.225774	0	0	6.76779	13.1971	ADAM9
Regulation of DNA Damage Response, Signal Transduction by P53 Class Mediator (GO:0043516)	1/34	0.142275	0.225774	0	0	6.76779	13.1971	PTTG1IP
Negative Regulation of Blood Vessel Endothelial Cell Migration (GO:0043537)	1/34	0.142275	0.225774	0	0	6.76779	13.1971	MMRN1
Regulation of Interleukin-17 Production (GO:0032660)	1/35	0.146141	0.228908	0	0	6.56841	12.6322	JAK2
Acetylcholine Receptor Signaling Pathway (GO:0095500)	1/35	0.146141	0.228908	0	0	6.56841	12.6322	GNAQ
Adherens Junction Organization (GO:0034332)	1/35	0.146141	0.228908	0	0	6.56841	12.6322	JAM3
Regulation of Neuronal Synaptic Plasticity (GO:0048168)	1/35	0.146141	0.228908	0	0	6.56841	12.6322	APP
Phospholipid Translocation (GO:0045332)	1/35	0.146141	0.228908	0	0	6.56841	12.6322	ANO6
Substrate Adhesion-Dependent Cell Spreading (GO:0034446)	1/35	0.146141	0.228908	0	0	6.56841	12.6322	ITGB3
Positive Regulation of Macromolecule Metabolic Process (GO:0010604)	1/35	0.146141	0.228908	0	0	6.56841	12.6322	APP
Positive Regulation of Substrate Adhesion-Dependent Cell Spreading (GO:1900026)	1/35	0.146141	0.228908	0	0	6.56841	12.6322	S100A10
Positive Regulation of Cell Differentiation (GO:0045597)	3/297	0.149838	0.232305	0	0	2.30073	4.36724	APP;MMD;IL6ST
Negative Regulation of Smooth Muscle Cell Proliferation (GO:0048662)	1/36	0.14999	0.232305	0	0	6.38042	12.1048	TPM1
Cellular Response to Amyloid-Beta (GO:1904646)	1/36	0.14999	0.232305	0	0	6.38042	12.1048	APP
Cellular Response to Heat (GO:0034605)	1/36	0.14999	0.232305	0	0	6.38042	12.1048	ZFAND1
Establishment of Mitotic Spindle Localization (GO:0040001)	1/36	0.14999	0.232305	0	0	6.38042	12.1048	MAPRE1
Establishment or Maintenance of Epithelial Cell Apical/Basal Polarity (GO:0045197)	1/36	0.14999	0.232305	0	0	6.38042	12.1048	WDR1
Glutamate Receptor Signaling Pathway (GO:0007215)	1/36	0.14999	0.232305	0	0	6.38042	12.1048	GNAQ
Adenylate Cyclase-Activating G Protein-Coupled Receptor Signaling Pathway (GO:0007189)	2/153	0.15115	0.233727	0	0	2.97396	5.61926	APP;GNAQ
Positive Regulation of Transcription by RNA Polymerase II (GO:0045944)	7/983	0.153788	0.235975	0	0	1.63611	3.06309	APP;AKIRIN2;TAL1;SPX;JAK2;MED12L;S100A10
Regulation of Sodium Ion Transport (GO:0002028)	1/37	0.153822	0.235975	0	0	6.20287	11.6115	YWHAH
Cellular Response to Glucose Stimulus (GO:0071333)	1/37	0.153822	0.235975	0	0	6.20287	11.6115	UCP2
Superoxide Metabolic Process (GO:0006801)	1/37	0.153822	0.235975	0	0	6.20287	11.6115	ALOX12
Positive Regulation of Interferon-Beta Production (GO:0032728)	1/37	0.153822	0.235975	0	0	6.20287	11.6115	POLR3G
Regulation of Erythrocyte Differentiation (GO:0045646)	1/38	0.157637	0.238799	0	0	6.03492	11.1493	TAL1
Negative Regulation of Transport (GO:0051051)	1/38	0.157637	0.238799	0	0	6.03492	11.1493	ITGB3
Regulation of Vascular Associated Smooth Muscle Cell Proliferation (GO:1904705)	1/38	0.157637	0.238799	0	0	6.03492	11.1493	TPM1
Positive Regulation of Bone Mineralization (GO:0030501)	1/38	0.157637	0.238799	0	0	6.03492	11.1493	ANO6
Positive Regulation of Exocytosis (GO:0045921)	1/38	0.157637	0.238799	0	0	6.03492	11.1493	S100A10
Positive Regulation of Receptor Signaling Pathway via JAK-STAT (GO:0046427)	1/38	0.157637	0.238799	0	0	6.03492	11.1493	JAK2
mRNA Transcription by RNA Polymerase II (GO:0042789)	1/38	0.157637	0.238799	0	0	6.03492	11.1493	S100A10
Membrane Assembly (GO:0071709)	1/38	0.157637	0.238799	0	0	6.03492	11.1493	S100A10
Regulation of Cellular Component Organization (GO:0051128)	2/159	0.160577	0.242654	0	0	2.85944	5.22986	RUFY1;RAB4A
Regulation of Metal Ion Transport (GO:0010959)	1/39	0.161435	0.242654	0	0	5.87581	10.7154	YWHAH
Positive Regulation of SMAD Protein Signal Transduction (GO:0060391)	1/39	0.161435	0.242654	0	0	5.87581	10.7154	JAK2
Positive Regulation of Extrinsic Apoptotic Signaling Pathway (GO:2001238)	1/39	0.161435	0.242654	0	0	5.87581	10.7154	APP
Negative Regulation of Cell-Substrate Adhesion (GO:0010812)	1/39	0.161435	0.242654	0	0	5.87581	10.7154	CORO1C
Negative Regulation of Proteolysis (GO:0045861)	1/40	0.165216	0.246045	0	0	5.72486	10.3076	TIMP1
Negative Regulation of Sequestering of Calcium Ion (GO:0051283)	1/40	0.165216	0.246045	0	0	5.72486	10.3076	GP1BA
Regulation of Protein Targeting to Mitochondrion (GO:1903214)	1/40	0.165216	0.246045	0	0	5.72486	10.3076	LEPROT
Carbohydrate Catabolic Process (GO:0016052)	1/40	0.165216	0.246045	0	0	5.72486	10.3076	UCP2
Energy Derivation by Oxidation of Organic Compounds (GO:0015980)	1/40	0.165216	0.246045	0	0	5.72486	10.3076	LEPROT
Establishment of Spindle Orientation (GO:0051294)	1/40	0.165216	0.246045	0	0	5.72486	10.3076	MAPRE1
Negative Regulation of Apoptotic Process (GO:0043066)	4/475	0.166103	0.246985	0	0	1.91962	3.446	SIAH2;ALOX12;IL6ST;FSTL1
Positive Regulation of Apoptotic Process (GO:0043065)	3/313	0.167083	0.248062	0	0	2.1802	3.90095	APP;PNMA1;ANO6
Negative Regulation of Kinase Activity (GO:0033673)	1/41	0.16898	0.249349	0	0	5.58146	9.9237	GNAQ
RNA Stabilization (GO:0043489)	1/41	0.16898	0.249349	0	0	5.58146	9.9237	ZCCHC17
Regulation of Monoatomic Ion Transmembrane Transporter Activity (GO:0032412)	1/41	0.16898	0.249349	0	0	5.58146	9.9237	YWHAH
Heart Contraction (GO:0060047)	1/41	0.16898	0.249349	0	0	5.58146	9.9237	TPM1
Regulation of Cell Migration (GO:0030334)	4/479	0.169586	0.249862	0	0	1.90306	3.37678	TPM1;ADAM9;PDGFA;CORO1C
Regulation of Glycolytic Process (GO:0006110)	1/42	0.172727	0.251429	0	0	5.44505	9.56174	APP
Cardiac Ventricle Morphogenesis (GO:0003208)	1/42	0.172727	0.251429	0	0	5.44505	9.56174	TPM1
Response to Hydrogen Peroxide (GO:0042542)	1/42	0.172727	0.251429	0	0	5.44505	9.56174	ADAM9
Defense Response to Fungus (GO:0050832)	1/42	0.172727	0.251429	0	0	5.44505	9.56174	APP
Positive Regulation of Ossification (GO:0045778)	1/42	0.172727	0.251429	0	0	5.44505	9.56174	ANO6
Positive Regulation of Receptor Signaling Pathway via STAT (GO:1904894)	1/42	0.172727	0.251429	0	0	5.44505	9.56174	JAK2
Keratinocyte Differentiation (GO:0030216)	1/42	0.172727	0.251429	0	0	5.44505	9.56174	ADAM9
Membrane Fission (GO:0090148)	1/42	0.172727	0.251429	0	0	5.44505	9.56174	CORO1C
Regulation of Epithelial Cell Migration (GO:0010632)	1/43	0.176458	0.253429	0	0	5.31514	9.22003	CORO1C
Neural Crest Cell Development (GO:0014032)	1/43	0.176458	0.253429	0	0	5.31514	9.22003	CORO1C
Regulation of Peptidyl-Tyrosine Phosphorylation (GO:0050730)	1/43	0.176458	0.253429	0	0	5.31514	9.22003	PDGFA
Neutrophil Chemotaxis (GO:0030593)	1/43	0.176458	0.253429	0	0	5.31514	9.22003	FCER1G
Release of Sequestered Calcium Ion Into Cytosol (GO:0051209)	1/43	0.176458	0.253429	0	0	5.31514	9.22003	GP1BA
Positive Regulation of Biomineral Tissue Development (GO:0070169)	1/43	0.176458	0.253429	0	0	5.31514	9.22003	ANO6
Positive Regulation of Monoatomic Ion Transport (GO:0043270)	1/43	0.176458	0.253429	0	0	5.31514	9.22003	ANO6
mRNA Transcription (GO:0009299)	1/43	0.176458	0.253429	0	0	5.31514	9.22003	S100A10
Regulation of Chemokine Production (GO:0032642)	1/43	0.176458	0.253429	0	0	5.31514	9.22003	APP
Protein-Containing Complex Assembly (GO:0065003)	3/323	0.178148	0.255478	0	0	2.11099	3.64175	GPX4;ANO6;EPS15
Negative Regulation of Protein Modification Process (GO:0031400)	1/44	0.180172	0.256858	0	0	5.19127	8.89703	CORO1C
Organelle Disassembly (GO:1903008)	1/44	0.180172	0.256858	0	0	5.19127	8.89703	ZFAND1
Positive Regulation of Cell Division (GO:0051781)	1/44	0.180172	0.256858	0	0	5.19127	8.89703	TAL1
Substantia Nigra Development (GO:0021762)	1/44	0.180172	0.256858	0	0	5.19127	8.89703	YWHAH
Intracellular Protein Transport (GO:0006886)	3/326	0.181508	0.258381	0	0	2.09106	3.56831	AKIRIN2;PTTG1IP;YWHAH
Regulation of Nervous System Development (GO:0051960)	1/45	0.183869	0.260212	0	0	5.07303	8.59134	S100A10
Response to Amyloid-Beta (GO:1904645)	1/45	0.183869	0.260212	0	0	5.07303	8.59134	APP
Positive Regulation of Cell-Matrix Adhesion (GO:0001954)	1/45	0.183869	0.260212	0	0	5.07303	8.59134	S100A10
Endothelial Cell Migration (GO:0043542)	1/45	0.183869	0.260212	0	0	5.07303	8.59134	FSTL1
Regulation of Cyclin-Dependent Protein Serine/Threonine Kinase Activity (GO:0000079)	1/46	0.18755	0.263496	0	0	4.96005	8.30168	CDKN2D
Regulation of Fibroblast Proliferation (GO:0048145)	1/46	0.18755	0.263496	0	0	4.96005	8.30168	PDGFA
Peptidyl-Tyrosine Modification (GO:0018212)	1/46	0.18755	0.263496	0	0	4.96005	8.30168	TPST2
Regulation of Transport (GO:0051049)	1/46	0.18755	0.263496	0	0	4.96005	8.30168	LEPROT
Mononuclear Cell Differentiation (GO:1903131)	1/46	0.18755	0.263496	0	0	4.96005	8.30168	UCP2
Regulation of Endothelial Cell Apoptotic Process (GO:2000351)	1/47	0.191214	0.265942	0	0	4.85198	8.02692	ANO6
Cell Surface Receptor Signaling Pathway via JAK-STAT (GO:0007259)	1/47	0.191214	0.265942	0	0	4.85198	8.02692	JAK2
Cellular Response to Type II Interferon (GO:0071346)	1/47	0.191214	0.265942	0	0	4.85198	8.02692	JAK2
Chemokine-Mediated Signaling Pathway (GO:0070098)	1/47	0.191214	0.265942	0	0	4.85198	8.02692	JAK2
Positive Regulation of Chromosome Organization (GO:2001252)	1/47	0.191214	0.265942	0	0	4.85198	8.02692	TAL1
Intracellular Glucose Homeostasis (GO:0001678)	1/47	0.191214	0.265942	0	0	4.85198	8.02692	UCP2
Monoatomic Anion Transport (GO:0006820)	1/47	0.191214	0.265942	0	0	4.85198	8.02692	ANO6
Regulation of Exocytosis (GO:0017157)	1/48	0.194863	0.267936	0	0	4.74851	7.766	S100A10
Endoplasmic Reticulum Unfolded Protein Response (GO:0030968)	1/48	0.194863	0.267936	0	0	4.74851	7.766	VSIG2
Positive Regulation of Kinase Activity (GO:0033674)	1/48	0.194863	0.267936	0	0	4.74851	7.766	MMD
Positive Regulation of Osteoblast Differentiation (GO:0045669)	1/48	0.194863	0.267936	0	0	4.74851	7.766	IL6ST
Post-Translational Protein Modification (GO:0043687)	1/48	0.194863	0.267936	0	0	4.74851	7.766	JAK2
Membrane Lipid Biosynthetic Process (GO:0046467)	1/48	0.194863	0.267936	0	0	4.74851	7.766	ELOVL7
Pyruvate Metabolic Process (GO:0006090)	1/48	0.194863	0.267936	0	0	4.74851	7.766	UCP2
Mitophagy (GO:0000423)	1/48	0.194863	0.267936	0	0	4.74851	7.766	LRBA
Activation of Protein Kinase Activity (GO:0032147)	1/49	0.198494	0.272543	0	0	4.64934	7.51796	JAK2
Positive Regulation of Cell Migration (GO:0030335)	3/344	0.202011	0.275553	0	0	1.97887	3.16506	ITGB3;ADAM9;PDGFA
Neutrophil Migration (GO:1990266)	1/50	0.20211	0.275553	0	0	4.55423	7.28196	FCER1G
Regulation of Tumor Necrosis Factor-Mediated Signaling Pathway (GO:0010803)	1/50	0.20211	0.275553	0	0	4.55423	7.28196	H2BC11
Positive Regulation of Non-Canonical NF-kappaB Signal Transduction (GO:1901224)	1/50	0.20211	0.275553	0	0	4.55423	7.28196	APP
Lipid Modification (GO:0030258)	1/50	0.20211	0.275553	0	0	4.55423	7.28196	ALOX12
Regulation of Interferon-Beta Production (GO:0032648)	1/51	0.20571	0.277335	0	0	4.46292	7.05717	POLR3G
Nicotinamide Nucleotide Metabolic Process (GO:0046496)	1/51	0.20571	0.277335	0	0	4.46292	7.05717	UCP2
Response to Glucose (GO:0009749)	1/51	0.20571	0.277335	0	0	4.46292	7.05717	UCP2
Transcription Initiation-Coupled Chromatin Remodeling (GO:0045815)	1/51	0.20571	0.277335	0	0	4.46292	7.05717	ATAD2B
Fatty Acid Oxidation (GO:0019395)	1/51	0.20571	0.277335	0	0	4.46292	7.05717	ALOX12
Inorganic Anion Transport (GO:0015698)	1/51	0.20571	0.277335	0	0	4.46292	7.05717	ANO6
Proton Transmembrane Transport (GO:1902600)	1/51	0.20571	0.277335	0	0	4.46292	7.05717	UCP2
Negative Regulation of Cell Projection Organization (GO:0031345)	1/51	0.20571	0.277335	0	0	4.46292	7.05717	YWHAH
Small GTPase-mediated Signal Transduction (GO:0007264)	2/188	0.207426	0.279261	0	0	2.41007	3.79099	GRAP2;SIAH2
Endosome Organization (GO:0007032)	1/52	0.209293	0.280603	0	0	4.37519	6.84289	CORO1C
Positive Regulation of Reactive Oxygen Species Metabolic Process (GO:2000379)	1/52	0.209293	0.280603	0	0	4.37519	6.84289	APP
Regulation of Cell Development (GO:0060284)	1/52	0.209293	0.280603	0	0	4.37519	6.84289	S100A10
Negative Regulation of Immune System Process (GO:0002683)	1/53	0.21286	0.283814	0	0	4.29084	6.63844	TSC22D3
Negative Regulation of Protein Catabolic Process (GO:0042177)	1/53	0.21286	0.283814	0	0	4.29084	6.63844	TIMP1
Regulation of Microtubule Polymerization (GO:0031113)	1/53	0.21286	0.283814	0	0	4.29084	6.63844	MAPRE1
Microtubule Bundle Formation (GO:0001578)	1/53	0.21286	0.283814	0	0	4.29084	6.63844	GAS2L1
Positive Regulation of DNA-templated Transcription (GO:0045893)	8/1274	0.214169	0.285166	0	0	1.43675	2.21402	APP;AKIRIN2;TAL1;SPX;JAK2;MED12L;YWHAH;S100A10
Apical Junction Assembly (GO:0043297)	1/54	0.216412	0.287362	0	0	4.20967	6.4432	WDR1
Positive Regulation of Chemokine Production (GO:0032722)	1/54	0.216412	0.287362	0	0	4.20967	6.4432	APP
Negative Regulation of Cellular Process (GO:0048523)	4/531	0.217043	0.287805	0	0	1.71069	2.61335	CDKN2D;APP;ITGB3;JAK2
Regulation of Cytokine Production Involved in Inflammatory Response (GO:1900015)	1/55	0.219948	0.290463	0	0	4.1315	6.25661	JAK2
Striated Muscle Contraction (GO:0006941)	1/55	0.219948	0.290463	0	0	4.1315	6.25661	TPM1
Interferon-Mediated Signaling Pathway (GO:0140888)	1/55	0.219948	0.290463	0	0	4.1315	6.25661	JAK2
Adenylate Cyclase-Inhibiting G Protein-Coupled Receptor Signaling Pathway (GO:0007193)	1/56	0.223468	0.292715	0	0	4.05618	6.07814	APP
Regulation of Protein Localization to Nucleus (GO:1900180)	1/56	0.223468	0.292715	0	0	4.05618	6.07814	APP
Sulfur Compound Biosynthetic Process (GO:0044272)	1/56	0.223468	0.292715	0	0	4.05618	6.07814	VSIG2
Epidermal Cell Differentiation (GO:0009913)	1/56	0.223468	0.292715	0	0	4.05618	6.07814	ADAM9
Receptor Internalization (GO:0031623)	1/56	0.223468	0.292715	0	0	4.05618	6.07814	FCER1G
Mitotic Metaphase Chromosome Alignment (GO:0007080)	1/56	0.223468	0.292715	0	0	4.05618	6.07814	MAPRE1
mRNA Stabilization (GO:0048255)	1/57	0.226972	0.296503	0	0	3.98355	5.90732	YBX3
Memory (GO:0007613)	1/57	0.226972	0.296503	0	0	3.98355	5.90732	APP
Peptidyl-Tyrosine Phosphorylation (GO:0018108)	1/58	0.23046	0.298364	0	0	3.91346	5.7437	JAK2
Cellular Response to Unfolded Protein (GO:0034620)	1/58	0.23046	0.298364	0	0	3.91346	5.7437	VSIG2
Positive Regulation of Type II Interferon Production (GO:0032729)	1/58	0.23046	0.298364	0	0	3.91346	5.7437	JAK2
Purine Ribonucleotide Metabolic Process (GO:0009150)	1/58	0.23046	0.298364	0	0	3.91346	5.7437	TPST2
Negative Regulation of Macromolecule Biosynthetic Process (GO:0010558)	2/202	0.230554	0.298364	0	0	2.23977	3.28635	APP;EIF2AK1
Adenylate Cyclase-Modulating G Protein-Coupled Receptor Signaling Pathway (GO:0007188)	2/202	0.230554	0.298364	0	0	2.23977	3.28635	APP;GNAQ
Positive Regulation of Protein Metabolic Process (GO:0051247)	2/202	0.230554	0.298364	0	0	2.23977	3.28635	APP;OAZ1
Negative Regulation of Protein-Containing Complex Assembly (GO:0031333)	1/59	0.233933	0.300727	0	0	3.8458	5.58686	JAM3
Response to Interleukin-1 (GO:0070555)	1/59	0.233933	0.300727	0	0	3.8458	5.58686	APP
Response to Light Stimulus (GO:0009416)	1/59	0.233933	0.300727	0	0	3.8458	5.58686	CDKN2D
Protein Homotetramerization (GO:0051289)	1/59	0.233933	0.300727	0	0	3.8458	5.58686	VSIG2
Regulation of Bone Mineralization (GO:0030500)	1/59	0.233933	0.300727	0	0	3.8458	5.58686	ANO6
Response to Reactive Oxygen Species (GO:0000302)	1/60	0.237391	0.303559	0	0	3.78042	5.43643	TPM1
Response to Retinoic Acid (GO:0032526)	1/60	0.237391	0.303559	0	0	3.78042	5.43643	CDKN2D
Post-Transcriptional Regulation of Gene Expression (GO:0010608)	1/60	0.237391	0.303559	0	0	3.78042	5.43643	APP
Regulation of SMAD Protein Signal Transduction (GO:0060390)	1/60	0.237391	0.303559	0	0	3.78042	5.43643	JAK2
Autophagy of Mitochondrion (GO:0000422)	1/61	0.240833	0.306745	0	0	3.71723	5.29204	LRBA
Vesicle Organization (GO:0016050)	1/61	0.240833	0.306745	0	0	3.71723	5.29204	EPS15
post-Golgi Vesicle-Mediated Transport (GO:0006892)	1/61	0.240833	0.306745	0	0	3.71723	5.29204	EPS15
Negative Regulation of Cell Population Proliferation (GO:0008285)	3/379	0.243282	0.309458	0	0	1.79145	2.53228	CDKN2D;APP;JAK2
ATP Metabolic Process (GO:0046034)	1/62	0.24426	0.309481	0	0	3.65611	5.15337	UCP2
Antiviral Innate Immune Response (GO:0140374)	1/62	0.24426	0.309481	0	0	3.65611	5.15337	MARCHF2
Regulation of Phagocytosis (GO:0050764)	1/62	0.24426	0.309481	0	0	3.65611	5.15337	FCER1G
Regulation of Signal Transduction (GO:0009966)	2/211	0.245517	0.310667	0	0	2.14234	3.00869	APP;TIMP1
Canonical Wnt Signaling Pathway (GO:0060070)	1/63	0.247671	0.312576	0	0	3.59696	5.02011	SIAH2
Positive Regulation of Peptidyl-Tyrosine Phosphorylation (GO:0050731)	1/63	0.247671	0.312576	0	0	3.59696	5.02011	JAK2
Regulation of Synapse Assembly (GO:0051963)	1/64	0.251067	0.315218	0	0	3.53968	4.89196	APP
Endocytic Recycling (GO:0032456)	1/64	0.251067	0.315218	0	0	3.53968	4.89196	EPS15
Epigenetic Regulation of Gene Expression (GO:0040029)	1/64	0.251067	0.315218	0	0	3.53968	4.89196	APP
Granulocyte Chemotaxis (GO:0071621)	1/64	0.251067	0.315218	0	0	3.53968	4.89196	FCER1G
Cellular Response to Virus (GO:0098586)	1/65	0.254448	0.316996	0	0	3.4842	4.76868	JAK2
Chloride Transmembrane Transport (GO:1902476)	1/65	0.254448	0.316996	0	0	3.4842	4.76868	ANO6
Positive Regulation of Cell Junction Assembly (GO:1901890)	1/65	0.254448	0.316996	0	0	3.4842	4.76868	S100A10
Negative Regulation of NF-kappaB Transcription Factor Activity (GO:0032088)	1/65	0.254448	0.316996	0	0	3.4842	4.76868	MTURN
Negative Regulation of Autophagy (GO:0010507)	1/65	0.254448	0.316996	0	0	3.4842	4.76868	LEPROT
Regulation of Cell-Matrix Adhesion (GO:0001952)	1/65	0.254448	0.316996	0	0	3.4842	4.76868	CORO1C
Regulation of miRNA Transcription (GO:1902893)	1/66	0.257814	0.319954	0	0	3.43042	4.65	APP
Regulation of Neurogenesis (GO:0050767)	1/66	0.257814	0.319954	0	0	3.43042	4.65	S100A10
Positive Regulation of MAP Kinase Activity (GO:0043406)	1/66	0.257814	0.319954	0	0	3.43042	4.65	PDGFA
Regulation of Protein Serine/Threonine Kinase Activity (GO:0071900)	1/67	0.261165	0.323283	0	0	3.37828	4.53569	CDKN2D
Negative Regulation of Cell Adhesion (GO:0007162)	1/67	0.261165	0.323283	0	0	3.37828	4.53569	JAM3
Ras Protein Signal Transduction (GO:0007265)	1/68	0.264501	0.325747	0	0	3.32769	4.42553	GRAP2
Action Potential (GO:0001508)	1/68	0.264501	0.325747	0	0	3.32769	4.42553	YWHAH
Extrinsic Apoptotic Signaling Pathway (GO:0097191)	1/68	0.264501	0.325747	0	0	3.32769	4.42553	JAK2
Positive Regulation of Type I Interferon Production (GO:0032481)	1/68	0.264501	0.325747	0	0	3.32769	4.42553	POLR3G
Cell Junction Organization (GO:0034330)	1/69	0.267822	0.329	0	0	3.27859	4.31932	APP
Phospholipid Metabolic Process (GO:0006644)	1/69	0.267822	0.329	0	0	3.27859	4.31932	GPX4
Regulation of Heart Contraction (GO:0008016)	1/70	0.271128	0.331798	0	0	3.23091	4.21686	TPM1
Positive Regulation of Apoptotic Signaling Pathway (GO:2001235)	1/70	0.271128	0.331798	0	0	3.23091	4.21686	APP
Positive Regulation of Endothelial Cell Proliferation (GO:0001938)	1/70	0.271128	0.331798	0	0	3.23091	4.21686	ITGB3
Cellular Response to Reactive Oxygen Species (GO:0034614)	1/71	0.27442	0.334979	0	0	3.18459	4.11798	TPM1
Positive Regulation of Protein Polymerization (GO:0032273)	1/71	0.27442	0.334979	0	0	3.18459	4.11798	MAPRE1
Negative Regulation of Extrinsic Apoptotic Signaling Pathway (GO:2001237)	1/72	0.277696	0.337277	0	0	3.13958	4.02251	SIAH2
Autophagosome Assembly (GO:0000045)	1/72	0.277696	0.337277	0	0	3.13958	4.02251	LRBA
Regulation of G Protein-Coupled Receptor Signaling Pathway (GO:0008277)	1/72	0.277696	0.337277	0	0	3.13958	4.02251	APP
Monoatomic Anion Transmembrane Transport (GO:0098656)	1/72	0.277696	0.337277	0	0	3.13958	4.02251	ANO6
Neuropeptide Signaling Pathway (GO:0007218)	1/73	0.280958	0.339112	0	0	3.09582	3.93029	GNAQ
Spindle Assembly (GO:0051225)	1/73	0.280958	0.339112	0	0	3.09582	3.93029	MAPRE1
Heterochromatin Formation (GO:0031507)	1/73	0.280958	0.339112	0	0	3.09582	3.93029	H1-0
Regulation of MAP Kinase Activity (GO:0043405)	1/73	0.280958	0.339112	0	0	3.09582	3.93029	PDGFA
Negative Regulation of Cellular Response to Growth Factor Stimulus (GO:0090288)	1/73	0.280958	0.339112	0	0	3.09582	3.93029	MMRN1
Calcium Ion Transmembrane Import Into Cytosol (GO:0097553)	1/74	0.284206	0.341753	0	0	3.05326	3.84117	GP1BA
Myeloid Leukocyte Differentiation (GO:0002573)	1/74	0.284206	0.341753	0	0	3.05326	3.84117	UCP2
Negative Regulation of Apoptotic Signaling Pathway (GO:2001234)	1/74	0.284206	0.341753	0	0	3.05326	3.84117	SIAH2
Plasma Membrane Organization (GO:0007009)	1/75	0.287439	0.344784	0	0	3.01184	3.755	ANO6
Positive Regulation of Protein Serine/Threonine Kinase Activity (GO:0071902)	1/75	0.287439	0.344784	0	0	3.01184	3.755	PDGFA
Transforming Growth Factor Beta Receptor Signaling Pathway (GO:0007179)	1/76	0.290658	0.346498	0	0	2.97154	3.67166	ADAM9
Positive Regulation of Protein Secretion (GO:0050714)	1/76	0.290658	0.346498	0	0	2.97154	3.67166	ADAM9
Positive Regulation of Protein Ubiquitination (GO:0031398)	1/76	0.290658	0.346498	0	0	2.97154	3.67166	PTTG1IP
Lymphocyte Differentiation (GO:0030098)	1/76	0.290658	0.346498	0	0	2.97154	3.67166	LEPROT
Regulation of Notch Signaling Pathway (GO:0008593)	1/76	0.290658	0.346498	0	0	2.97154	3.67166	IL6ST
Regulation of Non-Canonical NF-kappaB Signal Transduction (GO:1901222)	1/77	0.293862	0.349028	0	0	2.93229	3.59101	APP
Cellular Response to UV (GO:0034644)	1/77	0.293862	0.349028	0	0	2.93229	3.59101	TIMP1
Regulation of BMP Signaling Pathway (GO:0030510)	1/77	0.293862	0.349028	0	0	2.93229	3.59101	FSTL1
Positive Regulation of Macroautophagy (GO:0016239)	1/78	0.297052	0.352385	0	0	2.89406	3.51295	EIF2AK1
Sphingolipid Metabolic Process (GO:0006665)	1/79	0.300227	0.354847	0	0	2.85681	3.43736	ELOVL7
Positive Regulation of Protein Modification by Small Protein Conjugation or Removal (GO:1903322)	1/79	0.300227	0.354847	0	0	2.85681	3.43736	PTTG1IP
Regulation of Cell Cycle G1/S Phase Transition (GO:1902806)	1/79	0.300227	0.354847	0	0	2.85681	3.43736	CDKN2D
Negative Regulation of Neuron Apoptotic Process (GO:0043524)	1/81	0.306536	0.361862	0	0	2.78511	3.29317	IL6ST
Regulation of Inflammatory Response (GO:0050727)	2/249	0.30883	0.363684	0	0	1.80926	2.12581	APP;JAK2
Positive Regulation of Cell Motility (GO:2000147)	2/249	0.30883	0.363684	0	0	1.80926	2.12581	ADAM9;PDGFA
Inorganic Anion Transmembrane Transport (GO:0098661)	1/82	0.309669	0.364228	0	0	2.75059	3.22438	ANO6
Wnt Signaling Pathway (GO:0016055)	1/83	0.312789	0.366561	0	0	2.71691	3.15767	SIAH2
Organophosphate Metabolic Process (GO:0019637)	1/83	0.312789	0.366561	0	0	2.71691	3.15767	GPX4
Sphingolipid Biosynthetic Process (GO:0030148)	1/83	0.312789	0.366561	0	0	2.71691	3.15767	ELOVL7
Vascular Transport (GO:0010232)	1/84	0.315894	0.368861	0	0	2.68404	3.09295	LEPROT
Positive Regulation of Synaptic Transmission (GO:0050806)	1/84	0.315894	0.368861	0	0	2.68404	3.09295	APP
+ Reg of Transmembrane Receptor Prot Serine/Threonine Kinase Sgnlng Pway (GO:0090100)	1/84	0.315894	0.368861	0	0	2.68404	3.09295	JAK2
Peptidyl-Lysine Modification (GO:0018205)	1/85	0.318985	0.370682	0	0	2.65195	3.03015	VSIG2
Cell Morphogenesis Involved in Neuron Differentiation (GO:0048667)	1/85	0.318985	0.370682	0	0	2.65195	3.03015	APP
Positive Regulation of Endocytosis (GO:0045807)	1/85	0.318985	0.370682	0	0	2.65195	3.03015	FCER1G
Regulation of Cell Division (GO:0051302)	1/85	0.318985	0.370682	0	0	2.65195	3.03015	TAL1
Transport Across Blood-Brain Barrier (GO:0150104)	1/86	0.322063	0.373809	0	0	2.62062	2.96918	LEPROT
Regulation of Endothelial Cell Proliferation (GO:0001936)	1/87	0.325127	0.376309	0	0	2.59002	2.90999	ITGB3
Positive Regulation of Biosynthetic Process (GO:0009891)	1/87	0.325127	0.376309	0	0	2.59002	2.90999	APP
Lipid Metabolic Process (GO:0006629)	2/259	0.325383	0.376309	0	0	1.73797	1.95132	GPX4;ALOX12
Regulation of Endothelial Cell Migration (GO:0010594)	1/88	0.328177	0.377287	0	0	2.56012	2.85249	ITGB3
Regulation of Mitotic Cell Cycle Phase Transition (GO:1901990)	1/88	0.328177	0.377287	0	0	2.56012	2.85249	CDKN2D
Regulation of Type II Interferon Production (GO:0032649)	1/88	0.328177	0.377287	0	0	2.56012	2.85249	JAK2
Positive Regulation of Endothelial Cell Migration (GO:0010595)	1/88	0.328177	0.377287	0	0	2.56012	2.85249	ITGB3
Positive Regulation of Protein Kinase Activity (GO:0045860)	1/88	0.328177	0.377287	0	0	2.56012	2.85249	MMD
Chloride Transport (GO:0006821)	1/90	0.334237	0.383797	0	0	2.50234	2.74232	ANO6
Positive Regulation of Intracellular Signal Transduction (GO:1902533)	4/652	0.337665	0.387275	0	0	1.38257	1.50106	APP;PELI2;PDGFA;JAK2
Regulation of Osteoblast Differentiation (GO:0045667)	1/92	0.340242	0.38839	0	0	2.44709	2.6382	IL6ST
Sensory Perception of Mechanical Stimulus (GO:0050954)	1/92	0.340242	0.38839	0	0	2.44709	2.6382	WDR1
Glucose Homeostasis (GO:0042593)	1/92	0.340242	0.38839	0	0	2.44709	2.6382	LEPROT
Positive Regulation of Response to Stimulus (GO:0048584)	1/92	0.340242	0.38839	0	0	2.44709	2.6382	APP
Regulation of Protein Metabolic Process (GO:0051246)	1/93	0.343225	0.390873	0	0	2.42037	2.58827	APP
Positive Regulation of Cellular Component Biogenesis (GO:0044089)	1/93	0.343225	0.390873	0	0	2.42037	2.58827	TAL1
Positive Regulation of Phosphorylation (GO:0042327)	1/94	0.346194	0.393791	0	0	2.39422	2.53969	PELI2
Response to Calcium Ion (GO:0051592)	1/95	0.34915	0.396222	0	0	2.36863	2.4924	ADAM9
Retrograde Transport, Endosome to Golgi (GO:0042147)	1/95	0.34915	0.396222	0	0	2.36863	2.4924	RUFY1
Sensory Perception of Sound (GO:0007605)	1/96	0.352093	0.398627	0	0	2.34358	2.44637	WDR1
Regulation of Actin Filament-Based Process (GO:0032970)	1/96	0.352093	0.398627	0	0	2.34358	2.44637	PDGFA
Negative Regulation of Signal Transduction (GO:0009968)	2/277	0.354912	0.401006	0	0	1.62273	1.68096	LEPROT;MMRN1
Muscle Contraction (GO:0006936)	1/97	0.355023	0.401006	0	0	2.31905	2.40155	TPM1
Cellular Response to Transforming Growth Factor Beta Stimulus (GO:0071560)	1/98	0.357939	0.403359	0	0	2.29503	2.3579	ADAM9
Positive Regulation of Protein Modification Process (GO:0031401)	1/98	0.357939	0.403359	0	0	2.29503	2.3579	PELI2
Regulation of Protein Secretion (GO:0050708)	1/99	0.360843	0.405686	0	0	2.2715	2.31537	ADAM9
Cytosolic Transport (GO:0016482)	1/99	0.360843	0.405686	0	0	2.2715	2.31537	EPS15
Cellular Response to Chemical Stress (GO:0062197)	1/100	0.363733	0.407988	0	0	2.24844	2.27393	ZFAND1
Response to UV (GO:0009411)	1/100	0.363733	0.407988	0	0	2.24844	2.27393	CDKN2D
Hemopoiesis (GO:0030097)	1/101	0.366611	0.41074	0	0	2.22584	2.23353	TAL1
Phospholipase C-activating G Protein-Coupled Receptor Signaling Pathway (GO:0007200)	1/102	0.369475	0.413471	0	0	2.20369	2.19415	GNAQ
Regulation of Defense Response (GO:0031347)	1/103	0.372327	0.416181	0	0	2.18198	2.15576	JAK2
Regulation of Actin Cytoskeleton Organization (GO:0032956)	1/104	0.375166	0.418871	0	0	2.16069	2.1183	PDGFA
Positive Regulation of Protein-Containing Complex Assembly (GO:0031334)	1/105	0.377993	0.42154	0	0	2.1398	2.08177	TAL1
Axon Development (GO:0061564)	1/107	0.383608	0.42731	0	0	2.09922	2.01133	APP
Cell Surface Receptor Protein Tyrosine Kinase Signaling Pathway (GO:0007169)	2/296	0.385592	0.429027	0	0	1.51639	1.44508	PDGFA;JAK2
Positive Regulation of Translation (GO:0045727)	1/108	0.386397	0.429428	0	0	2.07949	1.97737	YBX3
Negative Regulation of Gene Expression, Epigenetic (GO:0045814)	1/110	0.391937	0.435086	0	0	2.04113	1.91183	H1-0
External Encapsulating Structure Organization (GO:0045229)	1/111	0.394688	0.436638	0	0	2.02247	1.88021	APP
Extracellular Structure Organization (GO:0043062)	1/111	0.394688	0.436638	0	0	2.02247	1.88021	APP
Regulation of G1/S Transition of Mitotic Cell Cycle (GO:2000045)	1/111	0.394688	0.436638	0	0	2.02247	1.88021	CDKN2D
Monoatomic Cation Transmembrane Transport (GO:0098655)	2/304	0.398328	0.440162	0	0	1.47562	1.35827	UCP2;ANO6
Regulation of Protein Ubiquitination (GO:0031396)	1/113	0.400154	0.441675	0	0	1.98616	1.81913	PTTG1IP
T Cell Activation (GO:0042110)	1/114	0.402869	0.443381	0	0	1.96848	1.78963	LEPROT
Transforming Growth Factor Beta Receptor Superfamily Signaling Pathway (GO:0141091)	1/114	0.402869	0.443381	0	0	1.96848	1.78963	ADAM9
Inorganic Cation Transmembrane Transport (GO:0098662)	2/307	0.403074	0.443381	0	0	1.46088	1.32741	UCP2;ANO6
Protein Transport (GO:0015031)	2/308	0.404652	0.444612	0	0	1.45603	1.31731	RUFY1;YWHAH
Negative Regulation of Growth (GO:0045926)	1/115	0.405571	0.444612	0	0	1.95111	1.7608	CDKN2D
Protein Processing (GO:0016485)	1/115	0.405571	0.444612	0	0	1.95111	1.7608	ADAM9
Protein Complex Oligomerization (GO:0051259)	1/116	0.408261	0.44655	0	0	1.93405	1.73261	APP
Regulation of DNA Metabolic Process (GO:0051052)	1/116	0.408261	0.44655	0	0	1.93405	1.73261	PDGFA
Cytoskeleton Organization (GO:0007010)	1/117	0.41094	0.448466	0	0	1.91728	1.70505	TPM1
Modulation of Chemical Synaptic Transmission (GO:0050804)	1/117	0.41094	0.448466	0	0	1.91728	1.70505	APP
Positive Regulation of Epithelial Cell Proliferation (GO:0050679)	1/118	0.413606	0.450868	0	0	1.9008	1.6781	ITGB3
Negative Regulation of Catabolic Process (GO:0009895)	1/120	0.418903	0.456129	0	0	1.86866	1.62595	LEPROT
Negative Regulation of Cell Growth (GO:0030308)	1/121	0.421534	0.458477	0	0	1.853	1.60072	CDKN2D
Negative Regulation of DNA-binding Transcription Factor Activity (GO:0043433)	1/122	0.424153	0.460808	0	0	1.83759	1.57603	MTURN
Cellular Response to Molecule of Bacterial Origin (GO:0071219)	1/123	0.42676	0.462602	0	0	1.82244	1.55186	ADAM9
Transcription Initiation at RNA Polymerase II Promoter (GO:0006367)	1/123	0.42676	0.462602	0	0	1.82244	1.55186	ATAD2B
Chromatin Organization (GO:0006325)	2/323	0.428083	0.463517	0	0	1.38693	1.17672	H2BC11;ATAD2B
Regulation of Protein-Containing Complex Assembly (GO:0043254)	1/126	0.434512	0.469428	0	0	1.77843	1.48238	TAL1
Calcium Ion Transport (GO:0006816)	1/126	0.434512	0.469428	0	0	1.77843	1.48238	ANO6
Regulation of Protein Catabolic Process (GO:0042176)	1/129	0.44216	0.477158	0	0	1.73648	1.41711	OAZ1
Epithelial Cell Differentiation (GO:0030855)	1/132	0.449706	0.484222	0	0	1.69646	1.35574	FSTL1
Protein Localization to Plasma Membrane (GO:0072659)	1/132	0.449706	0.484222	0	0	1.69646	1.35574	S100A10
Proteasome-Mediated Ubiquitin-Dependent Protein Catabolic Process (GO:0043161)	2/340	0.454055	0.488362	0	0	1.31603	1.03905	AKIRIN2;SIAH2
Mitochondrion Organization (GO:0007005)	1/135	0.457151	0.491145	0	0	1.65823	1.29796	UCP2
Protein Localization to Cell Periphery (GO:1990778)	1/136	0.45961	0.49324	0	0	1.64586	1.27945	S100A10
Regulation of Cytoskeleton Organization (GO:0051493)	1/139	0.466922	0.499979	0	0	1.60984	1.22604	PDGFA
Negative Regulation of Cell Motility (GO:2000146)	1/139	0.466922	0.499979	0	0	1.60984	1.22604	TPM1
Cellular Response to Starvation (GO:0009267)	1/141	0.471743	0.504582	0	0	1.58668	1.1921	GAS2L1
Positive Regulation of Macromolecule Biosynthetic Process (GO:0010557)	2/355	0.476417	0.509019	0	0	1.25914	0.933606	APP;JAK2
Synapse Organization (GO:0050808)	1/144	0.478893	0.511101	0	0	1.55315	1.14355	APP
Phosphate-Containing Compound Metabolic Process (GO:0006796)	1/150	0.492907	0.525478	0	0	1.49016	1.05419	GPX4
Protein Localization to Organelle (GO:0033365)	1/151	0.495206	0.527348	0	0	1.48015	1.04022	EIF2AK1
Protein Ubiquitination (GO:0016567)	2/369	0.49679	0.528453	0	0	1.21024	0.846672	MARCHF2;PELI2
Negative Regulation of Response to External Stimulus (GO:0032102)	1/154	0.502042	0.533376	0	0	1.45091	0.999779	MMRN1
Protein Phosphorylation (GO:0006468)	2/373	0.502519	0.533376	0	0	1.19695	0.823646	EIF2AK1;JAK2
Neuron Projection Morphogenesis (GO:0048812)	1/157	0.508786	0.539436	0	0	1.42279	0.961418	APP
Protein Maturation (GO:0051604)	1/158	0.511014	0.541205	0	0	1.41365	0.949069	ADAM9
Neuron Development (GO:0048666)	1/159	0.513232	0.542367	0	0	1.40464	0.936931	APP
Epithelium Development (GO:0060429)	1/159	0.513232	0.542367	0	0	1.40464	0.936931	JAK2
Response to Lipopolysaccharide (GO:0032496)	1/161	0.517638	0.546427	0	0	1.38694	0.91327	ADAM9
Macroautophagy (GO:0016236)	1/162	0.519826	0.548139	0	0	1.37825	0.901737	LRBA
Protein Metabolic Process (GO:0019538)	3/614	0.52495	0.55294	0	0	1.08917	0.701917	APP;PCMT1;SIAH2
Cellular Response to Nitrogen Compound (GO:1901699)	1/169	0.534871	0.562778	0	0	1.32036	0.826186	APP
Nitrogen Compound Transport (GO:0071705)	1/172	0.541176	0.568793	0	0	1.297	0.796371	RUFY1
Membrane Organization (GO:0061024)	1/173	0.543258	0.570362	0	0	1.28939	0.786748	CORO1C
Extracellular Matrix Organization (GO:0030198)	1/182	0.561586	0.588966	0	0	1.22472	0.706651	APP
Positive Regulation of Catabolic Process (GO:0009896)	1/183	0.563577	0.590414	0	0	1.21793	0.698422	OAZ1
Anterograde Trans-Synaptic Signaling (GO:0098916)	1/189	0.575337	0.602082	0	0	1.1787	0.651585	APP
Negative Regulation of Cytokine Production (GO:0001818)	1/191	0.579186	0.605456	0	0	1.16617	0.636884	JAK2
Regulation of Programmed Cell Death (GO:0043067)	1/195	0.586783	0.612735	0	0	1.1419	0.608746	JAK2
Organelle Organization (GO:0006996)	2/437	0.588381	0.613373	0	0	1.0175	0.539664	TPM1;EPS15
Response to Endoplasmic Reticulum Stress (GO:0034976)	1/196	0.58866	0.613373	0	0	1.13598	0.601964	VSIG2
Defense Response to Virus (GO:0051607)	1/198	0.592391	0.616596	0	0	1.12434	0.58869	MARCHF2
Protein Localization to Membrane (GO:0072657)	1/199	0.594243	0.61786	0	0	1.1186	0.582195	S100A10
Axonogenesis (GO:0007409)	1/200	0.596088	0.618449	0	0	1.11292	0.575791	APP
Transcription by RNA Polymerase II (GO:0006366)	1/200	0.596088	0.618449	0	0	1.11292	0.575791	S100A10
Regulation of Cell Differentiation (GO:0045595)	1/201	0.597923	0.619689	0	0	1.1073	0.569478	YWHAH
DNA-templated Transcription (GO:0006351)	1/203	0.601571	0.622803	0	0	1.09623	0.557116	POLR3G
Positive Regulation of Canonical NF-kappaB Signal Transduction (GO:0043123)	1/204	0.603382	0.62401	0	0	1.09077	0.551064	PELI2
Neuron Projection Development (GO:0031175)	1/206	0.60698	0.627062	0	0	1.08002	0.539211	APP
Modification-Dependent Protein Catabolic Process (GO:0019941)	1/208	0.610546	0.630073	0	0	1.06948	0.527682	SIAH2
Intracellular Monoatomic Cation Homeostasis (GO:0030003)	1/210	0.61408	0.633045	0	0	1.05914	0.516467	APP
Protein Stabilization (GO:0050821)	1/212	0.617582	0.635978	0	0	1.04899	0.505554	GNAQ
Negative Regulation of Cell Differentiation (GO:0045596)	1/220	0.63128	0.649393	0	0	1.01026	0.464726	ITGB3
Regulation of Cell Growth (GO:0001558)	1/222	0.634628	0.652144	0	0	1.00102	0.455179	CDKN2D
Nervous System Development (GO:0007399)	2/480	0.639725	0.656685	0	0	0.923925	0.412733	APP;ITM2B
Protein Polyubiquitination (GO:0000209)	1/228	0.644492	0.660877	0	0	0.974261	0.427986	PELI2
Regulation of Autophagy (GO:0010506)	1/230	0.647721	0.663486	0	0	0.965654	0.419379	LEPROT
Apoptotic Process (GO:0006915)	1/232	0.650921	0.666059	0	0	0.957196	0.410988	JAK2
Cellular Response to Lipid (GO:0071396)	1/234	0.654092	0.668597	0	0	0.948884	0.402807	ADAM9
Positive Regulation of Developmental Process (GO:0051094)	1/245	0.671033	0.685189	0	0	0.9056	0.361278	CORO1C
Chemical Synaptic Transmission (GO:0007268)	1/260	0.692818	0.706689	0	0	0.852501	0.312858	APP
Regulation of Canonical NF-kappaB Signal Transduction (GO:0043122)	1/270	0.706542	0.719929	0	0	0.820392	0.284981	PELI2
Protein Modification Process (GO:0036211)	2/545	0.707728	0.720379	0	0	0.810606	0.280223	VSIG2;JAK2
Cellular Component Assembly (GO:0022607)	1/277	0.715787	0.727053	0	0	0.7993	0.267264	PDGFA
Plasma Membrane Bounded Cell Projection Assembly (GO:0120031)	1/277	0.715787	0.727053	0	0	0.7993	0.267264	ANO6
Positive Regulation of RNA Biosynthetic Process (GO:1902680)	2/555	0.717198	0.727723	0	0	0.795537	0.26444	TAL1;YWHAH
Central Nervous System Development (GO:0007417)	1/288	0.729735	0.739669	0	0	0.768234	0.24205	APP
DNA Repair (GO:0006281)	1/302	0.746512	0.755093	0	0	0.73198	0.213989	CDKN2D
Regulation of Intracellular Signal Transduction (GO:1902531)	1/302	0.746512	0.755093	0	0	0.73198	0.213989	GRAP2
Protein Modification by Small Protein Conjugation (GO:0032446)	1/316	0.762259	0.770216	0	0	0.698948	0.189743	MARCHF2
Proteolysis (GO:0006508)	1/321	0.767645	0.774849	0	0	0.687851	0.181887	ADAM9
Negative Regulation of Gene Expression (GO:0010629)	1/364	0.809253	0.815997	0	0	0.605039	0.128053	APP
Proteasomal Protein Catabolic Process (GO:0010498)	1/372	0.816137	0.822082	0	0	0.59175	0.120228	SIAH2
Positive Regulation of Gene Expression (GO:0010628)	1/436	0.863054	0.868437	0	0	0.503035	0.074086	APP
Ubiquitin-Dependent Protein Catabolic Process (GO:0006511)	1/455	0.874546	0.879087	0	0	0.481513	0.064547	SIAH2
Regulation of Transcription by RNA Polymerase II (GO:0006357)	7/2250	0.892416	0.896119	0	0	0.664284	0.0756103	APP;AKIRIN2;TAL1;SPX;JAK2;MED12L;S100A10
Negative Regulation of Transcription by RNA Polymerase II (GO:0000122)	1/732	0.965382	0.967804	0	0	0.294794	0.0103861	APP
Regulation of Gene Expression (GO:0010468)	2/1127	0.965804	0.967804	0	0	0.379495	0.0132042	APP;YBX3
Regulation of DNA-templated Transcription (GO:0006355)	4/2139	0.989843	0.990488	0	0	0.387234	0.00395324	APP;TAL1;POLR3G;YWHAH
Negative Regulation of DNA-templated Transcription (GO:0045892)	1/1006	0.990488	0.990488	0	0	0.211359	0.00202003	APP

## Sheet: PTB-Up-White-KEGG
Term	Overlap	P-value	Adjusted P-value	Old P-value	Old Adjusted P-value	Odds Ratio	Combined Score	Genes
Platelet activation	7/124	1.10043e-07	2.0468e-05	0	0	21.5613	345.464	P2RY12;GP9;GUCY1B1;P2RX1;F2R;PIK3CB;PRKACB
Phospholipase D signaling pathway	4/148	0.00115116	0.107057	0	0	9.47989	64.1503	DNM3;F2R;PDGFC;PIK3CB
Gap junction	3/88	0.00258102	0.110658	0	0	11.8762	70.7769	GUCY1B1;PDGFC;PRKACB
Neutrophil extracellular trap formation	4/189	0.00281098	0.110658	0	0	7.36365	43.2557	H4C8;SELP;H3C10;PIK3CB
Chemokine signaling pathway	4/192	0.00297468	0.110658	0	0	7.24505	42.1489	PIK3CB;PRKACB;CXCL5;PF4V1
Sphingolipid signaling pathway	3/119	0.00601756	0.152216	0	0	8.68878	44.4264	ASAH1;SGMS1;PIK3CB
Thyroid hormone signaling pathway	3/121	0.00630117	0.152216	0	0	8.54065	43.2756	NCOA3;PIK3CB;PRKACB
Calcium signaling pathway	4/240	0.00654694	0.152216	0	0	5.75745	28.9528	P2RX1;F2R;PDGFC;PRKACB
Endocytosis	4/252	0.00775169	0.156389	0	0	5.47553	26.6102	DNM3;ARF4;DAB2;CAPZA2
Estrogen signaling pathway	3/137	0.00885786	0.156389	0	0	7.5148	35.5183	NCOA3;PIK3CB;PRKACB
Sphingolipid metabolism	2/49	0.0101256	0.156389	0	0	14.1071	64.7895	ASAH1;SGMS1
Cysteine and methionine metabolism	2/50	0.0105266	0.156389	0	0	13.8125	62.9001	CTH;AMD1
Ovarian steroidogenesis	2/51	0.0109346	0.156389	0	0	13.5299	61.0988	PRKACB;BMP6
Endocrine and other factor-regulated calcium reabsorption	2/53	0.0117712	0.156389	0	0	12.998	57.7386	DNM3;PRKACB
Regulation of lipolysis in adipocytes	2/55	0.0126351	0.156675	0	0	12.5063	54.6685	PIK3CB;PRKACB
Renin secretion	2/69	0.0194162	0.208025	0	0	9.88607	38.9674	GUCY1B1;PRKACB
Alcoholism	3/186	0.0200429	0.208025	0	0	5.48902	21.4614	H4C8;H3C10;PRKACB
Melanoma	2/72	0.0210294	0.208025	0	0	9.46095	36.5366	PDGFC;PIK3CB
Bacterial invasion of epithelial cells	2/77	0.0238375	0.208025	0	0	8.828	32.9858	DNM3;PIK3CB
Viral carcinogenesis	3/203	0.0251486	0.208025	0	0	5.01814	18.4816	H4C8;PIK3CB;PRKACB
Rap1 signaling pathway	3/210	0.0274364	0.208025	0	0	4.84672	17.4283	F2R;PDGFC;PIK3CB
cAMP signaling pathway	3/216	0.0294832	0.208025	0	0	4.70876	16.5934	F2R;PIK3CB;PRKACB
Regulation of actin cytoskeleton	3/218	0.0301831	0.208025	0	0	4.66449	16.3279	F2R;PDGFC;PIK3CB
GABAergic synapse	2/89	0.0311587	0.208025	0	0	7.60575	26.3818	PRKACB;SLC38A2
Salivary secretion	2/93	0.0337728	0.208025	0	0	7.26996	24.6314	GUCY1B1;PRKACB
IL-17 signaling pathway	2/94	0.0344393	0.208025	0	0	7.19058	24.2219	JUND;CXCL5
Ras signaling pathway	3/232	0.0353271	0.208025	0	0	4.37621	14.6301	PDGFC;PIK3CB;PRKACB
Circadian entrainment	2/97	0.0364696	0.208025	0	0	6.96246	23.0546	GUCY1B1;PRKACB
Prostate cancer	2/97	0.0364696	0.208025	0	0	6.96246	23.0546	PDGFC;PIK3CB
Choline metabolism in cancer	2/98	0.0371565	0.208025	0	0	6.88958	22.6848	PDGFC;PIK3CB
Inflammatory mediator regulation of TRP channels	2/98	0.0371565	0.208025	0	0	6.88958	22.6848	PIK3CB;PRKACB
Viral protein interaction with cytokine and cytokine receptor	2/100	0.0385452	0.208025	0	0	6.7483	21.9719	CXCL5;PF4V1
Progesterone-mediated oocyte maturation	2/100	0.0385452	0.208025	0	0	6.7483	21.9719	PIK3CB;PRKACB
Amoebiasis	2/102	0.0399535	0.208025	0	0	6.61267	21.293	PIK3CB;PRKACB
Longevity regulating pathway	2/102	0.0399535	0.208025	0	0	6.61267	21.293	PIK3CB;PRKACB
Shigellosis	3/246	0.0408961	0.208025	0	0	4.12116	13.1742	H3C10;PIK3CB;FNBP1L
C-type lectin receptor signaling pathway	2/104	0.0413813	0.208025	0	0	6.48235	20.6458	PIK3CB;CLEC1B
Parathyroid hormone synthesis, secretion and action	2/106	0.0428281	0.209632	0	0	6.35705	20.0283	JUND;PRKACB
TNF signaling pathway	2/112	0.0472803	0.216117	0	0	6.00848	18.3359	PIK3CB;CXCL5
Cholinergic synapse	2/113	0.0480382	0.216117	0	0	5.95405	18.0751	PIK3CB;PRKACB
Glutamatergic synapse	2/114	0.0488006	0.216117	0	0	5.9006	17.8199	PRKACB;SLC38A2
Leukocyte transendothelial migration	2/114	0.0488006	0.216117	0	0	5.9006	17.8199	ESAM;PIK3CB
Selenocompound metabolism	1/17	0.0514329	0.216192	0	0	20.4119	60.5718	CTH
Growth hormone synthesis, secretion and action	2/119	0.0526785	0.216192	0	0	5.64701	16.6222	PIK3CB;PRKACB
Neurotrophin signaling pathway	2/119	0.0526785	0.216192	0	0	5.64701	16.6222	BEX3;PIK3CB
AMPK signaling pathway	2/120	0.053467	0.216192	0	0	5.59887	16.3974	RAB14;PIK3CB
Osteoclast differentiation	2/127	0.0591028	0.224168	0	0	5.28347	14.9442	JUND;PIK3CB
Lysosome	2/128	0.0599242	0.224168	0	0	5.24127	14.7525	ASAH1;AP1S2
Relaxin signaling pathway	2/129	0.0607495	0.224168	0	0	5.19974	14.5644	PIK3CB;PRKACB
MAPK signaling pathway	3/294	0.0631109	0.224168	0	0	3.43299	9.48487	JUND;PDGFC;PRKACB
Cytokine-cytokine receptor interaction	3/295	0.0636233	0.224168	0	0	3.42106	9.42425	CXCL5;PF4V1;BMP6
Vascular smooth muscle contraction	2/133	0.06409	0.224168	0	0	5.03995	13.8471	GUCY1B1;PRKACB
Systemic lupus erythematosus	2/135	0.0657832	0.224168	0	0	4.96366	13.5081	H4C8;H3C10
Histidine metabolism	1/22	0.0660586	0.224168	0	0	15.548	42.2473	CARNMT1
Autophagy	2/137	0.0674914	0.224168	0	0	4.88963	13.1812	PIK3CB;PRKACB
Insulin signaling pathway	2/137	0.0674914	0.224168	0	0	4.88963	13.1812	PIK3CB;PRKACB
Breast cancer	2/147	0.076249	0.247393	0	0	4.55011	11.7109	NCOA3;PIK3CB
Cell adhesion molecules	2/148	0.0771439	0.247393	0	0	4.51872	11.5773	SELP;ESAM
Biosynthesis of unsaturated fatty acids	1/27	0.0804624	0.247749	0	0	12.5549	31.6378	HACD4
Fatty acid elongation	1/27	0.0804624	0.247749	0	0	12.5549	31.6378	HACD4
Pathways in cancer	4/531	0.0823616	0.247749	0	0	2.54021	6.34197	NCOA3;F2R;PIK3CB;PRKACB
Oxytocin signaling pathway	2/154	0.082583	0.247749	0	0	4.33904	10.8213	GUCY1B1;PRKACB
Hippo signaling pathway	2/163	0.0909555	0.268535	0	0	4.09462	9.81637	MOB1B;BMP6
PI3K-Akt signaling pathway	3/354	0.097141	0.282316	0	0	2.83746	6.6158	F2R;PDGFC;PIK3CB
Aldosterone-regulated sodium reabsorption	1/37	0.108617	0.310813	0	0	9.06284	20.1188	PIK3CB
Various types of N-glycan biosynthesis	1/39	0.114146	0.321683	0	0	8.58499	18.6318	DAD1
Glycine, serine and threonine metabolism	1/40	0.116897	0.324521	0	0	8.36444	17.9539	CTH
Ferroptosis	1/41	0.11964	0.327251	0	0	8.15492	17.3151	SLC40A1
Vasopressin-regulated water reabsorption	1/44	0.127819	0.334693	0	0	7.58483	15.603	PRKACB
Focal adhesion	2/201	0.128721	0.334693	0	0	3.30637	6.77841	PDGFC;PIK3CB
Proteoglycans in cancer	2/205	0.132888	0.334693	0	0	3.24056	6.54024	PIK3CB;PRKACB
Type II diabetes mellitus	1/46	0.133231	0.334693	0	0	7.24699	14.6076	PIK3CB
Carbohydrate digestion and absorption	1/47	0.135924	0.334693	0	0	7.08909	14.1474	PIK3CB
Human immunodeficiency virus 1 infection	2/212	0.140255	0.334693	0	0	3.13143	6.15103	AP1S2;PIK3CB
Cocaine addiction	1/49	0.141285	0.334693	0	0	6.79303	13.2938	PRKACB
Lipid and atherosclerosis	2/215	0.14344	0.334693	0	0	3.08685	5.99417	SELP;PIK3CB
Arginine and proline metabolism	1/50	0.143954	0.334693	0	0	6.65406	12.8973	AMD1
Vibrio cholerae infection	1/50	0.143954	0.334693	0	0	6.65406	12.8973	PRKACB
Malaria	1/50	0.143954	0.334693	0	0	6.65406	12.8973	SELP
N-Glycan biosynthesis	1/50	0.143954	0.334693	0	0	6.65406	12.8973	DAD1
Human T-cell leukemia virus 1 infection	2/219	0.14771	0.339186	0	0	3.02934	5.79362	PIK3CB;PRKACB
Human cytomegalovirus infection	2/225	0.154165	0.349691	0	0	2.94694	5.50999	PIK3CB;PRKACB
Hedgehog signaling pathway	1/56	0.159795	0.355688	0	0	5.92638	10.8682	PRKACB
Coronavirus disease	2/232	0.161764	0.355688	0	0	2.85623	5.20296	SELP;PIK3CB
Endometrial cancer	1/58	0.165011	0.355688	0	0	5.71786	10.3021	PIK3CB
VEGF signaling pathway	1/59	0.167607	0.355688	0	0	5.61899	10.0363	PIK3CB
Chemical carcinogenesis	2/239	0.169432	0.355688	0	0	2.77089	4.91916	PIK3CB;PRKACB
Long-term depression	1/60	0.170195	0.355688	0	0	5.52348	9.78104	GUCY1B1
Mineral absorption	1/60	0.170195	0.355688	0	0	5.52348	9.78104	SLC40A1
GnRH secretion	1/64	0.180468	0.359275	0	0	5.17174	8.85507	PIK3CB
Parkinson disease	2/249	0.180492	0.359275	0	0	2.65735	4.54957	PARK7;PRKACB
Cortisol synthesis and secretion	1/65	0.183017	0.359275	0	0	5.09068	8.64488	PRKACB
Acute myeloid leukemia	1/67	0.188091	0.359275	0	0	4.93592	8.24708	PIK3CB
Long-term potentiation	1/67	0.188091	0.359275	0	0	4.93592	8.24708	PRKACB
Fc epsilon RI signaling pathway	1/68	0.190616	0.359275	0	0	4.862	8.05874	PIK3CB
Amphetamine addiction	1/69	0.193134	0.359275	0	0	4.79026	7.87697	PRKACB
Renal cell carcinoma	1/69	0.193134	0.359275	0	0	4.79026	7.87697	PIK3CB
Central carbon metabolism in cancer	1/70	0.195644	0.359275	0	0	4.7206	7.70147	PIK3CB
Prolactin signaling pathway	1/70	0.195644	0.359275	0	0	4.7206	7.70147	PIK3CB
Non-small cell lung cancer	1/72	0.200641	0.359275	0	0	4.58716	7.36809	PIK3CB
p53 signaling pathway	1/73	0.203127	0.359275	0	0	4.52322	7.20966	CCNG1
Inositol phosphate metabolism	1/73	0.203127	0.359275	0	0	4.52322	7.20966	PIK3CB
Prion disease	2/273	0.207451	0.359275	0	0	2.41907	3.80485	PIK3CB;PRKACB
Thyroid hormone synthesis	1/75	0.208079	0.359275	0	0	4.40053	6.90813	PRKACB
Glioma	1/75	0.208079	0.359275	0	0	4.40053	6.90813	PIK3CB
Chronic myeloid leukemia	1/76	0.210543	0.359275	0	0	4.34164	6.76456	PIK3CB
Gastric acid secretion	1/76	0.210543	0.359275	0	0	4.34164	6.76456	PRKACB
Pancreatic cancer	1/76	0.210543	0.359275	0	0	4.34164	6.76456	PIK3CB
Pertussis	1/76	0.210543	0.359275	0	0	4.34164	6.76456	CXCL5
Synaptic vesicle cycle	1/78	0.215449	0.364304	0	0	4.22844	6.4908	DNM3
B cell receptor signaling pathway	1/81	0.222751	0.367428	0	0	4.06926	6.11081	PIK3CB
Complement and coagulation cascades	1/85	0.232384	0.367428	0	0	3.87471	5.65461	F2R
ErbB signaling pathway	1/85	0.232384	0.367428	0	0	3.87471	5.65461	PIK3CB
Taste transduction	1/86	0.234773	0.367428	0	0	3.82893	5.54863	PRKACB
Colorectal cancer	1/86	0.234773	0.367428	0	0	3.82893	5.54863	PIK3CB
Insulin secretion	1/86	0.234773	0.367428	0	0	3.82893	5.54863	PRKACB
ECM-receptor interaction	1/88	0.239531	0.367428	0	0	3.74053	5.34549	GP9
PD-L1 expression and PD-1 checkpoint pathway in cancer	1/89	0.241899	0.367428	0	0	3.69784	5.2481	PIK3CB
Bile secretion	1/90	0.24426	0.367428	0	0	3.65611	5.15337	PRKACB
Morphine addiction	1/91	0.246613	0.367428	0	0	3.6153	5.06119	PRKACB
Small cell lung cancer	1/92	0.248959	0.367428	0	0	3.57539	4.97146	PIK3CB
MicroRNAs in cancer	2/310	0.249745	0.367428	0	0	2.12446	2.94729	CCNG1;PIK3CB
GnRH signaling pathway	1/93	0.251298	0.367428	0	0	3.53635	4.88411	PRKACB
Rheumatoid arthritis	1/93	0.251298	0.367428	0	0	3.53635	4.88411	CXCL5
TGF-beta signaling pathway	1/94	0.25363	0.367428	0	0	3.49815	4.79904	BMP6
Staphylococcus aureus infection	1/95	0.255955	0.367428	0	0	3.46076	4.71617	SELP
Dilated cardiomyopathy	1/96	0.258272	0.367428	0	0	3.42416	4.63543	PRKACB
Fc gamma R-mediated phagocytosis	1/97	0.260583	0.367428	0	0	3.38832	4.55673	PIK3CB
Phosphatidylinositol signaling system	1/97	0.260583	0.367428	0	0	3.38832	4.55673	PIK3CB
Aldosterone synthesis and secretion	1/98	0.262886	0.367428	0	0	3.35322	4.48002	PRKACB
mRNA surveillance pathway	1/98	0.262886	0.367428	0	0	3.35322	4.48002	CSTF3
Hematopoietic cell lineage	1/99	0.265182	0.367428	0	0	3.31884	4.40522	GP9
AGE-RAGE signaling pathway in diabetic complications	1/100	0.267472	0.367428	0	0	3.28515	4.33226	PIK3CB
Melanogenesis	1/101	0.269754	0.367428	0	0	3.25213	4.26109	PRKACB
Chagas disease	1/102	0.272029	0.367428	0	0	3.21977	4.19165	PIK3CB
Pancreatic secretion	1/102	0.272029	0.367428	0	0	3.21977	4.19165	RAB27B
Human papillomavirus infection	2/331	0.273918	0.367428	0	0	1.98673	2.57266	PIK3CB;PRKACB
Protein digestion and absorption	1/103	0.274297	0.367428	0	0	3.18804	4.12387	SLC38A2
T cell receptor signaling pathway	1/104	0.276559	0.367428	0	0	3.15693	4.05771	PIK3CB
Toll-like receptor signaling pathway	1/104	0.276559	0.367428	0	0	3.15693	4.05771	PIK3CB
Glucagon signaling pathway	1/107	0.283301	0.371395	0	0	3.06712	3.86839	PRKACB
Neuroactive ligand-receptor interaction	2/341	0.285431	0.371395	0	0	1.92714	2.41616	P2RX1;F2R
Insulin resistance	1/108	0.285535	0.371395	0	0	3.0383	3.80818	PIK3CB
HIF-1 signaling pathway	1/109	0.287762	0.371692	0	0	3.01002	3.74935	PIK3CB
Serotonergic synapse	1/113	0.296601	0.380467	0	0	2.90193	3.52691	PRKACB
Oocyte meiosis	1/129	0.330892	0.418048	0	0	2.53714	2.80599	PRKACB
Purine metabolism	1/129	0.330892	0.418048	0	0	2.53714	2.80599	GUCY1B1
FoxO signaling pathway	1/131	0.335061	0.418048	0	0	2.49786	2.73126	PIK3CB
Natural killer cell mediated cytotoxicity	1/131	0.335061	0.418048	0	0	2.49786	2.73126	PIK3CB
Dopaminergic synapse	1/132	0.337136	0.418048	0	0	2.47866	2.69498	PRKACB
Apelin signaling pathway	1/137	0.347415	0.424518	0	0	2.38693	2.52355	PRKACB
Yersinia infection	1/137	0.347415	0.424518	0	0	2.38693	2.52355	PIK3CB
Fluid shear stress and atherosclerosis	1/139	0.351483	0.424518	0	0	2.3521	2.45935	PIK3CB
Measles	1/139	0.351483	0.424518	0	0	2.3521	2.45935	PIK3CB
Apoptosis	1/142	0.357537	0.425956	0	0	2.30171	2.36734	PIK3CB
Signaling pathways regulating pluripotency of stem cells	1/143	0.359543	0.425956	0	0	2.28538	2.33777	PIK3CB
Spinocerebellar ataxia	1/143	0.359543	0.425956	0	0	2.28538	2.33777	PIK3CB
Retrograde endocannabinoid signaling	1/148	0.369481	0.431396	0	0	2.20709	2.19751	PRKACB
Gastric cancer	1/149	0.37145	0.431396	0	0	2.19207	2.1709	PIK3CB
Adrenergic signaling in cardiomyocytes	1/150	0.373413	0.431396	0	0	2.17725	2.14474	PRKACB
Spliceosome	1/150	0.373413	0.431396	0	0	2.17725	2.14474	SRSF6
mTOR signaling pathway	1/154	0.381205	0.433612	0	0	2.1199	2.04447	PIK3CB
Cushing syndrome	1/155	0.383138	0.433612	0	0	2.10603	2.02043	PRKACB
Non-alcoholic fatty liver disease	1/155	0.383138	0.433612	0	0	2.10603	2.02043	PIK3CB
Cellular senescence	1/156	0.385066	0.433612	0	0	2.09233	1.9968	PIK3CB
Hepatitis C	1/157	0.386987	0.433612	0	0	2.07881	1.97355	PIK3CB
Hepatitis B	1/162	0.396505	0.438988	0	0	2.01375	1.86285	PIK3CB
JAK-STAT signaling pathway	1/162	0.396505	0.438988	0	0	2.01375	1.86285	PIK3CB
Wnt signaling pathway	1/166	0.404015	0.442925	0	0	1.96453	1.78046	PRKACB
cGMP-PKG signaling pathway	1/167	0.405878	0.442925	0	0	1.9526	1.76066	GUCY1B1
Hepatocellular carcinoma	1/168	0.407735	0.442925	0	0	1.94081	1.74117	PIK3CB
Tight junction	1/169	0.409587	0.442925	0	0	1.92916	1.72198	PRKACB
Protein processing in endoplasmic reticulum	1/171	0.413273	0.443735	0	0	1.90627	1.68447	DAD1
Influenza A	1/172	0.415107	0.443735	0	0	1.89502	1.66614	PIK3CB
Axon guidance	1/182	0.433145	0.460371	0	0	1.78942	1.49718	PIK3CB
Transcriptional misregulation in cancer	1/192	0.450635	0.475356	0	0	1.69488	1.35098	H3C10
Kaposi sarcoma-associated herpesvirus infection	1/193	0.452355	0.475356	0	0	1.68596	1.33746	PIK3CB
Pathogenic Escherichia coli infection	1/197	0.45918	0.477213	0	0	1.65122	1.28517	F2R
Herpes simplex virus 1 infection	2/498	0.459253	0.477213	0	0	1.30659	1.01672	PIK3CB;SRSF6
Epstein-Barr virus infection	1/202	0.467594	0.482224	0	0	1.60974	1.22365	PIK3CB
Diabetic cardiomyopathy	1/203	0.469261	0.482224	0	0	1.60169	1.21183	PIK3CB
Thermogenesis	1/232	0.51544	0.526769	0	0	1.39855	0.926868	PRKACB
Salmonella infection	1/249	0.540648	0.549511	0	0	1.30156	0.800443	PIK3CB
Alzheimer disease	1/369	0.685371	0.692821	0	0	0.871793	0.329358	PIK3CB
Olfactory transduction	1/440	0.748762	0.752809	0	0	0.728145	0.210677	PRKACB
Pathways of neurodegeneration	1/475	0.775205	0.775205	0	0	0.673169	0.171407	PARK7

## Sheet: PTB-Up-Black-KEGG
Term	Overlap	P-value	Adjusted P-value	Old P-value	Old Adjusted P-value	Odds Ratio	Combined Score	Genes
Shigellosis	41/246	2.74964e-19	7.23154e-17	0	0	6.88029	294.047	ITGB1;GSK3B;ARF1;ROCK1;ROCK2;ACTB;CRKL;ACTG1;HK1;MAPK9;SHARPIN;UBB;CASP4;CAPN2;MAPK1;H3C3;H3C2;IKBKG;RAC1;CAPN1;MAP3K7;H3-3B;GABARAPL2;ACTR2;SEPTIN2;FBXW11;ACTN1;PTK2;RHOA;DIAPH1;CTTN;TAB2;PIK3C3;PFN1;TLN1;TLR5;SQSTM1;CRK;CD44;VCL;BCL2L1
Pathogenic Escherichia coli infection	30/197	2.23573e-13	2.93998e-11	0	0	6.07242	176.884	ITGB1;ARF1;ROCK1;WIPF1;ROCK2;BRK1;ACTB;ACTG1;GNA13;MAPK9;TUBA1B;CASP4;NCK2;MAPK1;IKBKG;RAC1;MAP3K7;ACTR2;ARHGEF12;PTPN11;TUBB4B;RHOA;TUBA4A;FCGR2A;LPAR5;CTTN;MYH9;TAB2;TLR5;GAPDH
Yersinia infection	22/137	1.26191e-10	1.10628e-08	0	0	6.39427	145.746	ITGB1;GSK3B;ACTR2;FYB1;ARHGEF12;ROCK1;WIPF1;ROCK2;ACTB;PTK2;RHOA;ACTG1;CRKL;MAPK9;FCGR2A;MAPK1;TAB2;PKN2;IKBKG;RAC1;MAP3K7;CRK
Focal adhesion	26/201	3.69774e-10	2.40052e-08	0	0	4.98505	108.266	ITGB1;GSK3B;ROCK1;ROCK2;THBS1;ACTB;CRKL;ACTG1;MAPK9;CCND3;CAPN2;FLNA;MAPK1;RAC1;PPP1R12A;PRKCB;EGF;ACTN1;PTK2;RHOA;DIAPH1;ZYX;TLN1;SOS1;CRK;VCL
Regulation of actin cytoskeleton	27/218	4.56373e-10	2.40052e-08	0	0	4.74746	102.107	ITGB1;ROCK1;ROCK2;BRK1;ACTB;CRKL;ACTG1;GNA13;CFL1;MAPK1;RAC1;ACTR2;ARHGEF12;PPP1R12A;EGF;ACTN1;MSN;PTK2;RHOA;DIAPH1;LPAR5;APC;MYH9;PFN1;SOS1;CRK;VCL
Platelet activation	20/124	8.11093e-10	3.55529e-08	0	0	6.40926	134.163	LYN;ITGB1;GUCY1A1;ARHGEF12;PPP1R12A;ROCK1;ROCK2;SNAP23;PLA2G4A;RASGRP2;ACTB;RHOA;ACTG1;PTGS1;GNA13;FCGR2A;GNAS;MAPK1;TLN1;FERMT3
Protein processing in endoplasmic reticulum	21/171	4.58871e-08	1.72405e-06	0	0	4.66287	78.7889	PDIA3;BCAP31;SSR4;UBXN2A;AMFR;RAD23B;UBE2J1;DNAJC3;LMAN1;MAPK9;MAN1A2;DNAJA2;CAPN2;UBQLN1;UFD1;MAN1A1;CAPN1;P4HB;MARCHF6;MAP3K5;ATF4
Proteoglycans in cancer	23/205	5.82061e-08	1.73458e-06	0	0	4.21662	70.2459	ITGB1;CDKN1A;DDX5;TGFB1;ARHGEF12;PPP1R12A;ROCK1;PRKCB;ROCK2;MSN;PTPN11;THBS1;ACTB;PTK2;RHOA;ACTG1;CTTN;FLNA;MAPK1;RAC1;HPSE;SOS1;CD44
Bacterial invasion of epithelial cells	14/77	5.93583e-08	1.73458e-06	0	0	7.34587	122.233	ITGB1;ACTR2;SEPTIN2;ACTB;RHOA;PTK2;ACTG1;CRKL;CD2AP;ARHGAP10;CTTN;RAC1;CRK;VCL
Tight junction	20/169	1.7727e-07	4.66219e-06	0	0	4.46315	69.3822	ITGB1;ACTR2;ROCK1;ROCK2;ACTN1;MSN;ACTB;TUBA4A;RHOA;ACTG1;RUNX1;MAPK9;MYL6;DLG1;TUBA1B;CTTN;MYH9;RAC1;RAPGEF6;MAP3K5
Salmonella infection	24/249	5.23909e-07	1.25262e-05	0	0	3.55729	51.4453	DYNC1I2;ACTR2;ARF1;ROCK2;BRK1;TUBB4B;ACTB;RHOA;TUBA4A;ACTG1;MAPK9;TUBA1B;KIF5B;CASP4;FLNA;MAPK1;TAB2;PIK3C3;IKBKG;RAC1;PFN1;TLR5;MAP3K7;GAPDH
Viral carcinogenesis	21/203	8.50192e-07	1.86334e-05	0	0	3.83664	53.6278	LYN;ATF2;CDKN1A;GTF2A2;ACTN1;H2BC3;H2BC17;RHOA;CCND3;DLG1;PKM;RBL1;YWHAQ;H2BC21;MAPKAPK2;RASA2;MAPK1;IKBKG;RAC1;YWHAG;ATF4
Rap1 signaling pathway	21/210	1.47932e-06	2.99278e-05	0	0	3.69319	49.5772	ITGB1;FYB1;RALB;ANGPT1;PRKCB;EGF;RASGRP2;THBS1;ACTB;RHOA;CRKL;ACTG1;LPAR5;GNAS;MAPK1;CALM3;RAC1;PFN1;TLN1;RAPGEF6;CRK
Vascular smooth muscle contraction	16/133	2.40295e-06	4.5141e-05	0	0	4.52338	58.5271	GUCY1A1;PLA2G12A;ARHGEF12;PPP1R12A;ROCK1;PRKCB;ROCK2;PLA2G4A;RHOA;GNA13;MYL6;CALD1;GNAS;MYH9;MAPK1;CALM3
Neurotrophin signaling pathway	15/119	2.74631e-06	4.8152e-05	0	0	4.76579	61.0271	GSK3B;IRAK3;PTPN11;RHOA;CRKL;MAPK9;ARHGDIB;MAPKAPK2;MAPK1;CALM3;RAC1;SOS1;CRK;MAP3K5;ATF4
MAPK signaling pathway	25/294	3.06335e-06	5.03538e-05	0	0	3.09768	39.3281	ATF2;HSPB1;NLK;RASGRP2;CRKL;MAPK9;FLNA;MAPK1;IKBKG;RAC1;MAP3K7;MAP3K5;TGFB1;ANGPT1;PRKCB;EGF;PLA2G4A;TAOK1;RASA1;MAPKAPK2;RASA2;TAB2;SOS1;CRK;ATF4
Adherens junction	11/71	7.9604e-06	0.000116794	0	0	6.03036	70.8026	ACTN1;MAPK1;PTPRJ;RAC1;NLK;MAP3K7;SSX2IP;ACTB;RHOA;VCL;ACTG1
Leukocyte transendothelial migration	14/114	7.9935e-06	0.000116794	0	0	4.61904	54.2132	ITGB1;ROCK1;PRKCB;ROCK2;ACTN1;MSN;PTPN11;ACTB;PTK2;RHOA;ACTG1;PECAM1;RAC1;VCL
Phagosome	16/152	1.36111e-05	0.000188406	0	0	3.8876	43.5591	ITGB1;DYNC1I2;ATP6V0E1;TFRC;TUBB4B;THBS1;ACTB;TUBA4A;ACTG1;EEA1;TUBA1B;FCGR2A;PIK3C3;CD36;RAC1;VAMP3
Human cytomegalovirus infection	20/225	1.54367e-05	0.000201811	0	0	3.23451	35.8343	PDIA3;ATF2;GSK3B;CDKN1A;ARHGEF12;ROCK1;PRKCB;ROCK2;PTK2;RHOA;CRKL;GNA13;GNAS;MAPK1;CALM3;IKBKG;RAC1;SOS1;CRK;ATF4
Neutrophil extracellular trap formation	18/189	1.61141e-05	0.000201811	0	0	3.48401	38.4489	H2AC6;PRKCB;H2BC3;H2AC16;H2BC17;ACTB;ACTG1;H2AC11;H2AC13;FCGR2A;H2BC21;CASP4;MAPK1;H3C3;H3C2;RAC1;MAP3K7;H3-3B
Ras signaling pathway	20/232	2.41001e-05	0.000288106	0	0	3.12657	33.2457	PLA2G12A;RALB;ANGPT1;PRKCB;EGF;PLA2G4A;PTPN11;RASGRP2;RHOA;MAPK9;RASA3;RASA1;RASA2;MAPK1;CALM3;SHOC2;IKBKG;RAC1;SOS1;BCL2L1
Endocytosis	21/252	2.52578e-05	0.000288818	0	0	3.0151	31.919	ARF3;SH3GLB1;ACTR2;ARF1;TFRC;WIPF1;ASAP1;AP2B1;RHOA;RAB11B;SNX3;EEA1;EHD3;RAB31;KIF5B;CHMP2A;CHMP4B;CHMP3;SMAP2;AP2M1;SNX6
ErbB signaling pathway	11/85	4.54427e-05	0.000497976	0	0	4.88594	48.8548	GSK3B;MAPK9;CDKN1A;PRKCB;EGF;NCK2;MAPK1;SOS1;CRK;PTK2;CRKL
Colorectal cancer	11/86	5.07211e-05	0.000533586	0	0	4.82054	47.6712	GSK3B;MAPK9;CDKN1A;RALB;TGFB1;APC;EGF;MAPK1;RAC1;SOS1;RHOA
Oxytocin signaling pathway	15/154	6.23214e-05	0.000630405	0	0	3.5593	34.4655	OXTR;GUCY1A1;CDKN1A;PPP1R12A;ROCK1;PRKCB;ROCK2;PLA2G4A;ACTB;RHOA;ACTG1;MYL6;GNAS;MAPK1;CALM3
Cellular senescence	15/156	7.22663e-05	0.000703927	0	0	3.50845	33.4536	LIN54;CDKN1A;TGFB1;FBXW11;HIPK3;HIPK2;CCND3;RBL1;MAPKAPK2;CAPN2;MAPK1;CALM3;CAPN1;SQSTM1;MCU
Fluid shear stress and atherosclerosis	14/139	7.55755e-05	0.00070987	0	0	3.69045	35.0237	ACVR1;ACTB;PTK2;RHOA;ACTG1;MAPK9;SUMO3;PECAM1;CALM3;IKBKG;RAC1;MAP3K7;SQSTM1;MAP3K5
Chronic myeloid leukemia	10/76	8.68789e-05	0.000777487	0	0	4.97376	46.5096	CDKN1A;TGFB1;MAPK1;PTPN11;IKBKG;SOS1;CRK;CRKL;RUNX1;BCL2L1
Lipid and atherosclerosis	18/215	8.86867e-05	0.000777487	0	0	3.0201	28.1788	LYN;GSK3B;ROCK2;CXCL3;SOD2;PTK2;RHOA;MAPK9;MAPK1;CALM3;TAB2;CD36;IKBKG;RAC1;MAP3K7;ATF4;MAP3K5;BCL2L1
Pathways of neurodegeneration	30/475	0.000109181	0.000926278	0	0	2.24593	20.4885	GSK3B;WDR41;ATP2A3;UBE2L3;UBE2J1;MAPK9;TUBA1B;UBB;KIF5B;CAPN2;MAPK1;RAC1;CAPN1;MAP3K5;SNCA;GABARAPL2;PRKCB;CSNK1A1;TUBB4B;TUBA4A;ATP5F1E;APC;VAPB;NDUFS5;PIK3C3;CALM3;SQSTM1;MCU;ATF4;BCL2L1
Fc gamma R-mediated phagocytosis	11/97	0.000153346	0.00125539	0	0	4.20157	36.9016	LYN;ACTR2;FCGR2A;PRKCB;CFL1;PLA2G4A;MAPK1;ASAP1;RAC1;CRK;CRKL
Alcoholism	16/186	0.00015752	0.00125539	0	0	3.10459	27.1837	ATF2;H2AC6;H2BC3;H2AC16;H2BC17;H2AC11;H2AC13;H2BC21;GNAS;MAPK1;H3C3;CALM3;H3C2;SOS1;ATF4;H3-3B
Chemokine signaling pathway	16/192	0.00022684	0.00175468	0	0	2.99782	25.1555	LYN;GSK3B;ROCK1;PRKCB;ROCK2;RASGRP2;CXCL3;PTK2;RHOA;CRKL;MAPK1;IKBKG;RAC1;SOS1;CRK;PF4
Ubiquitin mediated proteolysis	13/140	0.000304149	0.00228546	0	0	3.36677	27.2641	FBXW11;FBXW7;UBE2E3;RHOBTB1;UBE2L3;UBE2J1;HERC1;UBB;UBE2R2;UBE2Q2;CDC27;BIRC6;UBE2K
Necroptosis	14/159	0.000313992	0.00229389	0	0	3.17812	25.6352	H2AC6;PLA2G4A;H2AC16;H2AC11;MAPK9;H2AC13;SHARPIN;CAPN2;CHMP2A;CHMP4B;CHMP3;CAPN1;GLUL;SQSTM1
Apoptosis	13/142	0.000349331	0.00248308	0	0	3.31423	26.3796	ACTB;TUBA4A;ACTG1;MAPK9;TUBA1B;CAPN2;MAPK1;BIRC6;CAPN1;IKBKG;MAP3K5;ATF4;BCL2L1
NOD-like receptor signaling pathway	15/181	0.000374137	0.00258942	0	0	2.9762	23.4849	GABARAPL2;NEK7;CXCL3;RHOA;MAPK9;SHARPIN;CASP4;MAPK1;TAB2;PKN2;CARD16;IKBKG;MAP3K7;MCU;BCL2L1
Axon guidance	15/182	0.000396756	0.00263563	0	0	2.95823	23.1694	ITGB1;GSK3B;ARHGEF12;ROCK1;SEMA4D;ROCK2;PTPN11;PTK2;RHOA;ABLIM3;RASA1;CFL1;NCK2;MAPK1;RAC1
Long-term depression	8/60	0.000400857	0.00263563	0	0	5.03683	39.3976	GNA13;LYN;GNAZ;GUCY1A1;PRKCB;GNAS;PLA2G4A;MAPK1
Pancreatic cancer	9/76	0.000435752	0.00279519	0	0	4.40187	34.0636	MAPK9;CDKN1A;RALB;TGFB1;EGF;MAPK1;IKBKG;RAC1;BCL2L1
IL-17 signaling pathway	10/94	0.000508945	0.00318696	0	0	3.90432	29.6071	GSK3B;MAPK9;USP25;MAPK1;TAB2;IKBKG;CXCL3;MAP3K7;S100A9;S100A8
Amyotrophic lateral sclerosis	23/364	0.000668322	0.00407259	0	0	2.2319	16.3168	GABARAPL2;NUP107;WDR41;TUBB4B;ACTB;ATP5F1E;TUBA4A;ACTG1;TUBA1B;VAPB;KIF5B;NDUFS5;HNRNPA2B1;UBQLN1;NUP54;PIK3C3;RAC1;PFN1;SQSTM1;MCU;ATF4;MAP3K5;BCL2L1
Human immunodeficiency virus 1 infection	16/212	0.000681345	0.00407259	0	0	2.68912	19.6075	PDIA3;PRKCB;FBXW11;PTK2;CRKL;MAPK9;CFL1;MAPK1;CALM3;TAB2;IKBKG;RAC1;MAP3K7;CRK;AP1M2;BCL2L1
Pathways in cancer	30/531	0.000715113	0.00417944	0	0	1.98899	14.4064	ITGB1;GSK3B;CDKN1A;RALB;ROCK1;ROCK2;RASGRP2;CRKL;GNA13;MAPK9;CCND3;PIM1;MAPK1;IKBKG;RAC1;NCOA1;TGFB1;ARHGEF12;PRKCB;EGF;PTK2;RHOA;RUNX1;APC;LPAR5;GNAS;CALM3;SOS1;CRK;BCL2L1
Systemic lupus erythematosus	12/135	0.000759228	0.0043408	0	0	3.20406	23.0154	H2AC11;H2AC13;FCGR2A;H2AC6;ACTN1;H2BC21;H2BC3;H3C3;H3C2;H2AC16;H2BC17;H3-3B
Growth hormone synthesis, secretion and action	11/119	0.000900764	0.00504045	0	0	3.34188	23.4342	ATF2;GSK3B;MAPK9;PRKCB;GNAS;MAPK1;SOS1;CRK;PTK2;CRKL;ATF4
Mitophagy	8/68	0.0009397	0.00514877	0	0	4.36345	30.413	BNIP3L;GABARAPL2;MAPK9;UBB;TAX1BP1;SQSTM1;ATF4;BCL2L1
Renal cell carcinoma	8/69	0.00103558	0.00555833	0	0	4.2917	29.4959	CDKN1A;TGFB1;MAPK1;PTPN11;RAC1;SOS1;CRK;CRKL
T cell receptor signaling pathway	10/104	0.00112621	0.00587431	0	0	3.48716	23.674	GSK3B;MAPK9;DLG1;TEC;NCK2;MAPK1;IKBKG;SOS1;MAP3K7;RHOA
Epithelial cell signaling in Helicobacter pylori infection	8/70	0.00113913	0.00587431	0	0	4.22226	28.6163	LYN;MAPK9;ATP6V0E1;ADAM10;PTPN11;IKBKG;RAC1;CXCL3
Cell cycle	11/124	0.00126405	0.00631502	0	0	3.19319	21.3095	ORC4;GSK3B;CCND3;STAG1;CDKN1A;TGFB1;RBL1;YWHAQ;RAD21;CDC27;YWHAG
Gap junction	9/88	0.00127348	0.00631502	0	0	3.73092	24.8703	TUBA1B;GUCY1A1;PRKCB;EGF;GNAS;MAPK1;SOS1;TUBB4B;TUBA4A
Ferroptosis	6/41	0.00129662	0.00631502	0	0	5.59846	37.2185	MAP1LC3B;TFRC;PCBP1;MAP1LC3B2;ACSL4;SAT1
Parkinson disease	17/249	0.00142838	0.00683027	0	0	2.41345	15.811	TUBB4B;ATP5F1E;TUBA4A;UBE2L3;UBE2J1;MAPK9;TUBA1B;UBB;KIF5B;NDUFS5;GNAS;CALM3;MCU;ATF4;MAP3K5;BCL2L1;SNCA
Wnt signaling pathway	13/166	0.00151152	0.00709877	0	0	2.79087	18.1257	GSK3B;FBXW11;PRKCB;ROCK2;CSNK1A1;NLK;RHOA;MAPK9;CCND3;DAAM1;APC;RAC1;MAP3K7
Phospholipase D signaling pathway	12/148	0.00168832	0.00778996	0	0	2.89583	18.4871	AGPAT5;GNA13;ARF1;RALB;LPAR5;EGF;GNAS;PLA2G4A;MAPK1;PTPN11;SOS1;RHOA
Alzheimer disease	22/369	0.00182005	0.00823188	0	0	2.09365	13.2086	GSK3B;CSNK1A1;ATP2A3;ADAM10;TUBB4B;ATP5F1E;TUBA4A;MAPK9;TUBA1B;APC;KIF5B;NDUFS5;CAPN2;MAPK1;CALM3;PIK3C3;CAPN1;GAPDH;MCU;ATF4;MAP3K5;SNCA
VEGF signaling pathway	7/59	0.0018467	0.00823188	0	0	4.39979	27.6938	PRKCB;MAPKAPK2;HSPB1;PLA2G4A;MAPK1;RAC1;PTK2
Transcriptional misregulation in cancer	14/192	0.00199291	0.00873559	0	0	2.58448	16.0707	SS18;DDX5;CDKN1A;HPGD;KLF3;PTK2;AFF1;RUNX1;NCOR1;BMP2K;H3C3;H3C2;BCL2L1;H3-3B
Autophagy	11/137	0.00279758	0.0118672	0	0	2.8618	16.8245	SH3GLB1;VMP1;GABARAPL2;MAPK9;WDR41;MAPK1;PIK3C3;MAP3K7;SQSTM1;SNAP29;BCL2L1
Insulin signaling pathway	11/137	0.00279758	0.0118672	0	0	2.8618	16.8245	GSK3B;MAPK9;PRKAR1B;PRKAR1A;PRKAR2B;MAPK1;CALM3;SOS1;CRK;CRKL;HK1
Hepatitis B	12/162	0.00357421	0.0149209	0	0	2.62365	14.7816	ATF2;MAPK9;CDKN1A;TGFB1;YWHAQ;PRKCB;MAPK1;TAB2;IKBKG;SOS1;MAP3K7;ATF4
cGMP-PKG signaling pathway	12/167	0.00456149	0.0187449	0	0	2.53835	13.682	GNA13;ATF2;GUCY1A1;PPP1R12A;ROCK1;ROCK2;ATP2A3;MAPK1;CALM3;PDE5A;RHOA;ATF4
Osteoclast differentiation	10/127	0.00491035	0.019868	0	0	2.79831	14.877	MAPK9;TGFB1;FCGR2A;TEC;MAPK1;TAB2;IKBKG;RAC1;MAP3K7;SQSTM1
PI3K-Akt signaling pathway	20/354	0.00522731	0.02083	0	0	1.97191	10.3601	ITGB1;ATF2;GSK3B;CDKN1A;ANGPT1;EGF;THBS1;PTK2;CCND3;LPAR5;YWHAQ;CDC37;MAPK1;PKN2;IKBKG;RAC1;SOS1;YWHAG;ATF4;BCL2L1
Human papillomavirus infection	19/331	0.00541642	0.0212615	0	0	2.00426	10.4589	BCAP31;ITGB1;GSK3B;CDKN1A;ATP6V0E1;CSNK1A1;EGF;THBS1;PTK2;CCND3;DLG1;PKM;RBL1;APC;TADA3;GNAS;MAPK1;IKBKG;SOS1
Kaposi sarcoma-associated herpesvirus infection	13/193	0.00555524	0.0214857	0	0	2.36891	12.3018	LYN;GABARAPL2;GSK3B;CDKN1A;CXCL3;MAPK9;UBB;MAPKAPK2;MAPK1;CALM3;PIK3C3;IKBKG;RAC1
TNF signaling pathway	9/112	0.00653028	0.0248908	0	0	2.85802	14.3796	ATF2;MAPK9;MAPK1;TAB2;IKBKG;CXCL3;MAP3K7;MAP3K5;ATF4
GnRH signaling pathway	8/93	0.00676868	0.0254309	0	0	3.0761	15.3665	MAPK9;PRKCB;GNAS;PLA2G4A;MAPK1;CALM3;SOS1;ATF4
TGF-beta signaling pathway	8/94	0.00720996	0.0267073	0	0	3.04018	14.995	ACVR1;RBL1;TGFB1;ROCK1;MAPK1;LTBP1;THBS1;RHOA
Endometrial cancer	6/58	0.00761517	0.0278165	0	0	3.76489	18.3637	GSK3B;CDKN1A;APC;EGF;MAPK1;SOS1
Leishmaniasis	7/77	0.00822081	0.0296174	0	0	3.26537	15.6773	ITGB1;TGFB1;FCGR2A;PRKCB;MAPK1;TAB2;MAP3K7
Viral myocarditis	6/60	0.0089605	0.0318461	0	0	3.62507	17.092	RAC1;EIF4G3;ACTB;CD55;EIF4G2;ACTG1
Choline metabolism in cancer	8/98	0.00919482	0.0322432	0	0	2.90446	13.6193	MAPK9;PRKCB;SLC44A2;EGF;PLA2G4A;MAPK1;RAC1;SOS1
Sphingolipid signaling pathway	9/119	0.00957984	0.0331513	0	0	2.67518	12.4345	GNA13;MAPK9;ROCK1;PRKCB;ROCK2;MAPK1;RAC1;RHOA;MAP3K5
Hippo signaling pathway	11/163	0.0101536	0.0346803	0	0	2.36908	10.8739	GSK3B;CCND3;DLG1;TGFB1;YWHAQ;APC;FBXW11;TP53BP2;ACTB;YWHAG;ACTG1
B cell receptor signaling pathway	7/81	0.0107393	0.0362107	0	0	3.08823	14.0015	LYN;GSK3B;PRKCB;MAPK1;IKBKG;RAC1;SOS1
Amoebiasis	8/102	0.0115611	0.0384882	0	0	2.78029	12.4004	TGFB1;PRKCB;ACTN1;GNAS;HSPB1;CXCL3;VCL;PTK2
Hepatocellular carcinoma	11/168	0.012537	0.0412155	0	0	2.29304	10.0414	GSK3B;CDKN1A;TGFB1;APC;PRKCB;CSNK1A1;MAPK1;SOS1;ACTB;ACTG1;BCL2L1
C-type lectin receptor signaling pathway	8/104	0.0128996	0.0418839	0	0	2.72208	11.8426	MAPK9;ARHGEF12;MAPKAPK2;MAPK1;CALM3;PTPN11;IKBKG;RHOA
Parathyroid hormone synthesis, secretion and action	8/106	0.0143482	0.0460193	0	0	2.66625	11.3159	GNA13;ATF2;CDKN1A;PRKCB;GNAS;MAPK1;RHOA;ATF4
Human T-cell leukemia virus 1 infection	13/219	0.0150682	0.0477462	0	0	2.06712	8.67194	ATF2;CDKN1A;TGFB1;MAPK9;CCND3;DLG1;XPO1;CDC27;MAPK1;IKBKG;TLN1;ATF4;BCL2L1
Fc epsilon RI signaling pathway	6/68	0.0160551	0.0502679	0	0	3.15601	13.0398	LYN;MAPK9;PLA2G4A;MAPK1;RAC1;SOS1
SNARE interactions in vesicular transport	4/33	0.0163779	0.0505988	0	0	4.49076	18.4652	SNAP23;SNAP29;VTI1B;VAMP3
Vibrio cholerae infection	5/50	0.0165644	0.0505988	0	0	3.62065	14.8465	ARF1;ATP6V0E1;GNAS;ACTB;ACTG1
HIF-1 signaling pathway	8/109	0.016738	0.0505988	0	0	2.58665	10.5796	CDKN1A;TFRC;ANGPT1;PRKCB;EGF;MAPK1;GAPDH;HK1
FoxO signaling pathway	9/131	0.0171516	0.0506898	0	0	2.41054	9.80046	GABARAPL2;MAPK9;CDKN1A;TGFB1;EGF;MAPK1;NLK;SOS1;SOD2
Adipocytokine signaling pathway	6/69	0.0171536	0.0506898	0	0	3.10576	12.6266	MAPK9;ACSL4;PTPN11;CD36;IKBKG;ADIPOR1
Toxoplasmosis	8/112	0.019402	0.056697	0	0	2.51165	9.90187	ITGB1;MAPK9;TGFB1;MAPK1;TAB2;IKBKG;MAP3K7;BCL2L1
Non-small cell lung cancer	6/72	0.0207563	0.0599879	0	0	2.96413	11.4857	CDKN1A;PRKCB;EGF;KIF5B;MAPK1;SOS1
Glioma	6/75	0.0248398	0.0710094	0	0	2.83481	10.4755	CDKN1A;PRKCB;EGF;MAPK1;CALM3;SOS1
Dilated cardiomyopathy	7/96	0.0252102	0.0712933	0	0	2.56575	9.44325	ITGB1;TGFB1;TPM4;ATP2A3;GNAS;ACTB;ACTG1
Pertussis	6/76	0.0263118	0.073355	0	0	2.79417	10.1645	ITGB1;MAPK9;CFL1;MAPK1;CALM3;RHOA
Prostate cancer	7/97	0.0264971	0.073355	0	0	2.53711	9.21152	GSK3B;CDKN1A;EGF;MAPK1;IKBKG;SOS1;ATF4
Glutathione metabolism	5/57	0.0276492	0.0757474	0	0	3.13212	11.2385	GGCT;G6PD;ODC1;PGD;PRDX6
Various types of N-glycan biosynthesis	4/39	0.0286292	0.0776234	0	0	3.71976	13.2175	MAN1A2;MAN2A1;MGAT4B;MAN1A1
Thyroid hormone signaling pathway	8/121	0.0291864	0.0783267	0	0	2.31053	8.16553	NCOA1;GSK3B;NCOR1;PRKCB;ATP2A3;MAPK1;ACTB;ACTG1
cAMP signaling pathway	12/216	0.029922	0.0794897	0	0	1.92374	6.75072	ABCC4;MAPK9;OXTR;PPP1R12A;ROCK1;ROCK2;GNAS;ATP2A3;MAPK1;CALM3;RAC1;RHOA
AGE-RAGE signaling pathway in diabetic complications	7/100	0.0306243	0.080542	0	0	2.45488	8.55762	DIAPH1;MAPK9;TGFB1;PRKCB;PIM1;MAPK1;RAC1
Bladder cancer	4/41	0.0336533	0.0876319	0	0	3.51833	11.9329	CDKN1A;EGF;MAPK1;THBS1
NF-kappa B signaling pathway	7/104	0.0367696	0.0938875	0	0	2.35316	7.77269	LYN;PRKCB;TAB2;IKBKG;CXCL3;MAP3K7;BCL2L1
Toll-like receptor signaling pathway	7/104	0.0367696	0.0938875	0	0	2.35316	7.77269	MAPK9;MAPK1;TAB2;IKBKG;RAC1;TLR5;MAP3K7
Oocyte meiosis	8/129	0.0403593	0.102063	0	0	2.15687	6.92341	SLK;YWHAQ;FBXW11;CDC27;MAPK1;CALM3;YWHAG;CPEB4
Vasopressin-regulated water reabsorption	4/44	0.0420923	0.105431	0	0	3.25395	10.3082	DYNC1I2;ARHGDIB;GNAS;RAB11B
Diabetic cardiomyopathy	11/203	0.0425889	0.105669	0	0	1.87163	5.90715	GSK3B;MAPK9;G6PD;TGFB1;PRKCB;NDUFS5;ATP2A3;CD36;RAC1;GAPDH;ATP5F1E
Dopaminergic synapse	8/132	0.0451946	0.111086	0	0	2.10436	6.51674	ATF2;GSK3B;MAPK9;PRKCB;KIF5B;GNAS;CALM3;ATF4
Type II diabetes mellitus	4/46	0.0483221	0.117673	0	0	3.09868	9.38859	MAPK9;PKM;MAPK1;HK1
Acute myeloid leukemia	5/67	0.0502036	0.121133	0	0	2.62558	7.85488	PIM1;MAPK1;IKBKG;SOS1;RUNX1
Hypertrophic cardiomyopathy	6/90	0.0531601	0.126966	0	0	2.32679	6.82784	ITGB1;TGFB1;TPM4;ATP2A3;ACTB;ACTG1
RNA transport	10/186	0.0538623	0.126966	0	0	1.85455	5.41774	EIF4A2;UPF2;PNN;NUP107;XPO1;SUMO3;NUP54;EIF4G3;EIF4G2;EIF1
Estrogen signaling pathway	8/137	0.054069	0.126966	0	0	2.02227	5.89997	NCOA1;ATF2;GNAS;MAPK1;CALM3;SOS1;ATF4;FKBP5
Amphetamine addiction	5/69	0.0557076	0.129656	0	0	2.54327	7.34405	ATF2;PRKCB;GNAS;CALM3;ATF4
Measles	8/139	0.0579097	0.133599	0	0	1.99119	5.67265	GSK3B;MAPK9;CCND3;MSN;TAB2;IKBKG;MAP3K7;BCL2L1
Central carbon metabolism in cancer	5/70	0.0585849	0.133981	0	0	2.50401	7.10459	G6PD;PKM;MAPK1;GLS;HK1
Pentose phosphate pathway	3/30	0.059692	0.135336	0	0	3.61186	10.1802	G6PD;TALDO1;PGD
Arginine and proline metabolism	4/50	0.0622191	0.13751	0	0	2.82864	7.85541	GAMT;SMOX;ODC1;SAT1
Malaria	4/50	0.0622191	0.13751	0	0	2.82864	7.85541	TGFB1;PECAM1;CD36;THBS1
N-Glycan biosynthesis	4/50	0.0622191	0.13751	0	0	2.82864	7.85541	MAN1A2;MAN2A1;MGAT4B;MAN1A1
Prion disease	13/273	0.0682644	0.149613	0	0	1.63319	4.38408	ATF2;GSK3B;TUBB4B;ATP5F1E;TUBA4A;MAPK9;TUBA1B;KIF5B;NDUFS5;MAPK1;RAC1;MCU;ATF4
Endocrine and other factor-regulated calcium reabsorption	4/53	0.0738752	0.160294	0	0	2.65505	6.91741	PRKCB;GNAS;AP2B1;AP2M1
Influenza A	9/172	0.074473	0.160294	0	0	1.80037	4.67615	DNAJC3;CCND3;XPO1;PRKCB;MAPK1;IKBKG;ACTB;ACTG1;RAB11B
Breast cancer	8/147	0.0749663	0.160294	0	0	1.87581	4.85969	NCOA1;GSK3B;CDKN1A;APC;CSNK1A1;EGF;MAPK1;SOS1
Gastric acid secretion	5/76	0.0775917	0.16457	0	0	2.2917	5.85825	PRKCB;GNAS;CALM3;ACTB;ACTG1
Gastric cancer	8/149	0.0796571	0.167599	0	0	1.84901	4.67804	GSK3B;CDKN1A;TGFB1;APC;CSNK1A1;EGF;MAPK1;SOS1
Epstein-Barr virus infection	10/202	0.0831842	0.173631	0	0	1.69859	4.22388	LYN;PDIA3;MAPK9;CDKN1A;CCND3;TAB2;IKBKG;RAC1;MAP3K7;CD44
Pancreatic secretion	6/102	0.0859305	0.177951	0	0	2.03468	4.99353	PLA2G12A;PRKCB;GNAS;ATP2A3;RAC1;RHOA
Tuberculosis	9/180	0.0924659	0.188374	0	0	1.71543	4.0843	EEA1;MAPK9;TGFB1;ARHGEF12;FCGR2A;MAPK1;CALM3;PIK3C3;RHOA
Purine metabolism	7/129	0.0931125	0.188374	0	0	1.86853	4.4358	GUCY1A1;PNP;PKM;PRUNE1;GMPR;PDE5A;NT5M
Relaxin signaling pathway	7/129	0.0931125	0.188374	0	0	1.86853	4.4358	ATF2;MAPK9;TGFB1;GNAS;MAPK1;SOS1;ATF4
Cushing syndrome	8/155	0.0947533	0.188789	0	0	1.77299	4.17801	ATF2;GSK3B;CDKN1A;APC;GNAS;MAPK1;ASH2L;ATF4
Non-alcoholic fatty liver disease	8/155	0.0947533	0.188789	0	0	1.77299	4.17801	GSK3B;MAPK9;TGFB1;NDUFS5;RAC1;ADIPOR1;MAP3K5;ATF4
Hepatitis C	8/157	0.100124	0.19799	0	0	1.74901	4.02507	GSK3B;CDKN1A;YWHAQ;EGF;MAPK1;IKBKG;SOS1;YWHAG
Glucagon signaling pathway	6/107	0.102246	0.200677	0	0	1.93345	4.40898	ATF2;PKM;GNAS;CALM3;PPP4R3B;ATF4
JAK-STAT signaling pathway	8/162	0.114283	0.222639	0	0	1.69178	3.66962	CCND3;CDKN1A;EGF;FHL1;PIM1;PTPN11;SOS1;BCL2L1
Glutamatergic synapse	6/114	0.127593	0.246742	0	0	1.80748	3.72143	PRKCB;GNAS;PLA2G4A;MAPK1;GLUL;GLS
Arginine biosynthesis	2/22	0.13976	0.261254	0	0	3.2464	6.38837	GLUL;GLS
MicroRNAs in cancer	13/310	0.140892	0.261254	0	0	1.42697	2.79652	CDKN1A;ROCK1;PRKCB;THBS1;RHOA;CRKL;GLS;APC;PIM1;MAPK1;SOS1;CRK;CD44
Glycolysis / Gluconeogenesis	4/67	0.140998	0.261254	0	0	2.06355	4.04251	TPI1;PKM;GAPDH;HK1
Long-term potentiation	4/67	0.140998	0.261254	0	0	2.06355	4.04251	PRKCB;MAPK1;CALM3;ATF4
D-Glutamine and D-glutamate metabolism	1/5	0.141058	0.261254	0	0	8.10911	15.8824	GLS
Neomycin, kanamycin and gentamicin biosynthesis	1/5	0.141058	0.261254	0	0	8.10911	15.8824	HK1
Small cell lung cancer	5/92	0.142076	0.2613	0	0	1.86869	3.64655	ITGB1;CDKN1A;IKBKG;PTK2;BCL2L1
Salivary secretion	5/93	0.146711	0.267951	0	0	1.84736	3.54561	CST3;GUCY1A1;PRKCB;GNAS;CALM3
Prolactin signaling pathway	4/70	0.157757	0.286139	0	0	1.96944	3.63697	GSK3B;MAPK9;MAPK1;SOS1
Thermogenesis	10/232	0.159954	0.288137	0	0	1.46676	2.68837	ATF2;NDUFS5;GNAS;NDUFAF3;ACSL4;SOS1;ACTB;ATP5F1E;ACTG1;MAP3K5
Adrenergic signaling in cardiomyocytes	7/150	0.164291	0.291949	0	0	1.5924	2.87606	ATF2;TPM4;GNAS;ATP2A3;MAPK1;CALM3;ATF4
Spliceosome	7/150	0.164291	0.291949	0	0	1.5924	2.87606	HNRNPM;DDX5;PHF5A;ZMAT2;PCBP1;SMNDC1;SRSF8
Circadian entrainment	5/97	0.165875	0.292787	0	0	1.76667	3.17386	GUCY1A1;PRKCB;GNAS;MAPK1;CALM3
Aldosterone synthesis and secretion	5/98	0.170815	0.296658	0	0	1.74758	3.08828	ATF2;PRKCB;GNAS;CALM3;ATF4
Inflammatory mediator regulation of TRP channels	5/98	0.170815	0.296658	0	0	1.74758	3.08828	MAPK9;PRKCB;GNAS;PLA2G4A;CALM3
alpha-Linolenic acid metabolism	2/25	0.171452	0.296658	0	0	2.82252	4.97737	PLA2G12A;PLA2G4A
Amino sugar and nucleotide sugar metabolism	3/48	0.173344	0.297971	0	0	2.1651	3.79429	CYB5R1;CYB5R3;HK1
p53 signaling pathway	4/73	0.17521	0.298313	0	0	1.88352	3.28067	CDKN1A;CCND3;THBS1;BCL2L1
Hematopoietic cell lineage	5/99	0.175812	0.298313	0	0	1.7289	3.00542	TFRC;CD9;CD36;CD44;CD55
mTOR signaling pathway	7/154	0.180039	0.302919	0	0	1.54875	2.65545	GSK3B;CAB39;PRKCB;MAPK1;LAMTOR1;SOS1;RHOA
Cocaine addiction	3/49	0.18083	0.302919	0	0	2.11792	3.62207	ATF2;GNAS;ATF4
Melanogenesis	5/101	0.185968	0.3077	0	0	1.69271	2.84744	GSK3B;PRKCB;GNAS;MAPK1;CALM3
Lysosome	6/128	0.186178	0.3077	0	0	1.5989	2.68784	CTSA;LAPTM4B;NPC2;PSAP;TPP1;AP1M2
Thyroid hormone synthesis	4/75	0.187194	0.3077	0	0	1.83028	3.06683	ATF2;PRKCB;GNAS;ATF4
Cholesterol metabolism	3/50	0.188401	0.30776	0	0	2.07275	3.45981	NPC2;VAPB;CD36
Chagas disease	5/102	0.191124	0.310282	0	0	1.67517	2.77213	MAPK9;TGFB1;GNAS;MAPK1;IKBKG
Arrhythmogenic right ventricular cardiomyopathy	4/77	0.199433	0.321784	0	0	1.77995	2.86977	ITGB1;ATP2A3;ACTB;ACTG1
Synaptic vesicle cycle	4/78	0.205641	0.329778	0	0	1.7558	2.77702	NAPA;ATP6V0E1;AP2B1;AP2M1
Huntington disease	12/306	0.208969	0.333084	0	0	1.32858	2.07999	MAPK9;TUBA1B;KIF5B;NDUFS5;PIK3C3;AP2B1;TUBB4B;SOD2;ATP5F1E;AP2M1;TUBA4A;MAP3K5
Linoleic acid metabolism	2/29	0.215222	0.340984	0	0	2.40387	3.69255	PLA2G12A;PLA2G4A
Th17 cell differentiation	5/107	0.217629	0.342732	0	0	1.59264	2.42872	MAPK9;TGFB1;MAPK1;IKBKG;RUNX1
Insulin resistance	5/108	0.223062	0.349199	0	0	1.5771	2.36613	GSK3B;MAPK9;PRKCB;PTPN11;CD36
Hedgehog signaling pathway	3/56	0.235314	0.364044	0	0	1.83753	2.65861	GSK3B;FBXW11;CSNK1A1
Pyrimidine metabolism	3/56	0.235314	0.364044	0	0	1.83753	2.65861	PNP;CMPK1;NT5M
Legionellosis	3/57	0.243331	0.374247	0	0	1.80341	2.54882	ARF1;CXCL3;TLR5
Complement and coagulation cascades	4/85	0.250501	0.381283	0	0	1.60349	2.2197	PROS1;F13A1;CLU;CD55
Serotonergic synapse	5/113	0.250806	0.381283	0	0	1.50369	2.07972	PRKCB;GNAS;PLA2G4A;MAPK1;PTGS1
Insulin secretion	4/86	0.257077	0.388044	0	0	1.58385	2.15147	ATF2;PRKCB;GNAS;ATF4
Spinocerebellar ataxia	6/143	0.258204	0.388044	0	0	1.42273	1.92638	MAPK9;PRKCB;ATP2A3;PIK3C3;MCU;MAP3K5
Fructose and mannose metabolism	2/33	0.259848	0.388295	0	0	2.09326	2.82101	TPI1;HK1
ECM-receptor interaction	4/88	0.27033	0.401677	0	0	1.54598	2.02231	ITGB1;CD36;THBS1;CD44
Arachidonic acid metabolism	3/61	0.275786	0.40473	0	0	1.67869	2.16237	PLA2G12A;PLA2G4A;PTGS1
GABAergic synapse	4/89	0.277002	0.40473	0	0	1.52771	1.96117	GABARAPL2;PRKCB;GLUL;GLS
PD-L1 expression and PD-1 checkpoint pathway in cancer	4/89	0.277002	0.40473	0	0	1.52771	1.96117	EGF;MAPK1;PTPN11;IKBKG
Nicotinate and nicotinamide metabolism	2/35	0.282234	0.410097	0	0	1.96619	2.48727	PNP;NT5M
AMPK signaling pathway	5/120	0.290954	0.419906	0	0	1.41165	1.74281	CAB39;CD36;ADIPOR1;MAP3K7;RAB11B
Basal cell carcinoma	3/63	0.292178	0.419906	0	0	1.62257	1.99639	GSK3B;CDKN1A;APC
Rheumatoid arthritis	4/93	0.303926	0.428339	0	0	1.45875	1.73733	ATP6V0E1;TGFB1;ANGPT1;CXCL3
Alanine, aspartate and glutamate metabolism	2/37	0.304561	0.428339	0	0	1.85365	2.20378	GLUL;GLS
Aldosterone-regulated sodium reabsorption	2/37	0.304561	0.428339	0	0	1.85365	2.20378	PRKCB;MAPK1
Thyroid cancer	2/37	0.304561	0.428339	0	0	1.85365	2.20378	CDKN1A;MAPK1
Cortisol synthesis and secretion	3/65	0.308633	0.431759	0	0	1.57006	1.84577	ATF2;GNAS;ATF4
Phosphatidylinositol signaling system	4/97	0.331115	0.460758	0	0	1.39572	1.54267	MTMR2;PRKCB;CALM3;PIK3C3
Glycerophospholipid metabolism	4/98	0.337937	0.467775	0	0	1.3808	1.49802	AGPAT5;PLA2G12A;PLA2G4A;MBOAT2
Renin secretion	3/69	0.341602	0.470373	0	0	1.4746	1.58389	GUCY1A1;GNAS;CALM3
Homologous recombination	2/41	0.348756	0.476643	0	0	1.66319	1.75197	BARD1;UIMC1
RIG-I-like receptor signaling pathway	3/70	0.349834	0.476643	0	0	1.45252	1.52558	MAPK9;IKBKG;MAP3K7
Progesterone-mediated oocyte maturation	4/100	0.351592	0.476643	0	0	1.35189	1.41311	MAPK9;CDC27;MAPK1;CPEB4
Natural killer cell mediated cytotoxicity	5/131	0.355896	0.480003	0	0	1.28768	1.33032	PRKCB;MAPK1;PTPN11;RAC1;SOS1
Longevity regulating pathway	4/102	0.36525	0.488967	0	0	1.32416	1.33366	ATF2;ADIPOR1;SOD2;ATF4
Melanoma	3/72	0.36626	0.488967	0	0	1.41027	1.41649	CDKN1A;EGF;MAPK1
Fat digestion and absorption	2/43	0.37051	0.492142	0	0	1.58189	1.57062	PLA2G12A;CD36
Inositol phosphate metabolism	3/73	0.374448	0.494874	0	0	1.39005	1.36545	MTMR2;TPI1;PIK3C3
PPAR signaling pathway	3/74	0.382615	0.503138	0	0	1.3704	1.31658	ME1;ACSL4;CD36
Apelin signaling pathway	5/137	0.391648	0.512191	0	0	1.22876	1.15183	GNA13;GABARAPL2;MAPK1;CALM3;PIK3C3
Coronavirus disease	8/232	0.393394	0.512191	0	0	1.15887	1.08116	MAPK9;FCGR2A;PRKCB;F13A1;MAPK1;TAB2;IKBKG;MAP3K7
Nitrogen metabolism	1/17	0.403776	0.523119	0	0	2.02602	1.83739	GLUL
Carbohydrate digestion and absorption	2/47	0.413089	0.527391	0	0	1.44098	1.27396	PRKCB;HK1
Nucleotide excision repair	2/47	0.413089	0.527391	0	0	1.44098	1.27396	POLE2;RAD23B
Pyruvate metabolism	2/47	0.413089	0.527391	0	0	1.44098	1.27396	PKM;ME1
Fatty acid biosynthesis	1/18	0.421648	0.535717	0	0	1.90675	1.64664	ACSL4
Chemical carcinogenesis	8/239	0.425285	0.53774	0	0	1.12334	0.960455	ATF2;CCND3;PRKCB;EGF;GNAS;MAPK1;SOS1;ATF4
Ether lipid metabolism	2/49	0.43384	0.545933	0	0	1.37952	1.15201	PLA2G12A;PLA2G4A
Glycosaminoglycan degradation	1/19	0.438986	0.549777	0	0	1.80072	1.48252	HPSE
Ovarian steroidogenesis	2/51	0.45419	0.566123	0	0	1.32308	1.04423	GNAS;PLA2G4A
Pantothenate and CoA biosynthesis	1/21	0.472119	0.585695	0	0	1.62048	1.21621	PANK3
Terpenoid backbone biosynthesis	1/22	0.487945	0.602487	0	0	1.54324	1.10735	IDI2
Regulation of lipolysis in adipocytes	2/55	0.493591	0.606609	0	0	1.22297	0.863476	GNAS;PTGS1
Proximal tubule bicarbonate reclamation	1/23	0.503298	0.612812	0	0	1.47302	1.01133	GLS
Renin-angiotensin system	1/23	0.503298	0.612812	0	0	1.47302	1.01133	CTSA
Th1 and Th2 cell differentiation	3/92	0.52303	0.633903	0	0	1.09223	0.707889	MAPK9;MAPK1;IKBKG
Glycerolipid metabolism	2/61	0.549193	0.662559	0	0	1.09826	0.658192	AGPAT5;MBOAT2
Collecting duct acid secretion	1/27	0.560249	0.671526	0	0	1.24614	0.721981	ATP6V0E1
mRNA surveillance pathway	3/98	0.565885	0.671526	0	0	1.02292	0.582417	UPF2;PNN;PCF11
Lysine degradation	2/63	0.566751	0.671526	0	0	1.06214	0.603122	KMT2E;KMT2C
Oxidative phosphorylation	4/133	0.566839	0.671526	0	0	1.00434	0.570142	ATP6V0E1;PPA2;NDUFS5;ATP5F1E
Phototransduction	1/28	0.573438	0.675514	0	0	1.19993	0.667286	CALM3
GnRH secretion	2/64	0.575343	0.675514	0	0	1.04496	0.577641	PRKCB;MAPK1
Calcium signaling pathway	7/240	0.581555	0.679389	0	0	0.972741	0.527274	OXTR;PRKCB;EGF;GNAS;ATP2A3;CALM3;MCU
Inflammatory bowel disease	2/65	0.583809	0.679389	0	0	1.02832	0.55342	TGFB1;TLR5
Glyoxylate and dicarboxylate metabolism	1/30	0.598641	0.690538	0	0	1.11706	0.573153	GLUL
beta-Alanine metabolism	1/30	0.598641	0.690538	0	0	1.11706	0.573153	SMOX
Circadian rhythm	1/31	0.61068	0.698299	0	0	1.07977	0.532521	FBXW11
Galactose metabolism	1/31	0.61068	0.698299	0	0	1.07977	0.532521	HK1
Signaling pathways regulating pluripotency of stem cells	4/143	0.624106	0.710562	0	0	0.9316	0.439189	ACVR1;GSK3B;APC;MAPK1
Base excision repair	1/33	0.633687	0.71836	0	0	1.01218	0.461755	POLE2
Retrograde endocannabinoid signaling	4/148	0.650874	0.734678	0	0	0.89902	0.386074	MAPK9;PRKCB;NDUFS5;MAPK1
Cholinergic synapse	3/113	0.662071	0.741835	0	0	0.882749	0.36403	PRKCB;MAPK1;ATF4
DNA replication	1/36	0.665677	0.741835	0	0	0.925275	0.376542	POLE2
Starch and sucrose metabolism	1/36	0.665677	0.741835	0	0	0.925275	0.376542	HK1
African trypanosomiasis	1/37	0.675708	0.749836	0	0	0.899526	0.352609	PRKCB
Primary immunodeficiency	1/38	0.685438	0.757438	0	0	0.875169	0.330549	IKBKG
Glycine, serine and threonine metabolism	1/40	0.704034	0.774731	0	0	0.830203	0.291343	GAMT
Peroxisome	2/82	0.708809	0.776737	0	0	0.809087	0.278462	ACSL4;SOD2
Fatty acid degradation	1/43	0.729889	0.796518	0	0	0.770784	0.242691	ACSL4
Cardiac muscle contraction	2/87	0.739055	0.803188	0	0	0.761297	0.230203	TPM4;ATP2A3
ABC transporters	1/45	0.74586	0.80394	0	0	0.735672	0.215711	ABCC4
Basal transcription factors	1/45	0.74586	0.80394	0	0	0.735672	0.215711	GTF2A2
Bile secretion	2/90	0.755885	0.811419	0	0	0.735229	0.205766	ABCC4;GNAS
Morphine addiction	2/91	0.761283	0.813892	0	0	0.726931	0.19827	PRKCB;GNAS
Intestinal immune network for IgA production	1/48	0.768067	0.817821	0	0	0.688607	0.181708	TGFB1
Sphingolipid metabolism	1/49	0.77503	0.821907	0	0	0.674227	0.171829	PSAP
Cysteine and methionine metabolism	1/50	0.781785	0.82574	0	0	0.660433	0.162583	ADI1
Viral protein interaction with cytokine and cytokine receptor	2/100	0.805366	0.847245	0	0	0.659864	0.142833	CXCL3;PF4
Cytosolic DNA-sensing pathway	1/63	0.853202	0.893992	0	0	0.521604	0.0828095	IKBKG
Aminoacyl-tRNA biosynthesis	1/66	0.86604	0.903843	0	0	0.497453	0.0715457	TARS3
Antigen processing and presentation	1/78	0.907118	0.942152	0	0	0.419667	0.0409101	PDIA3
RNA degradation	1/79	0.909911	0.942152	0	0	0.414266	0.0391102	DCP2
Cell adhesion molecules	2/148	0.938802	0.968254	0	0	0.441821	0.0279014	ITGB1;PECAM1
Staphylococcus aureus infection	1/95	0.944735	0.970567	0	0	0.343468	0.0195265	FCGR2A
Ribosome	2/158	0.952433	0.974669	0	0	0.413284	0.0201416	MRPL19;MRPL22
Drug metabolism	1/108	0.962855	0.977725	0	0	0.301535	0.0114138	CMPK1
Ribosome biogenesis in eukaryotes	1/108	0.962855	0.977725	0	0	0.301535	0.0114138	XPO1
Cytokine-cytokine receptor interaction	4/295	0.978298	0.989586	0	0	0.44148	0.00968633	ACVR1;TGFB1;CXCL3;PF4
Herpes simplex virus 1 infection	7/498	0.993132	0.999995	0	0	0.455393	0.00313823	PDIA3;PTPN11;TAB2;IKBKG;MAP3K7;SRSF8;BCL2L1
Neuroactive ligand-receptor interaction	1/341	0.999968	0.999995	0	0	0.0937488	3.00049e-06	OXTR
Olfactory transduction	1/440	0.999995	0.999995	0	0	0.0722301	3.59699e-07	CALM3

## Sheet: PTB-Up-Black-GO
Term	Overlap	P-value	Adjusted P-value	Old P-value	Old Adjusted P-value	Odds Ratio	Combined Score	Genes
Regulation of Focal Adhesion Assembly (GO:0051893)	13/53	3.83973e-09	1.07359e-05	0	0	10.7378	208.075	DMTN;ROCK1;ROCK2;FAM107A;PTPRJ;ARHGAP6;THBS1;RHOA;PTK2;ACTG1;SLK;TLN1;VCL
Regulation of Cytoskeleton Organization (GO:0051493)	18/139	1.86493e-07	0.000227331	0	0	4.93649	76.4902	GSK3B;DMTN;ROCK1;ROCK2;FAM107A;RHOBTB1;PTK2;BICD2;RHOA;DIAPH1;TAOK1;CAPN2;MAPK1;PKN2;S100A9;CRK;S100A8;SNCA
Protein Phosphorylation (GO:0006468)	31/373	3.36016e-07	0.000227331	0	0	3.0415	45.3369	GSK3B;CAB39;ROCK1;ROCK2;STK39;NLK;MAPK9;SLK;NEK1;TLK1;MAPK1;MAP3K7;CDK17;LYN;MORC3;PRKCB;CSNK1A1;NEK7;ADAM10;IRAK3;PTK2;HIPK3;HIPK2;TEC;STK24;TAOK1;MAPKAPK2;PKN2;BIRC6;TNIK;TOP1
Regulation of Cell-Matrix Adhesion (GO:0001952)	12/65	4.41206e-07	0.000227331	0	0	7.46283	109.209	GSK3B;SLK;ROCK1;ROCK2;PLEKHA2;CD36;TLN1;THBS1;RHOA;VCL;PTK2;ACTG1
Positive Regulation of Fibroblast Migration (GO:0010763)	5/7	4.73524e-07	0.000227331	0	0	81.6456	1189.01	ITGB1;DMTN;TGFB1;THBS1;PTK2
Positive Regulation of Intracellular Signal Transduction (GO:1902533)	44/652	4.87834e-07	0.000227331	0	0	2.45049	35.6136	ITGB1;NFAT5;TFRC;ROCK1;ROCK2;SLC44A2;PTPRJ;ARHGAP6;CLU;THBS1;FAM110A;SHARPIN;MIER1;FLNA;IKBKG;CD36;MAP3K7;LYN;ACVR1;BCAP31;OSBPL8;TGFB1;ANGPT1;SEMA4D;PRKCB;FBXW11;EGF;PTPN11;IRAK3;PTK2;RHOA;FKBP1A;STK24;PECAM1;TRIM13;TERF2IP;TAB2;LAMTOR1;HPSE;CARD16;SOS1;S100A9;GAPDH;S100A8
Platelet Aggregation (GO:0070527)	9/35	6.42502e-07	0.000256634	0	0	11.3673	162.074	RAP2B;ACTN1;GNAS;HSPB1;FLNA;MYH9;TLN1;VCL;FERMT3
Phosphorylation (GO:0016310)	26/298	1.20561e-06	0.000421362	0	0	3.19111	43.4901	GSK3B;PANK3;ROCK2;STK39;NLK;MAPK9;NEK1;TLK1;MAPK1;CDK17;LYN;MORC3;PRKCB;CSNK1A1;NEK7;ADAM10;IRAK3;HIPK3;HIPK2;TEC;STK24;TAOK1;MAPKAPK2;PKN2;BIRC6;TNIK
Protein Modification Process (GO:0036211)	38/545	1.37158e-06	0.000426103	0	0	2.52428	34.0766	GSK3B;SETD3;ROCK2;STK39;F13A1;NLK;THBS1;UBE2L3;MAPK9;NEK1;TLK1;MAPK1;CDK17;LYN;UBL4A;ATE1;USP25;MORC3;ANXA1;PPP1R12A;PRKCB;CSNK1A1;FBXW11;NEK7;ADAM10;IRAK3;PTPN12;BAZ1B;HIPK3;HIPK2;TEC;STK24;TAOK1;MAPKAPK2;MGAT4B;PKN2;BIRC6;TNIK
Regulation of Cell-Substrate Junction Assembly (GO:0090109)	7/21	1.68352e-06	0.000470713	0	0	16.3742	217.688	SLK;ROCK1;ROCK2;TLN1;PTK2;RHOA;VCL
Autophagosome Maturation (GO:0097352)	10/51	2.27523e-06	0.000530128	0	0	8.0169	104.167	VMP1;GABARAPL2;MAP1LC3B;UBQLN1;MAP1LC3B2;CHMP2A;CHMP4B;PIK3C3;SNAP29;VTI1B
Regulation of Ubiquitin-Dependent Protein Catabolic Process (GO:2000058)	10/51	2.27523e-06	0.000530128	0	0	8.0169	104.167	BCAP31;UFL1;XPO1;FBXW7;TGFB1I1;IKBKG;CLU;RAD23B;PTK2;HIPK2
Negative Regulation of Protein Catabolic Process (GO:0042177)	10/53	3.29008e-06	0.000662405	0	0	7.64323	96.4927	PHF20L1;CST3;SNX3;CTSA;GABARAPL2;OPHN1;ROCK1;FLNA;IRAK3;SNCA
Plasma Membrane Bounded Cell Projection Assembly (GO:0120031)	24/277	3.48408e-06	0.000662405	0	0	3.15898	39.6998	ITGB1;ACTR2;DMTN;SEPTIN2;SCLT1;ASAP1;EMP3;CD2AP;FGD4;IFT74;EHD3;RAP2B;OPHN1;ABLIM3;ARL13B;CEP70;FLNA;NEK1;TNIK;RAPGEF6;PIBF1;SNAP29;SSX2IP;VCL
Positive Regulation of Canonical NF-kappaB Signal Transduction (GO:0043123)	20/204	3.55367e-06	0.000662405	0	0	3.60761	45.2665	NFAT5;TGFB1;TFRC;PRKCB;SLC44A2;FBXW11;IRAK3;RHOA;FKBP1A;SHARPIN;MIER1;TRIM13;FLNA;TERF2IP;TAB2;CD36;IKBKG;CARD16;MAP3K7;GAPDH
Cellular Response to Starvation (GO:0009267)	16/141	5.18573e-06	0.000906207	0	0	4.23212	51.5032	SH3GLB1;GABARAPL2;RALB;MAP1LC3B2;MAP1LC3B;STK24;MAPK1;PIK3C3;PKN2;MICU1;XPR1;MCU;YWHAG;MAP3K5;ATF4;CPEB4
Response to Endoplasmic Reticulum Stress (GO:0034976)	19/196	7.30674e-06	0.00109974	0	0	3.55792	42.0785	BCAP31;PDIA3;GSK3B;AMFR;ATP2A3;THBS1;UBE2J1;UFL1;MAN1A2;VAPB;CASP4;TRIM13;UBQLN1;UFD1;MAN1A1;P4HB;MARCHF6;ATF4;MAP3K5
Regulation of Canonical NF-kappaB Signal Transduction (GO:0043122)	23/270	7.34373e-06	0.00109974	0	0	3.09648	36.6055	NFAT5;TGFB1;TFRC;PRKCB;SLC44A2;FBXW11;HSPB1;IRAK3;RHOA;FKBP1A;UFL1;SHARPIN;MIER1;TRIM13;FLNA;TERF2IP;TAB2;CD36;IKBKG;CARD16;MAP3K7;SQSTM1;GAPDH
Homotypic Cell-Cell Adhesion (GO:0034109)	9/46	7.47317e-06	0.00109974	0	0	7.98333	94.2367	RAP2B;ACTN1;GNAS;HSPB1;FLNA;MYH9;TLN1;VCL;FERMT3
Regulation of Cell Migration (GO:0030334)	33/479	8.744e-06	0.00122241	0	0	2.47792	28.8606	ITGB1;GSK3B;CD151;MCTP1;ROCK1;ROCK2;FAM107A;PTPRJ;THBS1;ACTG1;FAM110A;SLK;FLNA;GLUL;APPL2;ACVR1;SERPINB1;ANXA1;TGFB1;SEMA4D;SMOX;EGF;ADAM10;SOD2;PTK2;RHOA;RAP2B;STK24;PECAM1;SOS1;S100A9;VCL;FERMT3
Regulation of Amyloid Precursor Protein Catabolic Process (GO:1902991)	6/18	9.60773e-06	0.0012792	0	0	16.3482	188.87	LYN;FKBP1A;ROCK1;ROCK2;RANBP9;PICALM
Positive Regulation of Cell Migration (GO:0030335)	26/344	1.62394e-05	0.00206388	0	0	2.72294	30.0288	ITGB1;SPARC;CD151;ROCK2;FAM107A;THBS1;CRKL;ACTG1;FAM110A;NIPBL;BSG;ACVR1;DMTN;TGFB1;ANGPT1;SEMA4D;EGF;SMOX;ADAM10;SOD2;PTK2;PECAM1;KIF20B;PFN1;SOS1;FERMT3
Regulation of Macroautophagy (GO:0016241)	13/106	1.70099e-05	0.00206781	0	0	4.60575	50.579	SH3GLB1;BNIP3L;ATP6V0E1;FBXW7;FKBP8;TRIM13;UBQLN1;PIK3C3;CAPN1;IKBKG;MAP3K7;GAPDH;SNX6
Regulation of Fibroblast Migration (GO:0010762)	6/20	1.90597e-05	0.00222045	0	0	14.0113	152.274	ITGB1;DMTN;TGFB1;THBS1;PTK2;APPL2
Regulation of Autophagy (GO:0010506)	20/230	2.12639e-05	0.00237815	0	0	3.15667	33.9611	CTSA;SH3GLB1;GSK3B;ATP6V0E1;ROCK1;WDR41;HSPB1;UFL1;CCNY;UBQLN1;TAB2;PIK3C3;CAPN1;SOS1;SQSTM1;EIF4G3;GAPDH;EIF4G2;SNX6;BCL2L1
Leukocyte Aggregation (GO:0070486)	4/7	2.59445e-05	0.00279003	0	0	43.4689	459.012	SEMA4D;S100A9;CD44;S100A8
Regulation of Organelle Organization (GO:0033043)	12/97	3.26917e-05	0.00338541	0	0	4.6456	47.9815	DIAPH1;LMAN1;EHD3;TAOK1;CAPN2;MSN;MAPK1;PKN2;S100A9;SQSTM1;S100A8;PTK2
Negative Regulation of Programmed Cell Death (GO:0043069)	27/382	3.66368e-05	0.00365845	0	0	2.53246	25.8677	GSK3B;TFRC;HSPB1;THBS1;FLNA;SNCA;BARD1;BNIP3L;ANXA1;ANGPT1;SEMA4D;PTK2;HIPK3;DNAJC3;ARHGAP10;XPNPEP1;TAX1BP1;FKBP8;PKN2;PHIP;BIRC6;ANP32B;SOS1;S100A9;SQSTM1;CD44;BCL2L1
Receptor Internalization (GO:0031623)	9/56	3.93751e-05	0.0037963	0	0	6.2815	63.7093	ITGB1;RAB31;RALB;TFRC;CD9;CD36;AP2M1;SNCA;PICALM
Peptidyl-Serine Phosphorylation (GO:0018105)	10/70	4.24011e-05	0.00382808	0	0	5.47284	55.1023	GSK3B;MORC3;CAB39;ROCK1;MAPKAPK2;STK39;MAPK1;TOP1;HIPK3;HIPK2
Regulation of Intracellular Signal Transduction (GO:1902531)	23/302	4.39597e-05	0.00382808	0	0	2.73675	27.4557	ACVR1;LYN;ARHGEF12;FAM13B;AMFR;HSPB1;PTPN11;ARHGAP6;HIPK2;GNA13;FGD4;ARHGAP21;UFL1;ARHGAP10;DLG1;STK24;PECAM1;SHOC2;PKN2;TNIK;SQSTM1;CRK;STK40
Negative Regulation of Cell Junction Assembly (GO:1901889)	6/23	4.59773e-05	0.00382808	0	0	11.537	115.224	DMTN;ROCK1;ROCK2;FAM107A;ARHGAP6;THBS1
Cytoskeleton Organization (GO:0007010)	13/117	4.90255e-05	0.00382808	0	0	4.11625	40.8463	DMTN;RANBP9;RHOBTB1;CNN2;DIAPH1;ARHGAP10;FGD4;ZMYM4;PACSIN2;PHIP;SH3BGRL3;TNIK;BRWD3
Organelle Assembly (GO:0070925)	25/346	4.94533e-05	0.00382808	0	0	2.58882	25.6668	UBXN2A;ASAP1;IFT74;MAP1LC3B;ABLIM3;ARL13B;CEP70;UBQLN1;FLNA;NEK1;PIBF1;SNAP29;GABARAPL2;ABCC4;ACTR2;SEPTIN2;MAP1LC3B2;SCLT1;VMP1;EHD3;CHMP2A;CHMP4B;PIK3C3;SQSTM1;SSX2IP
Ubiquitin-Dependent Protein Catabolic Process (GO:0006511)	30/455	5.0394e-05	0.00382808	0	0	2.3541	23.2953	GSK3B;RNF11;UBXN2A;RHOBTB3;UBR2;UBE2L3;SHARPIN;RMND5A;UBQLN1;UFD1;MARCHF6;UBL4A;IVNS1ABP;ATE1;FBXW5;CSNK1A1;FBXW7;FBXW11;AMFR;USP44;RC3H1;RAD23B;RC3H2;UBE2R2;TRIM13;CHMP2A;CHMP4B;CARD16;SQSTM1;UBE2K
Regulation of Endothelial Cell Development (GO:1901550)	4/8	5.06577e-05	0.00382808	0	0	32.6	322.428	PPP1R12A;ROCK1;ROCK2;VCL
Regulation of miRNA Metabolic Process (GO:2000628)	4/8	5.06577e-05	0.00382808	0	0	32.6	322.428	DDX5;TGFB1;RC3H1;RC3H2
Protein Transport (GO:0015031)	23/308	5.94964e-05	0.00437768	0	0	2.67829	26.0587	CTSA;ARF3;ARF1;TFRC;PRKCB;STXBP2;SNX13;ASAP1;CLU;VMP1;GOLGA4;CENPF;RAB31;CTTN;ARL6IP5;CHMP2A;GNAS;TLK1;MYH9;CD36;RAB6A;RAB6B;SNX6
Peptidyl-Serine Modification (GO:0018209)	10/75	7.7494e-05	0.00555572	0	0	5.05054	47.8049	GSK3B;MORC3;CAB39;ROCK1;MAPKAPK2;STK39;MAPK1;TOP1;HIPK3;HIPK2
Regulation of Cellular Component Organization (GO:0051128)	15/159	8.97839e-05	0.0062759	0	0	3.43482	32.0061	SPARC;TFRC;ROCK1;SEMA4D;ROCK2;FAM107A;IRAK3;PTPN11;RASGRP2;OPHN1;PACSIN2;TLK1;CD36;LAMTOR1;PICALM
Nucleosome Organization (GO:0034728)	10/77	9.72099e-05	0.00662924	0	0	4.89927	45.2626	LIN54;NFE2;H2BC21;H2BC3;ATRX;SMARCA5;NAP1L1;BAZ1A;H2BC17;H3-3B
Protein Localization to Membrane (GO:0072657)	17/199	0.000107993	0.0070993	0	0	3.0845	28.1722	SH3GLB1;FYB1;ROCK1;ROCK2;TSPAN33;EHD3;DLG1;SLMAP;BSG;FCHO2;FLNA;NUP54;LAMTOR1;TNIK;RAB6A;RAPGEF6;RAB6B
Negative Regulation of Apoptotic Process (GO:0043066)	30/475	0.000109181	0.0070993	0	0	2.24593	20.4885	ITGB1;GSK3B;TFRC;HSPB1;CLU;THBS1;FLNA;SNX6;SNCA;BARD1;BNIP3L;ANXA1;ANGPT1;SEMA4D;SOD2;HIPK3;PTK2;DNAJC3;ARHGAP10;FKBP8;TAX1BP1;PKN2;PHIP;BIRC6;ANP32B;SOS1;S100A9;CD44;CPEB4;BCL2L1
Regulation of Microtubule Cytoskeleton Organization (GO:0070507)	7/38	0.000117415	0.0073624	0	0	7.3883	66.8625	GSK3B;ROCK1;TAOK1;FAM107A;SKA3;BICD2;SNCA
Protein-Containing Complex Assembly (GO:0065003)	23/323	0.000121806	0.0073624	0	0	2.54238	22.9147	DMTN;TRAPPC1;ANGPT1;WIPF1;RANBP9;CLU;TSPAN33;CD2AP;CENPF;BIN2;NEMF;CASP4;FCHO2;CHMP2A;NCK2;CHMP4B;IKBKG;AP2M1;MCU;FERMT3;VAMP3;PICALM;SNCA
Regulation of Cell Differentiation (GO:0045595)	17/201	0.000122022	0.0073624	0	0	3.05066	27.4904	SUZ12;HEMGN;SS18;GSK3B;DDX5;TGFB1;PLEKHB2;ROCK1;MBOAT2;TENT5C;PTK2;QKI;RUNX1;APLF;ANP32B;YWHAG;ATF4
Positive Regulation of Cellular Component Organization (GO:0051130)	12/111	0.00012376	0.0073624	0	0	3.98575	35.8605	SH3GLB1;GSK3B;LMAN1;CD151;TGFB1;TFRC;BRK1;ASAP1;CLU;MPP7;RUNX1;SNCA
Positive Regulation of Catabolic Process (GO:0009896)	16/183	0.00013039	0.00759524	0	0	3.16085	28.2738	SH3GLB1;BARD1;BCAP31;GSK3B;ROCK1;UBXN2A;FBXW7;TGFB1I1;MSN;CLU;PTK2;UFL1;CCNY;IKBKG;SQSTM1;SNCA
Protein-Containing Complex Disassembly (GO:0032984)	9/66	0.000147517	0.00841749	0	0	5.17681	45.6675	GABARAPL2;MAP1LC3B;UBQLN1;MAP1LC3B2;CHMP2A;CHMP4B;PIK3C3;SNAP29;VTI1B
Positive Regulation of Proteolysis Involved in Protein Catabolic Process (GO:1903052)	7/40	0.000164696	0.00920982	0	0	6.9398	60.4555	BCAP31;UFL1;FBXW7;TGFB1I1;IKBKG;CLU;PTK2
Negative Regulation of Protein Phosphorylation (GO:0001933)	10/83	0.0001836	0.00998386	0	0	4.4952	38.6711	DNAJC3;LYN;DMTN;SMOX;FKBP8;HSPB1;TERF2IP;PKN2;YWHAG;SNCA
Negative Regulation of Protein Localization to Membrane (GO:1905476)	6/29	0.00018568	0.00998386	0	0	8.52467	73.2396	DMTN;TGFB1;GDI1;AP2M1;BCL2L1;PICALM
Membrane Organization (GO:0061024)	15/173	0.000229703	0.0121179	0	0	3.1282	26.2103	SH3GLB1;UBXN2A;SNAP23;SNX3;REEP1;VAPB;FCHO2;CHMP2A;CHMP4B;MITD1;CERT1;SNAP29;VTI1B;PICALM;VAMP3
Nucleosome Assembly (GO:0006334)	8/56	0.00024712	0.0127953	0	0	5.4577	45.3297	H2BC21;H2BC3;ATRX;SMARCA5;NAP1L1;BAZ1A;H2BC17;H3-3B
Presynaptic Endocytosis (GO:0140238)	5/20	0.000252853	0.0128541	0	0	10.8788	90.1057	OPHN1;FCHO2;AP2B1;AP2M1;SNCA
Negative Regulation of Catabolic Process (GO:0009895)	12/120	0.000259396	0.0129513	0	0	3.6519	30.1543	SNX3;PHF20L1;CST3;MTMR2;FLNA;TAB2;IRAK3;SOS1;EIF4G3;EIF4G2;BCL2L1;HIPK2
Leukocyte Cell-Cell Adhesion (GO:0007159)	6/31	0.000273536	0.0134176	0	0	7.84189	64.3355	ITGB1;ROCK1;SEMA4D;PECAM1;MSN;FERMT3
Regulation of Microtubule-Based Process (GO:0032886)	7/44	0.000305244	0.0147148	0	0	6.18828	50.0904	GSK3B;DIAPH1;ROCK1;TAOK1;FAM107A;BICD2;SNCA
Vascular Endothelial Cell Response to Fluid Shear Stress (GO:0097699)	4/12	0.000325489	0.0154248	0	0	16.2966	130.865	CAPN2;GNAS;PKN2;PTK2
Protein Ubiquitination (GO:0016567)	24/369	0.00034001	0.0158445	0	0	2.30545	18.4126	BARD1;RNF11;FBXW5;FBXW11;FBXW7;UBE2E3;AMFR;RNF38;RC3H1;UBR2;RC3H2;UBE2L3;UBE2J1;RMND5A;UBB;UBE2R2;CDC27;MKRN1;TRIM13;BIRC6;UBE2K;MARCHF6;TRIM33;PCMTD1
Regulation of Protein Localization to Plasma Membrane (GO:1903076)	10/90	0.000358238	0.0164202	0	0	4.10038	32.5337	ITGB1;PGRMC1;DLG1;TGFB1;KIF5B;SQSTM1;AP2M1;VTI1B;BCL2L1;PICALM
Protein Localization (GO:0008104)	24/371	0.000367723	0.0165831	0	0	2.29192	18.1249	CTSA;ARF3;ARF1;ANGPT1;SEPTIN2;STXBP2;VPS13A;SNX13;HOOK3;REEP1;NIPBL;RAB31;CTTN;YWHAQ;FLNA;TLK1;LAMTOR1;RAB6A;SQSTM1;RAB6B;VCL;YWHAG;SNX6;CNTLN
Protein Localization to Chromatin (GO:0071168)	6/33	0.000391097	0.0173572	0	0	7.26026	56.968	H1-5;NIPBL;WBP2;RAD21;PPHLN1;WAPL
Positive Regulation of Protein Metabolic Process (GO:0051247)	16/202	0.000401491	0.0174162	0	0	2.83517	22.1719	BARD1;LYN;GSK3B;MTPN;TGFB1;UBXN2A;FBXW11;ROCK2;STK39;RANBP9;MSN;CLU;THBS1;CSDE1;EIF4G3;PICALM
Regulation of Intrinsic Apoptotic Signaling Pathway (GO:2001242)	7/46	0.000404883	0.0174162	0	0	5.87032	45.8584	BCAP31;UBQLN1;P4HB;CLU;S100A9;S100A8;BCL2L1
Regulation of Pattern Recognition Receptor Signaling Pathway (GO:0062207)	4/13	0.000459048	0.0191567	0	0	14.4852	111.338	CD36;S100A9;APPL2;S100A8
Protein Alpha-1,2-Demannosylation (GO:0036508)	4/13	0.000459048	0.0191567	0	0	14.4852	111.338	MAN1A2;TRIM13;MAN1A1;MARCHF6
Membrane Invagination (GO:0010324)	3/6	0.000499672	0.0197843	0	0	32.547	247.408	SNX3;FCHO2;CHMP4B
Positive Regulation of Mitochondrial Calcium Ion Concentration (GO:0051561)	3/6	0.000499672	0.0197843	0	0	32.547	247.408	MCUR1;MICU1;MCU
protein-DNA Complex Assembly (GO:0065004)	8/62	0.000502719	0.0197843	0	0	4.84978	36.8364	H2BC21;H2BC3;ATRX;SMARCA5;NAP1L1;BAZ1A;H2BC17;H3-3B
Positive Regulation of Amyloid Precursor Protein Catabolic Process (GO:1902993)	5/23	0.000509467	0.0197843	0	0	9.06425	68.7265	LYN;ROCK2;RANBP9;CLU;PICALM
Positive Regulation of Phosphate Metabolic Process (GO:0045937)	5/23	0.000509467	0.0197843	0	0	9.06425	68.7265	ROCK1;EGF;THBS1;S100A9;SNCA
Protein Polyubiquitination (GO:0000209)	17/228	0.000538741	0.0206345	0	0	2.65655	19.9939	BARD1;FBXW11;UBE2E3;AMFR;RC3H1;UBR2;RC3H2;UBE2L3;UBE2J1;SHARPIN;RMND5A;UBE2R2;UBE2Q2;CDC27;MKRN1;UBE2K;MARCHF6
Small GTPase-mediated Signal Transduction (GO:0007264)	15/188	0.000558641	0.0211076	0	0	2.85474	21.382	RALB;GDI1;ROCK1;ROCK2;BRK1;RASGRP2;ARHGAP6;RHOA;CRKL;GNA13;RAP2B;ARHGDIB;NUCB1;SOS1;RAPGEF6
Positive Regulation of MAPK Cascade (GO:0043410)	23/362	0.000619865	0.0219314	0	0	2.2453	16.5838	LYN;TGFB1;ROCK1;ANGPT1;FBXW7;ROCK2;EGF;STK39;PTPRJ;PTPN11;THBS1;CRKL;HIPK2;TAOK1;ARL6IP5;PECAM1;CD36;LAMTOR1;TNIK;SOS1;S100A9;CD44;MAP3K5
Protein Localization to Plasma Membrane (GO:0072659)	12/132	0.000621187	0.0219314	0	0	3.28467	24.2536	DLG1;EHD3;FYB1;ROCK1;ROCK2;SLMAP;BSG;FCHO2;FLNA;TNIK;RAPGEF6;TSPAN33
Epiboly Involved in Wound Healing (GO:0090505)	4/14	0.000627508	0.0219314	0	0	13.036	96.124	CD151;FLNA;RHOA;CD44
Negative Regulation of Cell-Substrate Junction Organization (GO:0150118)	4/14	0.000627508	0.0219314	0	0	13.036	96.124	DMTN;FAM107A;ARHGAP6;THBS1
Negative Regulation of Focal Adhesion Assembly (GO:0051895)	4/14	0.000627508	0.0219314	0	0	13.036	96.124	DMTN;FAM107A;ARHGAP6;THBS1
Regulation of cAMP/PKA Signal Transduction (GO:0141161)	4/14	0.000627508	0.0219314	0	0	13.036	96.124	PRKAR1B;PRKAR1A;PRKAR2B;S100A9
Positive Regulation of Protein Phosphorylation (GO:0001934)	14/171	0.000654617	0.0225964	0	0	2.93338	21.5059	TGFB1;RALB;CAB39;ANGPT1;SEMA4D;ROCK2;EGF;PTK2;MAPK1;CDK2AP1;TAB2;TNIK;UBE2K;MAP3K5
Intrinsic Apoptotic Signaling Pathway (GO:0097193)	11/115	0.000676619	0.023071	0	0	3.47114	25.3338	DDX5;STK24;CASP4;ARL6IP5;TP53BP2;ATP2A3;CLU;MAP3K5;ATF4;BCL2L1;HIPK2
Regulation of Endocytosis (GO:0030100)	8/65	0.000693893	0.0230967	0	0	4.59382	33.4117	MTMR2;MCTP1;CD151;OPHN1;ROCK1;PACSIN2;SNCA;PICALM
Regulation of Phosphorylation (GO:0042325)	8/65	0.000693893	0.0230967	0	0	4.59382	33.4117	BARD1;LYN;EGF;HSPB1;PHIP;S100A9;THBS1;PTK2
Positive Regulation of Tumor Necrosis Factor Production (GO:0032760)	9/82	0.000765037	0.0246732	0	0	4.03882	28.9809	TGFB1;FCGR2A;HSPB1;PTPRJ;PTPN11;CLU;S100A9;THBS1;PF4
Regulation of Toll-Like Receptor Signaling Pathway (GO:0034121)	5/25	0.000765602	0.0246732	0	0	8.15699	58.5251	GDI1;IRAK3;CD36;S100A9;S100A8
Positive Regulation of Autophagy (GO:0010508)	10/99	0.000767728	0.0246732	0	0	3.68402	26.4221	SH3GLB1;BNIP3L;GSK3B;UFL1;CCNY;ROCK1;TRIM13;IKBKG;MAP3K7;SQSTM1
Protein Localization to Cell Periphery (GO:1990778)	12/136	0.000810583	0.0254651	0	0	3.17805	22.6206	DLG1;EHD3;FYB1;ROCK1;ROCK2;SLMAP;BSG;FCHO2;FLNA;TNIK;RAPGEF6;TSPAN33
Receptor-Mediated Endocytosis (GO:0006898)	12/136	0.000810583	0.0254651	0	0	3.17805	22.6206	ITGB1;RAB31;RALB;TFRC;CTTN;FCHO2;CD9;CD36;AP2B1;AP2M1;PICALM;SNCA
Regulation of Striated Muscle Tissue Development (GO:0016202)	3/7	0.000854971	0.0262826	0	0	24.409	172.436	MTPN;CENPF;TGFB1
Negative Regulation of Transport (GO:0051051)	6/38	0.00085882	0.0262826	0	0	6.12426	43.237	SNX3;MTMR2;MCTP1;EGF;ARL6IP5;SNCA
Regulation of Protein Phosphorylation (GO:0001932)	12/137	0.000864807	0.0262826	0	0	3.15246	22.2343	LYN;RALB;SEMA4D;ROCK2;SMOX;FKBP8;HSPB1;TERF2IP;CDK2AP1;PHIP;TNIK;PTK2
Intracellular Protein Transport (GO:0006886)	21/326	0.00088347	0.0265611	0	0	2.27475	15.9953	CTSA;ARF3;IPO11;ARF1;NUP107;TGFB1;STXBP2;VPS13A;SNX13;NUTF2;LMAN1;XPO1;RAB31;CTTN;STK24;VPS8;TLK1;RAB6A;RAB6B;APPL2;SNX6
Proteasomal Protein Catabolic Process (GO:0010498)	23/372	0.000896602	0.0266691	0	0	2.17982	15.2956	IVNS1ABP;GSK3B;ATE1;FBXW5;CSNK1A1;UBXN2A;FBXW11;FBXW7;USP44;AMFR;RHOBTB3;UBR2;RAD23B;UBE2J1;SHARPIN;RMND5A;MAN1A2;TRIM13;UBQLN1;UFD1;MAN1A1;CARD16;MARCHF6
Actin Filament Organization (GO:0007015)	13/158	0.000962708	0.028334	0	0	2.94608	20.4627	CAP1;TPM4;WIPF1;ACTN1;DSTN;ARHGAP6;RHOBTB1;CD2AP;CNN2;SAMD14;DLG1;FLNA;TAGLN2
Positive Regulation of Intrinsic Apoptotic Signaling Pathway (GO:2001244)	6/39	0.000989617	0.028627	0	0	5.93837	41.0828	BCAP31;UBB;NCK2;CLU;S100A9;S100A8
Positive Regulation of Tumor Necrosis Factor Superfamily Cytokine Production (GO:1903557)	9/85	0.00099314	0.028627	0	0	3.87879	26.8204	TGFB1;FCGR2A;HSPB1;PTPRJ;PTPN11;CLU;S100A9;THBS1;PF4
Regulation of Establishment of Endothelial Barrier (GO:1903140)	4/16	0.00108781	0.031036	0	0	10.8622	74.1191	PPP1R12A;ROCK1;ROCK2;VCL
Wound Healing, Spreading of Cells (GO:0044319)	5/27	0.00110727	0.0312719	0	0	7.41468	50.4633	ITGB1;CD151;FLNA;RHOA;CD44
+ Reg of Phosphatidylinositol 3-Kinase/Prot Kinase B Signal Transduction (GO:0051897)	13/162	0.00121142	0.0335562	0	0	2.86639	19.2506	ITGB1;OSBPL8;TGFB1;ANGPT1;SEMA4D;EGF;PTPRJ;PTPN11;THBS1;PTK2;PECAM1;HPSE;SOS1
Positive Regulation of Protein-Containing Complex Assembly (GO:0031334)	10/105	0.00121215	0.0335562	0	0	3.45027	23.1698	SH3GLB1;GSK3B;TGFB1;TFRC;NEK7;BRK1;CD36;CLU;MPP7;SNCA
Positive Regulation of Ubiquitin-Dependent Protein Catabolic Process (GO:2000060)	9/88	0.00127348	0.0349084	0	0	3.73092	24.8703	BCAP31;GSK3B;FBXW7;CSNK1A1;TGFB1I1;IKBKG;CARD16;CLU;PTK2
Membrane Fusion (GO:0061025)	5/28	0.00131514	0.0349896	0	0	7.09193	47.0466	UBXN2A;SNAP23;SNAP29;VTI1B;VAMP3
Establishment of Protein Localization to Chromatin (GO:0071169)	3/8	0.00133756	0.0349896	0	0	19.5262	129.203	H1-5;NIPBL;WBP2
Vascular Endothelial Cell Response to Laminar Fluid Shear Stress (GO:0097700)	3/8	0.00133756	0.0349896	0	0	19.5262	129.203	CAPN2;GNAS;PKN2
Regulation of Apoptotic Process (GO:0042981)	36/704	0.00133822	0.0349896	0	0	1.79318	11.8645	ITGB1;GSK3B;TFRC;HSPB1;CLU;THBS1;SLK;UBB;ARL6IP5;FLNA;MAP3K5;SNCA;BARD1;BNIP3L;ANXA1;ANGPT1;SEMA4D;ACTN1;HIPK3;PTK2;DNAJC3;ARHGAP10;STK24;FKBP8;TAX1BP1;PKN2;PHIP;BIRC6;MNDA;ANP32B;SOS1;S100A9;SQSTM1;CD44;ATF4;BCL2L1
Regulation of Proteasomal Protein Catabolic Process (GO:0061136)	7/56	0.00135593	0.0349896	0	0	4.66988	30.8365	UFL1;GABARAPL2;XPO1;OPHN1;UBB;FBXW7;RAD23B
DNA Conformation Change (GO:0071103)	4/17	0.00138907	0.0349896	0	0	10.0261	65.963	TOP2B;HNRNPA2B1;MTERF1;TOP1
Release of Cytochrome C From Mitochondria (GO:0001836)	4/17	0.00138907	0.0349896	0	0	10.0261	65.963	GGCT;SOD2;CLU;BCL2L1
Contractile Actin Filament Bundle Assembly (GO:0030038)	4/17	0.00138907	0.0349896	0	0	10.0261	65.963	ITGB1;PDLIM1;ZYX;RHOA
Stress Fiber Assembly (GO:0043149)	4/17	0.00138907	0.0349896	0	0	10.0261	65.963	ITGB1;PDLIM1;ZYX;RHOA
Positive Regulation of Cell Motility (GO:2000147)	17/249	0.00142838	0.0356204	0	0	2.41345	15.811	ACVR1;ITGB1;CD151;TGFB1;SEMA4D;ROCK2;EGF;SMOX;FAM107A;ADAM10;SOD2;THBS1;PTK2;FAM110A;PECAM1;SOS1;FERMT3
Regulation of Protein-Containing Complex Assembly (GO:0043254)	11/126	0.00143959	0.0356204	0	0	3.13733	20.5288	SH3GLB1;GSK3B;TGFB1;RALB;TFRC;VPS8;BRK1;PTPN11;CD36;CLU;MPP7
Negative Regulation of Protein Metabolic Process (GO:0051248)	12/146	0.00150338	0.036629	0	0	2.93936	19.1059	SNX3;PHF20L1;CST3;ROCK1;UBXN2A;FLNA;IRAK3;IGF2BP2;PUS7;CLU;GAPDH;QKI
Myeloid Cell Differentiation (GO:0030099)	7/57	0.00150656	0.036629	0	0	4.57625	29.7361	KMT2E;LYN;UFL1;TET2;AHSP;RUNX1;HIPK2
Synaptic Vesicle Endocytosis (GO:0048488)	5/29	0.00155044	0.037371	0	0	6.79609	43.9653	OPHN1;FCHO2;AP2B1;AP2M1;SNCA
Organelle Organization (GO:0006996)	25/437	0.00162814	0.0389083	0	0	2.0074	12.8881	GSK3B;UBXN2A;CNN2;FGD4;LMAN1;ARHGAP21;ZMYM4;PACSIN2;SH3BGRL3;RAB6B;DMTN;AGTPBP1;CSNK1A1;RANBP9;VMP1;DIAPH1;ARHGAP10;RAB31;VAPB;CHMP2A;TRIP11;CHMP4B;PHIP;TNIK;BRWD3
Regulation of Early Endosome to Late Endosome Transport (GO:2000641)	4/18	0.00174399	0.0413238	0	0	9.30948	59.1299	SNX3;MTMR2;MSN;MAPK1
Lamellipodium Organization (GO:0097581)	5/30	0.00181528	0.0426514	0	0	6.52391	41.1757	ITGB1;DMTN;ABLIM3;CTTN;VCL
Negative Regulation of Developmental Process (GO:0051093)	10/111	0.00184708	0.0429712	0	0	3.2443	20.4201	CST3;SUZ12;SS18;TGFB1;TFRC;ROCK1;ROCK2;RC3H1;ANP32B;TENT5C
Positive Regulation of Cellular Component Biogenesis (GO:0044089)	9/93	0.00187973	0.0429712	0	0	3.50793	22.018	SH3GLB1;GSK3B;TGFB1;TFRC;CHMP2A;BRK1;PFN1;CLU;MPP7
Positive Regulation of Wound Healing (GO:0090303)	6/44	0.00188721	0.0429712	0	0	5.15568	32.3398	ITGB1;ANXA1;DMTN;HPSE;THBS1;PTK2
Transforming Growth Factor Beta Receptor Signaling Pathway (GO:0007179)	8/76	0.00194632	0.0429712	0	0	3.84851	24.0217	ITGB1;TGFB1;HPGD;ZYX;NLK;MAP3K7;APPL2;PTK2
Regulation of Protein Localization to Early Endosome (GO:1902965)	3/9	0.00196183	0.0429712	0	0	16.271	101.431	EGF;ROCK2;MSN
Nitric oxide-cGMP-mediated Signaling (GO:0038060)	3/9	0.00196183	0.0429712	0	0	16.271	101.431	GUCY1A1;CD36;THBS1
Positive Regulation of Protein Localization to Early Endosome (GO:1902966)	3/9	0.00196183	0.0429712	0	0	16.271	101.431	EGF;ROCK2;MSN
Positive Regulation of Protein Localization to Endosome (GO:1905668)	3/9	0.00196183	0.0429712	0	0	16.271	101.431	EGF;ROCK2;MSN
Regulation of Tumor Necrosis Factor Production (GO:0032680)	11/131	0.00196721	0.0429712	0	0	3.00582	18.7297	TGFB1;FCGR2A;MAPKAPK2;HSPB1;PTPRJ;IRAK3;PTPN11;CLU;S100A9;THBS1;PF4
Positive Regulation of Phosphorylation (GO:0042327)	9/94	0.00202488	0.043888	0	0	3.46648	21.5	RALB;SEMA4D;ROCK2;EGF;CDK2AP1;TNIK;S100A9;THBS1;PTK2
Regulation of Protein Ubiquitination (GO:0031396)	10/113	0.00211028	0.0453503	0	0	3.18097	19.5978	IVNS1ABP;GSK3B;UFL1;UBB;ANGPT1;FBXW7;FAM107A;UBQLN1;SQSTM1;UBE2L3
Regulation of Peptidyl-Threonine Phosphorylation (GO:0010799)	4/19	0.00215722	0.0453503	0	0	8.6884	53.3375	DMTN;EGF;MAPK1;UBE2K
Regulation of Tissue Remodeling (GO:0034103)	4/19	0.00215722	0.0453503	0	0	8.6884	53.3375	CST3;TGFB1;SUCO;RUNX1
Mitotic Sister Chromatid Cohesion (GO:0007064)	4/19	0.00215722	0.0453503	0	0	8.6884	53.3375	NIPBL;ESCO1;RAD21;PDS5A
Retrograde Transport, Endosome to Golgi (GO:0042147)	9/95	0.00217882	0.0454625	0	0	3.426	20.9978	SNX3;LMAN1;EHD3;RHOBTB3;RAB6A;RAB6B;VAMP3;SNX6;VTI1B
Antigen Receptor-Mediated Signaling Pathway (GO:0050851)	10/114	0.00225276	0.0466571	0	0	3.15022	19.2025	FYB1;TEC;PRKCB;RC3H1;PTPRJ;MNDA;IKBKG;MAP3K7;SPPL3;RC3H2
Regulation of Actin Filament-Based Process (GO:0032970)	9/96	0.00234193	0.0481474	0	0	3.38644	20.5109	CNN2;DMTN;ROCK1;ROCK2;TAOK1;FAM107A;CRK;RHOA;RHOBTB1
Regulation of Protein Localization (GO:0032880)	9/97	0.0025146	0.0513199	0	0	3.34779	20.0386	FKBP1A;UFL1;RABGAP1L;DLG1;DNAJB6;FBXW7;EGF;YWHAG;PICALM
Regulation of Granulocyte Chemotaxis (GO:0071622)	4/20	0.00263331	0.0532122	0	0	8.14496	48.3771	MAPK1;KIF20B;THBS1;PTK2
Cellular Response to Transforming Growth Factor Beta Stimulus (GO:0071560)	9/98	0.00269721	0.0532122	0	0	3.31	19.5804	ITGB1;TGFB1;HPGD;ZYX;NLK;MAP3K7;PTK2;APPL2;CRKL
Positive Regulation of Protein Modification Process (GO:0031401)	9/98	0.00269721	0.0532122	0	0	3.31	19.5804	RALB;SEMA4D;ROCK2;CEP295;TAOK1;CDK2AP1;PIK3C3;TNIK;PTK2
Cellular Response to Nitrogen Levels (GO:0043562)	3/10	0.00274054	0.0532122	0	0	13.9458	82.2748	GABARAPL2;MAP1LC3B;MAP1LC3B2
Cellular Response to Nitrogen Starvation (GO:0006995)	3/10	0.00274054	0.0532122	0	0	13.9458	82.2748	GABARAPL2;MAP1LC3B;MAP1LC3B2
Cyclic Nucleotide Transport (GO:0070729)	3/10	0.00274054	0.0532122	0	0	13.9458	82.2748	ABCC4;SHOC2;LRRC8B
Establishment of Epithelial Cell Apical/Basal Polarity (GO:0045198)	3/10	0.00274054	0.0532122	0	0	13.9458	82.2748	OPHN1;MSN;RHOA
Regulation of Small GTPase Mediated Signal Transduction (GO:0051056)	12/157	0.00276693	0.0533541	0	0	2.71482	15.9903	GNA13;ARHGAP21;ARHGAP10;FGD4;ARHGEF12;FAM13B;OPHN1;DENND4A;ARHGDIB;SQSTM1;ARHGAP6;CD2AP
Regulation of Amyloid-Beta Formation (GO:1902003)	5/33	0.0028083	0.0537809	0	0	5.82401	34.2171	RTN1;ROCK1;ROCK2;CLU;PICALM
Negative Regulation of Cellular Process (GO:0048523)	28/531	0.00288835	0.0549376	0	0	1.84234	10.7723	HPGD;TGFB1I1;PTPRJ;CLU;THBS1;NCK2;TP53BP2;APPL2;BARD1;LYN;SUZ12;SS18;BNIP3L;TGFB1;ANGPT1;SEMA4D;H2AC6;ADAM10;SOD2;TENT5C;ST7L;RBL1;XPNPEP1;MYH9;ANP32B;S100A9;CRK;VAMP3
Regulation of Cytokinesis (GO:0032465)	8/81	0.0029158	0.055085	0	0	3.58399	20.9219	SH3GLB1;BIRC6;PIK3C3;CALM3;PKN2;KIF20B;RHOA;BCL2L1
Erythrocyte Differentiation (GO:0030218)	6/48	0.00296643	0.0556653	0	0	4.6637	27.1446	KMT2E;LYN;UFL1;DMTN;AHSP;HIPK2
N-glycan Processing (GO:0006491)	4/21	0.00317674	0.0580425	0	0	7.66545	44.0909	MAN1A2;MAN2A1;MGAT4B;MAN1A1
Regulation of Macrophage Chemotaxis (GO:0010758)	4/21	0.00317674	0.0580425	0	0	7.66545	44.0909	MAPK1;THBS1;S100A9;PTK2
Regulation of Oxidative Stress-Induced Intrinsic Apoptotic Signaling Pathway (GO:1902175)	4/21	0.00317674	0.0580425	0	0	7.66545	44.0909	UBQLN1;HSPB1;P4HB;SOD2
Negative Regulation of Biomineral Tissue Development (GO:0070168)	4/21	0.00317674	0.0580425	0	0	7.66545	44.0909	SRGN;TGFB1;ROCK1;ROCK2
Synaptic Vesicle Recycling (GO:0036465)	5/34	0.00321266	0.0580425	0	0	5.6229	32.2791	OPHN1;FCHO2;AP2B1;AP2M1;SNCA
Negative Regulation of Autophagy (GO:0010507)	7/65	0.00323166	0.0580425	0	0	3.94341	22.6145	CTSA;TAB2;SOS1;EIF4G3;EIF4G2;SNCA;BCL2L1
Supramolecular Fiber Organization (GO:0097435)	20/339	0.00323843	0.0580425	0	0	2.06626	11.8452	CAP1;TPM4;ACTN1;SLAIN2;HOOK3;ARHGAP6;RHOA;RHOBTB1;CD2AP;CST3;FKBP1A;CNN2;SAMD14;DLG1;SLK;KATNAL1;DNAJB6;TAGLN2;CD36;SNCA
Epidermal Growth Factor Receptor Signaling Pathway (GO:0007173)	6/49	0.00329643	0.0587059	0	0	4.555	26.0314	EGF;NCK2;MAPK1;PTPN11;SOS1;PTK2
Regulation of Protein Kinase Activity (GO:0045859)	8/83	0.00339499	0.0600785	0	0	3.48805	19.8312	RAP2B;HSPB1;PKN2;TAB2;YWHAG;PTK2;MAP3K5;SNCA
Negative Regulation of Platelet-Derived Growth Factor Receptor Signaling Pathway (GO:0010642)	3/11	0.00368491	0.0640369	0	0	12.202	68.3739	PTPRJ;PTPN12;SNCA
Progesterone Receptor Signaling Pathway (GO:0050847)	3/11	0.00368491	0.0640369	0	0	12.202	68.3739	NCOA1;WBP2;MAPK1
Regulation of Cell Adhesion (GO:0030155)	11/142	0.00368739	0.0640369	0	0	2.75186	15.4182	LYN;PPP1R12A;ROCK1;ANGPT1;SEMA4D;ROCK2;ADAM10;PTPRJ;PTPN11;P4HB;PTK2
Fc-epsilon Receptor Signaling Pathway (GO:0038095)	4/22	0.00379187	0.0654448	0	0	7.23922	40.3579	LYN;MAPK9;SOS1;MAP3K7
Regulation of Cellular Localization (GO:0060341)	7/67	0.00383564	0.0657941	0	0	3.81157	21.2054	FKBP1A;UFL1;RABGAP1L;DNAJB6;FBXW7;YWHAG;PICALM
Protein-Containing Complex Organization (GO:0043933)	10/123	0.00391443	0.0667363	0	0	2.89797	16.0637	DMTN;NEMF;WIPF1;RANBP9;NUP54;IKBKG;AP2M1;CD2AP;PICALM;VAMP3
Epithelial to Mesenchymal Transition (GO:0001837)	6/51	0.00403744	0.0684163	0	0	4.35211	23.9894	GSK3B;DDX5;TGFB1;ROCK1;ROCK2;SOS1
Negative Regulation of Cell Cycle Process (GO:0010948)	5/36	0.00414439	0.0693874	0	0	5.25959	28.8541	SMARCA5;CHMP2A;SKA3;BAZ1B;WAPL
Peptidyl-Threonine Phosphorylation (GO:0018107)	5/36	0.00414439	0.0693874	0	0	5.25959	28.8541	STK39;MAPK1;NLK;HIPK3;HIPK2
Chromatin Organization (GO:0006325)	19/323	0.00418003	0.0695676	0	0	2.05787	11.2718	BARD1;SS18;H2BC3;HP1BP3;ATRX;SMARCA5;NAP1L1;BAZ1A;BAZ1B;H2BC17;H1-5;NIPBL;H2BC21;MIER1;HDGF;ANP32B;TOP1;H3-3B;HMGN1
Integrin-Mediated Signaling Pathway (GO:0007229)	8/86	0.00422568	0.0699113	0	0	3.35338	18.3315	ITGB1;FYB1;TEC;ZYX;ADAM10;MYH9;PTK2;FERMT3
Regulation of Substrate Adhesion-Dependent Cell Spreading (GO:1900024)	6/52	0.00445099	0.0722425	0	0	4.25728	23.0516	DMTN;FLNA;P4HB;CRK;PTK2;CRKL
Endosome Organization (GO:0007032)	6/52	0.00445099	0.0722425	0	0	4.25728	23.0516	EEA1;SNX3;LAPTM4B;HOOK3;LAMTOR1;SQSTM1
Endosome Transport via Multivesicular Body Sorting Pathway (GO:0032509)	4/23	0.0044829	0.0722425	0	0	6.85785	37.0837	LAPTM4B;CHMP2A;CHMP4B;LYST
Regulation of ERAD Pathway (GO:1904292)	4/23	0.0044829	0.0722425	0	0	6.85785	37.0837	BCAP31;USP25;UBXN2A;UBQLN1
Autophagosome Organization (GO:1905037)	7/69	0.00452162	0.0722425	0	0	3.68824	19.9124	VMP1;GABARAPL2;MAP1LC3B;UBXN2A;UBQLN1;MAP1LC3B2;PIK3C3
Regulation of Translational Initiation (GO:0006446)	7/69	0.00452162	0.0722425	0	0	3.68824	19.9124	EIF4A2;DNAJC3;CSDE1;HSPB1;EIF4G3;EIF4G2;EIF1
Regulation of Cellular Component Biogenesis (GO:0044087)	5/37	0.00467605	0.0738136	0	0	5.09496	27.336	ROCK1;ROCK2;MSN;PTPN11;CD36
Calcium Import Into the Mitochondrion (GO:0036444)	3/12	0.00480472	0.0738136	0	0	10.8456	57.8957	MCUR1;MICU1;MCU
Lysosomal Membrane Organization (GO:0097212)	3/12	0.00480472	0.0738136	0	0	10.8456	57.8957	LAPTM4B;CHMP2A;CHMP4B
Negative Regulation of Transmembrane Transport (GO:0034763)	3/12	0.00480472	0.0738136	0	0	10.8456	57.8957	PRKCB;ARL6IP5;THBS1
Positive Regulation of Peptidyl-Threonine Phosphorylation (GO:0010800)	3/12	0.00480472	0.0738136	0	0	10.8456	57.8957	EGF;MAPK1;UBE2K
Positive Regulation of Cell Growth (GO:0030307)	9/107	0.00485546	0.0738136	0	0	3.00462	16.0076	MTPN;GOLGA4;SEMA4D;ADAM10;S100A9;CRK;S100A8;EIF4G2;H3-3B
Regulation of Endothelial Cell Migration (GO:0010594)	8/88	0.00486087	0.0738136	0	0	3.2692	17.4135	SPARC;ANGPT1;ROCK2;EGF;BSG;GLUL;THBS1;PTK2
T Cell Receptor Signaling Pathway (GO:0050852)	8/88	0.00486087	0.0738136	0	0	3.2692	17.4135	FYB1;TEC;RC3H1;PTPRJ;IKBKG;SPPL3;MAP3K7;RC3H2
Positive Regulation of Endothelial Cell Migration (GO:0010595)	8/88	0.00486087	0.0738136	0	0	3.2692	17.4135	SPARC;TGFB1;ANGPT1;ROCK2;EGF;BSG;HSPB1;THBS1
Cytoplasmic Microtubule Organization (GO:0031122)	6/53	0.00489493	0.0738136	0	0	4.16648	22.1638	DLG1;SLK;KATNAL1;SLAIN2;HOOK3;RHOA
Regulation of Anatomical Structure Morphogenesis (GO:0022603)	10/127	0.00491035	0.0738136	0	0	2.79831	14.877	GSK3B;SPARC;TGFB1;SEMA4D;ZMYM4;RC3H1;PHIP;PKN2;TNIK;PDLIM5
Regulation of Lipopolysaccharide-Mediated Signaling Pathway (GO:0031664)	4/24	0.00525392	0.0773156	0	0	6.51462	34.1938	PTPN11;CARD16;CD36;CD55
Response to Ketone (GO:1901654)	4/24	0.00525392	0.0773156	0	0	6.51462	34.1938	TGFB1;WBP2;GNAS;THBS1
Mitotic Cytokinetic Process (GO:1902410)	4/24	0.00525392	0.0773156	0	0	6.51462	34.1938	CHMP2A;CHMP4B;MITD1;RHOA
Negative Regulation of Protein Localization to Cell Periphery (GO:1904376)	4/24	0.00525392	0.0773156	0	0	6.51462	34.1938	TGFB1;AP2M1;BCL2L1;PICALM
Apical Junction Assembly (GO:0043297)	6/54	0.00537053	0.0782084	0	0	4.07947	21.3227	DLG1;PECAM1;PKN2;RHOA;VCL;MPP7
mRNA Destabilization (GO:0061157)	6/54	0.00537053	0.0782084	0	0	4.07947	21.3227	TUT7;ROCK1;ROCK2;RC3H1;RC3H2;DCP2
Regulation of Protein Catabolic Process (GO:0042176)	10/129	0.0054777	0.0793557	0	0	2.751	14.3246	SNX3;BARD1;CTSA;PHF20L1;GSK3B;UBB;UBXN2A;MSN;FLNA;IRAK3
Cellular Response to Growth Factor Stimulus (GO:0071363)	11/150	0.00556816	0.0802504	0	0	2.5924	13.4563	ACVR1;TGFB1;ANXA1;MAPKAPK2;HSPB1;PTPN11;PTPN12;SOS1;APPL2;CD44;CRKL
Autophagosome Assembly (GO:0000045)	7/72	0.00571904	0.0820022	0	0	3.51746	18.164	VMP1;GABARAPL2;MAP1LC3B;UBXN2A;UBQLN1;MAP1LC3B2;PIK3C3
Regulation of Gene Expression (GO:0010468)	49/1127	0.00575758	0.0820913	0	0	1.5143	7.80959	LIN54;GSK3B;TFRC;HP1BP3;CLU;AFF1;CRKL;UBE2L3;ACTG1;ZNF280D;GPBP1;HMG20B;CD36;MBNL1;FBXW7;ATRX;RC3H1;MSL3;ADAM10;BAZ1A;RBL1;PRKAR1A;ZNF638;TRIM58;TERF2IP;S100A9;ATF4;KMT2E;ROCK1;ROCK2;NLK;MAPK9;MIER1;IGF2BP2;MBNL3;LYN;TGFB1;ANGPT1;SMOX;DENND4A;EGF;SMARCA5;MSN;HIPK2;TADA3;UBAP2;ZNF138;PF4;PICALM
Chromatin Remodeling (GO:0006338)	16/262	0.00578397	0.0820913	0	0	2.13697	11.0111	BARD1;KMT2E;LIN54;SS18;NFAT5;ATRX;SMARCA5;BAZ1A;BAZ1B;HIPK2;NIPBL;MIER1;UIMC1;APLF;HDGF;TOP1
Rho Protein Signal Transduction (GO:0007266)	6/55	0.00587909	0.0824954	0	0	3.99601	20.5249	GNA13;ROCK1;ROCK2;ARHGDIB;ARHGAP6;RHOA
ERAD Pathway (GO:0036503)	8/91	0.00594768	0.0824954	0	0	3.15055	16.1458	MAN1A2;AMFR;TRIM13;UBQLN1;UFD1;MAN1A1;MARCHF6;UBE2J1
Response to Progesterone (GO:0032570)	3/13	0.00610843	0.0824954	0	0	9.76057	49.7602	TGFB1;WBP2;THBS1
Microvillus Organization (GO:0032528)	3/13	0.00610843	0.0824954	0	0	9.76057	49.7602	RAP2B;TNIK;RAPGEF6
Negative Regulation of Interleukin-12 Production (GO:0032695)	3/13	0.00610843	0.0824954	0	0	9.76057	49.7602	IRAK3;THBS1;PIBF1
Negative Regulation of Toll-Like Receptor 4 Signaling Pathway (GO:0034144)	3/13	0.00610843	0.0824954	0	0	9.76057	49.7602	LYN;TAX1BP1;SQSTM1
Cellular Response to Low-Density Lipoprotein Particle Stimulus (GO:0071404)	4/25	0.00610884	0.0824954	0	0	6.20408	31.6285	ITGB1;TGFB1;CD9;CD36
Lamellipodium Assembly (GO:0030032)	4/25	0.00610884	0.0824954	0	0	6.20408	31.6285	ITGB1;DMTN;ABLIM3;VCL
Negative Regulation of Intrinsic Apoptotic Signaling Pathway in Response to DNA Damage (GO:1902230)	4/25	0.00610884	0.0824954	0	0	6.20408	31.6285	CLU;S100A9;CD44;BCL2L1
Regulation of Biomineral Tissue Development (GO:0070167)	4/25	0.00610884	0.0824954	0	0	6.20408	31.6285	TGFB1;ROCK1;ROCK2;BMP2K
Heterochromatin Formation (GO:0031507)	7/73	0.0061665	0.0824954	0	0	3.46399	17.6269	H2AC11;ZNFX1;H2AC6;SMARCA5;UBR2;PPHLN1;MPHOSPH8
Positive Regulation of Cell-Substrate Adhesion (GO:0010811)	7/73	0.0061665	0.0824954	0	0	3.46399	17.6269	GSK3B;PLEKHA2;FLNA;CD36;P4HB;CRK;CRKL
Endomembrane System Organization (GO:0010256)	13/196	0.00630463	0.0839416	0	0	2.32972	11.8034	SRGN;CSNK1A1;UBXN2A;HOOK3;VMP1;LMAN1;LAPTM4B;ARHGAP21;VAPB;TRIP11;LAMTOR1;SQSTM1;RAB6B
Regulation of Osteoblast Differentiation (GO:0045667)	8/92	0.00634812	0.0841201	0	0	3.11288	15.7499	HEMGN;GSK3B;DDX5;SEMA4D;SUCO;SOS1;PTK2;ATF4
Regulation of Cytokine-Mediated Signaling Pathway (GO:0001959)	5/40	0.00655966	0.0865132	0	0	4.65753	23.4125	SHARPIN;CDC37;MAPKAPK2;IRAK3;PTPN11
Negative Regulation of Apoptotic Signaling Pathway (GO:2001234)	7/74	0.00663955	0.0871558	0	0	3.41211	17.1108	ACVR1;BIRC6;PHIP;SOS1;CLU;THBS1;BCL2L1
Negative Regulation of Response to Stimulus (GO:0048585)	6/57	0.00700014	0.0908559	0	0	3.8389	19.048	LYN;USP25;MCTP1;WDR41;CLU;APPL2
Positive Regulation of Protein Localization to Cell Periphery (GO:1904377)	6/57	0.00700014	0.0908559	0	0	3.8389	19.048	ITGB1;PGRMC1;DLG1;KIF5B;SQSTM1;SNCA
Negative Regulation of Gene Expression (GO:0010629)	20/364	0.00704437	0.0908559	0	0	1.91358	9.48282	SRGN;GSK3B;TGFB1;ROCK1;FBXW7;ROCK2;SMOX;ADAM10;PPHLN1;PUS7;QKI;CRKL;RBL1;PRKAR1A;IGF2BP2;MPHOSPH8;S100A9;GAPDH;DCP2;PICALM
Positive Regulation of T Cell Migration (GO:2000406)	4/26	0.0070514	0.0908559	0	0	5.92177	29.3396	STK39;ADAM10;P4HB;RHOA
Regulation of Stress Fiber Assembly (GO:0051492)	7/75	0.00713905	0.091295	0	0	3.36176	16.6144	ROCK1;ROCK2;PKN2;PFN1;ARHGAP6;RHOA;ACTG1
Proteasome-Mediated Ubiquitin-Dependent Protein Catabolic Process (GO:0043161)	19/340	0.00715079	0.091295	0	0	1.94715	9.61995	IVNS1ABP;GSK3B;FBXW5;CSNK1A1;UBXN2A;FBXW11;FBXW7;USP44;KLHDC1;RHOBTB3;UBR2;RAD23B;SHARPIN;RMND5A;NEMF;CDC27;TRIM13;CARD16;MARCHF6
Regulation of Cell Growth (GO:0001558)	14/222	0.00723887	0.0916813	0	0	2.20827	10.883	MTPN;TGFB1;TFRC;FAM107A;ADAM10;PTPRJ;RASGRP2;ST7L;LAMTOR1;S100A9;CRK;S100A8;EIF4G2;H3-3B
Negative Regulation of Secretion by Cell (GO:1903531)	5/41	0.00729064	0.0916813	0	0	4.52792	22.2826	PNKD;ANXA1;WDR41;SNCA;VAMP3
Organelle Transport Along Microtubule (GO:0072384)	5/41	0.00729064	0.0916813	0	0	4.52792	22.2826	UBB;FBXW11;KIF5B;RAB6A;BICD2
Transforming Growth Factor Beta Receptor Superfamily Signaling Pathway (GO:0141091)	9/114	0.00731221	0.0916813	0	0	2.80329	13.7872	ITGB1;DDX5;TGFB1;HPGD;ZYX;NLK;MAP3K7;PTK2;APPL2
Regulation of Potassium Ion Transmembrane Transporter Activity (GO:1901016)	3/14	0.00760323	0.091776	0	0	8.87279	43.292	ITGB1;CAB39;STK39
Establishment of Apical/Basal Cell Polarity (GO:0035089)	3/14	0.00760323	0.091776	0	0	8.87279	43.292	OPHN1;MSN;RHOA
Establishment of Protein Localization to Chromosome (GO:0070199)	3/14	0.00760323	0.091776	0	0	8.87279	43.292	H1-5;NIPBL;WBP2
Lipoprotein Transport (GO:0042953)	3/14	0.00760323	0.091776	0	0	8.87279	43.292	VMP1;PRKCB;CD36
Microvillus Assembly (GO:0030033)	3/14	0.00760323	0.091776	0	0	8.87279	43.292	RAP2B;TNIK;RAPGEF6
Polarized Epithelial Cell Differentiation (GO:0030859)	3/14	0.00760323	0.091776	0	0	8.87279	43.292	OPHN1;MSN;RHOA
Positive Regulation of Macrophage Chemotaxis (GO:0010759)	3/14	0.00760323	0.091776	0	0	8.87279	43.292	MAPK1;THBS1;PTK2
ERBB Signaling Pathway (GO:0038127)	6/58	0.00761517	0.091776	0	0	3.76489	18.3637	EGF;NCK2;MAPK1;PTPN11;SOS1;PTK2
Mesenchymal Cell Differentiation (GO:0048762)	6/58	0.00761517	0.091776	0	0	3.76489	18.3637	GSK3B;DDX5;TGFB1;ROCK1;ROCK2;SOS1
Positive Regulation of Protein Ubiquitination (GO:0031398)	7/76	0.00766585	0.0919902	0	0	3.31287	16.1369	GSK3B;UBB;ANGPT1;FBXW7;FAM107A;UBQLN1;UBE2L3
Regulation of Translation (GO:0006417)	13/201	0.00773036	0.0923679	0	0	2.26716	11.0243	EIF4A2;MTPN;STK39;HSPB1;PUS7;THBS1;QKI;EIF1;CSDE1;IGF2BP2;EIF4G3;GAPDH;EIF4G2
Cilium Assembly (GO:0060271)	15/247	0.00776799	0.0924225	0	0	2.12222	10.3092	ACTR2;SEPTIN2;SCLT1;ASAP1;WDR44;IFT74;EHD3;ABLIM3;ARL13B;CEP70;FLNA;NEK1;PIBF1;SNAP29;SSX2IP
Negative Regulation of Macromolecule Biosynthetic Process (GO:0010558)	13/202	0.00804386	0.093934	0	0	2.25505	10.8758	GSK3B;TGFB1;FBXW7;ROCK2;SMOX;STK39;ADAM10;CRKL;RBL1;PRKAR1A;S100A9;PF4;PICALM
Negative Regulation of Protein Localization to Plasma Membrane (GO:1903077)	4/27	0.00808517	0.093934	0	0	5.66401	27.2876	TGFB1;AP2M1;BCL2L1;PICALM
Phagocytosis, Engulfment (GO:0006911)	4/27	0.00808517	0.093934	0	0	5.66401	27.2876	BIN2;MYH9;CD36;THBS1
Plasma Membrane Invagination (GO:0099024)	4/27	0.00808517	0.093934	0	0	5.66401	27.2876	BIN2;MYH9;CD36;RHOA
mRNA Transport (GO:0051028)	6/59	0.00826821	0.093934	0	0	3.69366	17.7123	UPF2;SLBP;NUP107;XPO1;HNRNPA2B1;QKI
Protein Polymerization (GO:0051258)	6/59	0.00826821	0.093934	0	0	3.69366	17.7123	DIAPH1;FAM107A;CHMP2A;CHMP4B;ARHGAP6;UBE2K
Regulation of Hyaluronan Biosynthetic Process (GO:1900125)	2/5	0.00843256	0.093934	0	0	21.6616	103.449	TGFB1;EGF
Regulation of Macrophage Proliferation (GO:0120040)	2/5	0.00843256	0.093934	0	0	21.6616	103.449	MAPK1;PTK2
Adiponectin-Activated Signaling Pathway (GO:0033211)	2/5	0.00843256	0.093934	0	0	21.6616	103.449	ADIPOR1;APPL2
Regulation of Synaptic Vesicle Recycling (GO:1903421)	2/5	0.00843256	0.093934	0	0	21.6616	103.449	ROCK1;SNCA
Chronic Inflammatory Response (GO:0002544)	2/5	0.00843256	0.093934	0	0	21.6616	103.449	S100A9;THBS1
Response to Testosterone (GO:0033574)	2/5	0.00843256	0.093934	0	0	21.6616	103.449	ROCK2;MSN
Intracellular mRNA Localization (GO:0008298)	2/5	0.00843256	0.093934	0	0	21.6616	103.449	STAU2;QKI
Negative Regulation of T-helper 17 Type Immune Response (GO:2000317)	2/5	0.00843256	0.093934	0	0	21.6616	103.449	RC3H1;RC3H2
Negative Regulation of Response to Oxidative Stress (GO:1902883)	2/5	0.00843256	0.093934	0	0	21.6616	103.449	USP25;MCTP1
Regulation of Blood Vessel Remodeling (GO:0060312)	2/5	0.00843256	0.093934	0	0	21.6616	103.449	CST3;TGFB1
Negative Regulation of Intracellular Signal Transduction (GO:1902532)	17/297	0.00846889	0.0939644	0	0	1.9947	9.51744	LYN;GSK3B;FBXW7;PTPRJ;UBR2;IRAK3;ADIPOR1;THBS1;CRKL;CD2AP;STRN3;PRKAR1B;PRKAR1A;PRKAR2B;SLMAP;TAX1BP1;BCL2L1
Cellular Response to Decreased Oxygen Levels (GO:0036294)	7/78	0.00880479	0.096922	0	0	3.21921	15.2348	BNIP3L;TGFB1;HP1BP3;UBQLN1;P4HB;HIPK2;CPEB4
Positive Regulation of Macroautophagy (GO:0016239)	7/78	0.00880479	0.096922	0	0	3.21921	15.2348	SH3GLB1;UFL1;BNIP3L;RALB;TRIM13;IKBKG;MAP3K7
Cellular Response to Glucose Starvation (GO:0042149)	5/43	0.00891931	0.0973381	0	0	4.28916	20.2429	SH3GLB1;PIK3C3;YWHAG;ATF4;CPEB4
Ephrin Receptor Signaling Pathway (GO:0048013)	5/43	0.00891931	0.0973381	0	0	4.28916	20.2429	LYN;NCK2;PTPN11;CRK;PTK2
ADP Catabolic Process (GO:0046032)	4/28	0.00921351	0.0973381	0	0	5.42773	25.4402	TPI1;PKM;HOOK3;GAPDH
Regulation of Toll-Like Receptor 4 Signaling Pathway (GO:0034143)	4/28	0.00921351	0.0973381	0	0	5.42773	25.4402	LYN;TAX1BP1;SQSTM1;APPL2
Establishment of Endothelial Barrier (GO:0061028)	4/28	0.00921351	0.0973381	0	0	5.42773	25.4402	RAP2B;PECAM1;MSN;RAPGEF6
Glycolytic Process (GO:0006096)	4/28	0.00921351	0.0973381	0	0	5.42773	25.4402	TPI1;PKM;HOOK3;GAPDH
Hematopoietic Progenitor Cell Differentiation (GO:0002244)	4/28	0.00921351	0.0973381	0	0	5.42773	25.4402	LYN;UFL1;TGFB1;PRRC2C
Regulation of Establishment of Cell Polarity (GO:2000114)	3/15	0.00929516	0.0973381	0	0	8.13297	38.0482	ROCK1;ROCK2;KIF20B
Stress-Activated MAPK Cascade (GO:0051403)	3/15	0.00929516	0.0973381	0	0	8.13297	38.0482	MAPK1;MAP3K7;MAP3K5
Lipoprotein Localization (GO:0044872)	3/15	0.00929516	0.0973381	0	0	8.13297	38.0482	VMP1;PRKCB;CD36
Negative Regulation of Establishment of Protein Localization (GO:1904950)	3/15	0.00929516	0.0973381	0	0	8.13297	38.0482	SNX3;DMTN;GDI1
Prostaglandin Biosynthetic Process (GO:0001516)	3/15	0.00929516	0.0973381	0	0	8.13297	38.0482	PLA2G4A;S100A9;PTGS1
Regulation of Cellular Response to Heat (GO:1900034)	3/15	0.00929516	0.0973381	0	0	8.13297	38.0482	GSK3B;DNAJB6;MAPKAPK2
Positive Regulation of Growth (GO:0045927)	7/79	0.00941863	0.0978977	0	0	3.17434	14.8085	MTPN;ADAM10;CRK;S100A9;S100A8;EIF4G2;H3-3B
Positive Regulation of Protein Modification by Small Protein Conjugation or Removal (GO:1903322)	7/79	0.00941863	0.0978977	0	0	3.17434	14.8085	GSK3B;UBB;ANGPT1;FBXW7;FAM107A;UBQLN1;UBE2L3
Positive Regulation of Cell Cycle Process (GO:0090068)	9/119	0.00957984	0.0987738	0	0	2.67518	12.4345	EGF;RAD21;CEP295;ATRX;PHIP;PKN2;KNL1;KIF20B;RHOA
Cellular Component Assembly (GO:0022607)	16/277	0.00963301	0.0987738	0	0	2.01258	9.34352	DMTN;RTN1;TGFB1;WIPF1;FAM107A;RANBP9;RHOA;CD2AP;VMP1;OPHN1;NEMF;CALD1;IKBKG;AP2M1;VAMP3;PICALM
Vesicle Organization (GO:0016050)	6/61	0.00969326	0.0987738	0	0	3.55898	16.5006	SRGN;LAPTM4B;TRAPPC1;HOOK3;LAMTOR1;SQSTM1
Macroautophagy (GO:0016236)	11/162	0.00972185	0.0987738	0	0	2.38489	11.0501	GABARAPL2;UFL1;MAP1LC3B;CHMP2A;UBQLN1;MAP1LC3B2;CHMP4B;PIK3C3;SQSTM1;SNAP29;VTI1B
Cilium Organization (GO:0044782)	14/230	0.00972711	0.0987738	0	0	2.12559	9.84753	ACTR2;SEPTIN2;SCLT1;ASAP1;IFT74;EHD3;ABLIM3;ARL13B;CEP70;FLNA;NEK1;PIBF1;SNAP29;SSX2IP
Cytosolic Transport (GO:0016482)	8/99	0.00974908	0.0987738	0	0	2.87239	13.3008	EHD3;RHOBTB3;VPS13A;RAB6A;RAB6B;SNX6;VTI1B;VAMP3
Negative Regulation of Protein Modification Process (GO:0031400)	5/44	0.00982086	0.0987738	0	0	4.17897	19.3204	LYN;SMOX;FKBP8;TERF2IP;CDYL
Peptidyl-Threonine Modification (GO:0018210)	5/44	0.00982086	0.0987738	0	0	4.17897	19.3204	STK39;MAPK1;NLK;HIPK3;HIPK2
Regulated Exocytosis (GO:0045055)	5/44	0.00982086	0.0987738	0	0	4.17897	19.3204	LYN;ABCC4;RAB31;MYH9;SNCA
Regulation of mRNA Stability (GO:0043488)	7/80	0.0100632	0.100764	0	0	3.13069	14.3977	ROCK1;ROCK2;MAPKAPK2;RC3H1;TENT5C;DCP2;QKI
Mitotic Sister Chromatid Segregation (GO:0000070)	9/120	0.0100908	0.100764	0	0	2.65094	12.1841	CHMP2A;CHMP4B;FLNA;KNL1;SKA3;PIBF1;WAPL;RHOA;KIF15
Regulation of Platelet Activation (GO:0010543)	4/29	0.0104396	0.103055	0	0	5.21035	23.7704	LYN;TEC;FLNA;PLA2G4A
Response to Interferon-Beta (GO:0035456)	4/29	0.0104396	0.103055	0	0	5.21035	23.7704	IFITM3;IFITM2;MNDA;UBE2K
Vascular Endothelial Growth Factor Receptor Signaling Pathway (GO:0048010)	4/29	0.0104396	0.103055	0	0	5.21035	23.7704	MAPKAPK2;HSPB1;PKN2;PTK2
ATP Metabolic Process (GO:0046034)	6/62	0.0104677	0.103055	0	0	3.49524	15.9364	TPI1;PKM;TGFB1;HOOK3;GAPDH;CLPX
Intracellular Signaling Cassette (GO:0141124)	19/354	0.010722	0.105188	0	0	1.86441	8.45594	CAP1;NFE2;GUCY1A1;MCTP1;AMFR;HIPK2;SAMD14;MAPKAPK2;NUCB1;MAPK1;TAB2;PDE5A;CD36;IKBKG;TNIK;MAP3K7;MCU;ATF4;MAP3K5
Positive Regulation of Cell-Matrix Adhesion (GO:0001954)	5/45	0.010783	0.105417	0	0	4.07428	18.4556	GSK3B;ROCK1;PLEKHA2;PTPRJ;CD36
Hemopoiesis (GO:0030097)	8/101	0.0109316	0.105692	0	0	2.81033	12.6917	LYN;TGFB1;TET2;PRRC2C;ASH2L;KLF3;RUNX1;ATF4
Regulation of Establishment or Maintenance of Cell Polarity (GO:0032878)	3/16	0.0111892	0.105692	0	0	7.50697	33.7274	ROCK1;ROCK2;KIF20B
Cellular Response to Corticosteroid Stimulus (GO:0071384)	3/16	0.0111892	0.105692	0	0	7.50697	33.7274	ANXA1;FAM107A;UBE2L3
Cellular Response to Laminar Fluid Shear Stress (GO:0071499)	3/16	0.0111892	0.105692	0	0	7.50697	33.7274	CAPN2;GNAS;PKN2
Early Endosome to Golgi Transport (GO:0034498)	3/16	0.0111892	0.105692	0	0	7.50697	33.7274	LMAN1;EHD3;RAB6A
Endosome to Lysosome Transport via Multivesicular Body Sorting Pathway (GO:0032510)	3/16	0.0111892	0.105692	0	0	7.50697	33.7274	CHMP2A;CHMP4B;LYST
Negative Regulation of Amyloid-Beta Formation (GO:1902430)	3/16	0.0111892	0.105692	0	0	7.50697	33.7274	RTN1;ROCK1;CLU
Negative Regulation of Release of Cytochrome C From Mitochondria (GO:0090201)	3/16	0.0111892	0.105692	0	0	7.50697	33.7274	SOS1;CLU;BCL2L1
Nitric Oxide Mediated Signal Transduction (GO:0007263)	3/16	0.0111892	0.105692	0	0	7.50697	33.7274	GUCY1A1;CD36;THBS1
Positive Regulation of Collagen Biosynthetic Process (GO:0032967)	3/16	0.0111892	0.105692	0	0	7.50697	33.7274	TGFB1;SUCO;RUNX1
Regulation of Angiogenesis (GO:0045765)	13/211	0.0113379	0.106737	0	0	2.15154	9.63805	ITGB1;SPARC;ROCK1;PRKCB;ROCK2;HSPB1;THBS1;QKI;RUNX1;HIPK2;CD36;GLUL;PF4
Negative Regulation of Blood Vessel Morphogenesis (GO:2000181)	7/82	0.0114478	0.107163	0	0	3.04689	13.6195	SPARC;ROCK1;ROCK2;CD36;THBS1;QKI;PF4
Protein Stabilization (GO:0050821)	13/212	0.0117603	0.107163	0	0	2.14062	9.51081	MORC3;FBXW7;NLK;CLU;H1-5;UFL1;STK24;CDC37;FLNA;MFSD1;AHSP;PFN1;GAPDH
Fc Receptor Signaling Pathway (GO:0038093)	4/30	0.0117664	0.107163	0	0	5.0097	22.2556	LYN;MAPK9;SOS1;MAP3K7
Clathrin-Dependent Endocytosis (GO:0072583)	4/30	0.0117664	0.107163	0	0	5.0097	22.2556	FCHO2;AP2B1;AP2M1;PICALM
Intrinsic Apoptotic Signaling Pathway in Response to Endoplasmic Reticulum Stress (GO:0070059)	4/30	0.0117664	0.107163	0	0	5.0097	22.2556	CASP4;ATP2A3;MAP3K5;ATF4
Negative Regulation of Cell-Matrix Adhesion (GO:0001953)	4/30	0.0117664	0.107163	0	0	5.0097	22.2556	DMTN;FAM107A;ARHGAP6;THBS1
Negative Regulation of Response to Endoplasmic Reticulum Stress (GO:1903573)	4/30	0.0117664	0.107163	0	0	5.0097	22.2556	USP25;UBXN2A;CLU;BCL2L1
Positive Regulation of Response to Wounding (GO:1903036)	4/30	0.0117664	0.107163	0	0	5.0097	22.2556	ITGB1;ANXA1;DMTN;PTK2
Prostaglandin Metabolic Process (GO:0006693)	4/30	0.0117664	0.107163	0	0	5.0097	22.2556	HPGD;PLA2G4A;S100A9;PTGS1
Regulation of Cell Morphogenesis (GO:0022604)	4/30	0.0117664	0.107163	0	0	5.0097	22.2556	SPARC;ZMYM4;PHIP;CD44
Negative Regulation of Proteasomal Protein Catabolic Process (GO:1901799)	5/46	0.0118077	0.107189	0	0	3.97471	17.6437	PHF20L1;GABARAPL2;USP25;OPHN1;UBXN2A
Regulation of MAPK Cascade (GO:0043408)	15/260	0.0120735	0.10733	0	0	2.00825	8.86991	LYN;TGFB1;ROCK1;ROCK2;EGF;PTPRJ;STK24;PECAM1;MAPK1;SHOC2;PKN2;LAMTOR1;TNIK;SOS1;STK40
Granulocyte Chemotaxis (GO:0071621)	6/64	0.0121464	0.10733	0	0	3.37437	14.8834	ANXA1;BSG;CXCL3;S100A9;S100A8;PF4
Regulation of Histamine Secretion by Mast Cell (GO:1903593)	2/6	0.012399	0.10733	0	0	16.2454	71.3195	SNX6;VAMP3
Regulation of Leukocyte Degranulation (GO:0043300)	2/6	0.012399	0.10733	0	0	16.2454	71.3195	LYN;STXBP2
Regulation of Muscle Organ Development (GO:0048634)	2/6	0.012399	0.10733	0	0	16.2454	71.3195	MTPN;TGFB1
Autophagosome Membrane Docking (GO:0016240)	2/6	0.012399	0.10733	0	0	16.2454	71.3195	VMP1;SNAP29
Cellular Hypotonic Response (GO:0071476)	2/6	0.012399	0.10733	0	0	16.2454	71.3195	CAB39;STK39
Regulation of Transforming Growth Factor Beta1 Production (GO:0032908)	2/6	0.012399	0.10733	0	0	16.2454	71.3195	LAPTM4B;THBS1
Cellular Response to Hepatocyte Growth Factor Stimulus (GO:0035729)	2/6	0.012399	0.10733	0	0	16.2454	71.3195	SOS1;APPL2
Response to Hepatocyte Growth Factor (GO:0035728)	2/6	0.012399	0.10733	0	0	16.2454	71.3195	SOS1;APPL2
Establishment of Mitotic Sister Chromatid Cohesion (GO:0034087)	2/6	0.012399	0.10733	0	0	16.2454	71.3195	NIPBL;RAD21
Gland Morphogenesis (GO:0022612)	2/6	0.012399	0.10733	0	0	16.2454	71.3195	TGFB1;MSN
Intraciliary Transport Involved in Cilium Assembly (GO:0035735)	2/6	0.012399	0.10733	0	0	16.2454	71.3195	IFT74;SSX2IP
Negative Regulation of ERAD Pathway (GO:1904293)	2/6	0.012399	0.10733	0	0	16.2454	71.3195	USP25;UBXN2A
Negative Regulation of Glycogen Biosynthetic Process (GO:0045719)	2/6	0.012399	0.10733	0	0	16.2454	71.3195	GSK3B;STK39
Positive Regulation of Gene Expression (GO:0010628)	22/436	0.012488	0.107766	0	0	1.74865	7.66432	GSK3B;TGFB1;TFRC;ROCK1;ANGPT1;ROCK2;SMOX;EGF;STK39;MSN;CLU;THBS1;ACTG1;MAPK9;CSDE1;TADA3;CD36;S100A9;EIF4G3;GAPDH;ATF4;PF4
Positive Regulation of Cellular Process (GO:0048522)	29/622	0.0128704	0.108645	0	0	1.61366	7.02397	MTPN;GSK3B;ASH2L;PTPRJ;THBS1;CRKL;UFL1;CAPN1;H3-3B;LYN;SS18;MORC3;TGFB1;EGF;NRDC;ADAM10;ACSL4;NAP1L1;QKI;PTK2;DNAJA2;PHIP;HDGF;P4HB;KIF20B;S100A9;CRK;S100A8;EIF4G2
Mitotic Nuclear Division (GO:0140014)	5/47	0.0128965	0.108645	0	0	3.87987	16.8805	CHMP2A;CHMP4B;KNL1;SKA3;WAPL
Positive Regulation of Chromosome Organization (GO:2001252)	5/47	0.0128965	0.108645	0	0	3.87987	16.8805	RAD21;ATRX;NEK7;MAPK1;TERF2IP
Regulation of Actin Cytoskeleton Organization (GO:0032956)	8/104	0.0128996	0.108645	0	0	2.72208	11.8426	DMTN;ROCK1;ROCK2;TAOK1;FAM107A;CRK;RHOBTB1;RHOA
Regulation of Protein Modification Process (GO:0031399)	4/31	0.0131968	0.108645	0	0	4.8239	20.8768	LYN;HSPB1;PHIP;PTK2
Regulation of Transcription by RNA Polymerase I (GO:0006356)	4/31	0.0131968	0.108645	0	0	4.8239	20.8768	SMARCA5;FLNA;BAZ1B;ATF4
Negative Regulation of MAP Kinase Activity (GO:0043407)	4/31	0.0131968	0.108645	0	0	4.8239	20.8768	LYN;PTPRJ;IRAK3;HIPK3
Regulation of Centrosome Duplication (GO:0010824)	4/31	0.0131968	0.108645	0	0	4.8239	20.8768	FBXW5;CEP295;CHMP2A;CHMP4B
Regulation of Receptor Recycling (GO:0001919)	3/17	0.0132892	0.108645	0	0	6.9704	30.1177	LAMTOR1;SNCA;VAMP3
Cortical Actin Cytoskeleton Organization (GO:0030866)	3/17	0.0132892	0.108645	0	0	6.9704	30.1177	DLG1;ROCK1;ROCK2
Cytoskeleton-Dependent Intracellular Transport (GO:0030705)	3/17	0.0132892	0.108645	0	0	6.9704	30.1177	DYNC1I2;TUBA1B;HOOK3
Stress-Activated Protein Kinase Signaling Cascade (GO:0031098)	3/17	0.0132892	0.108645	0	0	6.9704	30.1177	MAPK1;MAP3K7;MAP3K5
Negative Regulation of Amyloid Precursor Protein Catabolic Process (GO:1902992)	3/17	0.0132892	0.108645	0	0	6.9704	30.1177	RTN1;ROCK1;CLU
Negative Regulation of Anoikis (GO:2000811)	3/17	0.0132892	0.108645	0	0	6.9704	30.1177	ITGB1;PTK2;BCL2L1
Positive Regulation of Collagen Metabolic Process (GO:0010714)	3/17	0.0132892	0.108645	0	0	6.9704	30.1177	TGFB1;SUCO;RUNX1
Positive Regulation of Leukocyte Proliferation (GO:0070665)	3/17	0.0132892	0.108645	0	0	6.9704	30.1177	LYN;MAPK1;PTK2
Positive Regulation of Potassium Ion Transport (GO:0043268)	3/17	0.0132892	0.108645	0	0	6.9704	30.1177	DLG1;KIF5B;FLNA
Prostanoid Biosynthetic Process (GO:0046457)	3/17	0.0132892	0.108645	0	0	6.9704	30.1177	PLA2G4A;S100A9;PTGS1
Positive Regulation of NF-kappaB Transcription Factor Activity (GO:0051092)	8/105	0.0136098	0.110942	0	0	2.69388	11.5755	MTPN;TRIM13;TERF2IP;CARD16;IKBKG;CLU;S100A9;S100A8
Positive Regulation of Apoptotic Process (GO:0043065)	17/313	0.0137178	0.111321	0	0	1.8853	8.08619	BARD1;ITGB1;BNIP3L;GSK3B;TGFB1;CLU;THBS1;STK24;CASP4;ARL6IP5;TP53BP2;MNDA;SQSTM1;ATF4;MAP3K5;BCL2L1;SNCA
Actomyosin Structure Organization (GO:0031032)	7/85	0.0137758	0.111321	0	0	2.92925	12.5514	ITGB1;PDLIM1;ROCK1;ROCK2;ZYX;MYH9;RHOA
Regulation of Cell Division (GO:0051302)	7/85	0.0137758	0.111321	0	0	2.92925	12.5514	SH3GLB1;TADA3;BIRC6;PIK3C3;CALM3;HDGF;BCL2L1
Negative Regulation of Binding (GO:0051100)	6/66	0.0140059	0.112855	0	0	3.26155	13.9212	RALB;ROCK1;SMOX;MITD1;CARD16;WAPL
Nuclear Receptor-Mediated Steroid Hormone Signaling Pathway (GO:0030518)	5/48	0.0140511	0.112894	0	0	3.78944	16.1622	NCOA1;DDX5;WBP2;TADA3;MAPK1
Apoptotic Mitochondrial Changes (GO:0008637)	4/32	0.0147331	0.116696	0	0	4.65138	19.6179	GGCT;SOD2;CLU;BCL2L1
Response to Steroid Hormone (GO:0048545)	4/32	0.0147331	0.116696	0	0	4.65138	19.6179	TGFB1;WBP2;THBS1;UBE2L3
Protein Localization to Golgi Apparatus (GO:0034067)	4/32	0.0147331	0.116696	0	0	4.65138	19.6179	VPS13A;RAB6A;RAB6B;BICD2
Protein Targeting to Vacuole (GO:0006623)	4/32	0.0147331	0.116696	0	0	4.65138	19.6179	VPS8;VPS13A;PIK3C3;SQSTM1
Pyridine Nucleotide Catabolic Process (GO:0019364)	4/32	0.0147331	0.116696	0	0	4.65138	19.6179	TPI1;PKM;HOOK3;GAPDH
Negative Regulation of Cell Adhesion (GO:0007162)	6/67	0.0150063	0.118524	0	0	3.20792	13.471	DMTN;ANGPT1;SEMA4D;ADAM10;RHOA;PTK2
Regulation of Phosphatidylinositol 3-Kinase/Protein Kinase B Signal Transduction (GO:0051896)	13/219	0.0150682	0.118678	0	0	2.06712	8.67194	ITGB1;OSBPL8;TGFB1;ANGPT1;SEMA4D;EGF;PTPRJ;PTPN11;THBS1;PTK2;PECAM1;HPSE;SOS1
Cell-Matrix Adhesion (GO:0007160)	8/107	0.0151153	0.118715	0	0	2.63918	11.0636	ITGB1;CTTN;ZYX;HPSE;ARHGAP6;VCL;CD44;FERMT3
Actin Polymerization or Depolymerization (GO:0008154)	5/49	0.0152733	0.118836	0	0	3.70313	15.4852	DIAPH1;WIPF1;FAM107A;DSTN;ARHGAP6
Regulation of Wound Healing (GO:0061041)	5/49	0.0152733	0.118836	0	0	3.70313	15.4852	ITGB1;ANXA1;DMTN;CRK;PTK2
Protein Localization to Chromosome (GO:0034502)	5/49	0.0152733	0.118836	0	0	3.70313	15.4852	RAD21;ATRX;APLF;TERF2IP;WAPL
G Protein-Coupled Dopamine Receptor Signaling Pathway (GO:0007212)	3/18	0.0155982	0.118836	0	0	6.50537	27.0662	GSK3B;GNAS;FLNA
Endoplasmic Reticulum Tubular Network Organization (GO:0071786)	3/18	0.0155982	0.118836	0	0	6.50537	27.0662	REEP1;DMTN;RTN1
Establishment of Epithelial Cell Polarity (GO:0090162)	3/18	0.0155982	0.118836	0	0	6.50537	27.0662	OPHN1;MSN;RHOA
Estrogen Receptor Signaling Pathway (GO:0030520)	3/18	0.0155982	0.118836	0	0	6.50537	27.0662	NCOA1;DDX5;TADA3
Mitochondrial Calcium Ion Transmembrane Transport (GO:0006851)	3/18	0.0155982	0.118836	0	0	6.50537	27.0662	MCUR1;MICU1;MCU
Nuclear Chromosome Segregation (GO:0098813)	3/18	0.0155982	0.118836	0	0	6.50537	27.0662	TOP2B;CENPF;SKA3
Positive Regulation of Amyloid-Beta Formation (GO:1902004)	3/18	0.0155982	0.118836	0	0	6.50537	27.0662	ROCK2;CLU;PICALM
Positive Regulation of Muscle Hypertrophy (GO:0014742)	3/18	0.0155982	0.118836	0	0	6.50537	27.0662	MTPN;ROCK1;ROCK2
Positive Regulation of DNA Metabolic Process (GO:0051054)	8/108	0.0159117	0.120894	0	0	2.61266	10.8182	NEK7;UIMC1;ATRX;SMARCA5;TERF2IP;MAPK1;BAZ1A;SOS1
Cortical Cytoskeleton Organization (GO:0030865)	4/33	0.0163779	0.12231	0	0	4.49076	18.4652	DLG1;ROCK1;ROCK2;RHOBTB1
intra-Golgi Vesicle-Mediated Transport (GO:0006891)	4/33	0.0163779	0.12231	0	0	4.49076	18.4652	GABARAPL2;RAB6A;RAB6B;VTI1B
Regulation of Cell Adhesion Mediated by Integrin (GO:0033628)	4/33	0.0163779	0.12231	0	0	4.49076	18.4652	LYN;PTPN11;PTK2;FERMT3
Regulation of Tumor Necrosis Factor-Mediated Signaling Pathway (GO:0010803)	5/50	0.0165644	0.12231	0	0	3.62065	14.8465	SHARPIN;CASP4;MAPKAPK2;CARD16;UBE2K
Negative Regulation of Protein Binding (GO:0032091)	5/50	0.0165644	0.12231	0	0	3.62065	14.8465	RALB;ROCK1;ATP2A3;MITD1;CARD16
Neutrophil Migration (GO:1990266)	5/50	0.0165644	0.12231	0	0	3.62065	14.8465	PECAM1;CXCL3;S100A9;S100A8;PF4
Nucleocytoplasmic Transport (GO:0006913)	5/50	0.0165644	0.12231	0	0	3.62065	14.8465	NUP107;XPO1;NEMF;RSRC1;NUP54
Positive Regulation of Blood Vessel Endothelial Cell Migration (GO:0043536)	5/50	0.0165644	0.12231	0	0	3.62065	14.8465	ANXA1;TGFB1;ANGPT1;HSPB1;THBS1
Regulation of Proteasomal Ubiquitin-Dependent Protein Catabolic Process (GO:0032434)	8/109	0.016738	0.12231	0	0	2.58665	10.5796	PHF20L1;GSK3B;UFL1;XPO1;CSNK1A1;CARD16;CLU;RAD23B
DNA Geometric Change (GO:0032392)	2/7	0.0170167	0.12231	0	0	12.9956	52.9386	HNRNPA2B1;MTERF1
Regulation of Mitotic Spindle Checkpoint (GO:1903504)	2/7	0.0170167	0.12231	0	0	12.9956	52.9386	USP44;KNL1
Anterograde Dendritic Transport (GO:0098937)	2/7	0.0170167	0.12231	0	0	12.9956	52.9386	STAU2;KIF5B
Response to Angiotensin (GO:1990776)	2/7	0.0170167	0.12231	0	0	12.9956	52.9386	ROCK1;ROCK2
cyclic-GMP-AMP Transmembrane Import Across Plasma Membrane (GO:0140361)	2/7	0.0170167	0.12231	0	0	12.9956	52.9386	SHOC2;LRRC8B
Glyceraldehyde-3-Phosphate Metabolic Process (GO:0019682)	2/7	0.0170167	0.12231	0	0	12.9956	52.9386	TPI1;TALDO1
Hypotonic Response (GO:0006971)	2/7	0.0170167	0.12231	0	0	12.9956	52.9386	CAB39;STK39
Maintenance of Lens Transparency (GO:0036438)	2/7	0.0170167	0.12231	0	0	12.9956	52.9386	STK39;CHMP4B
Negative Regulation of Chromosome Organization (GO:2001251)	2/7	0.0170167	0.12231	0	0	12.9956	52.9386	TERF2IP;WAPL
Protein Localization to Golgi Membrane (GO:1903292)	2/7	0.0170167	0.12231	0	0	12.9956	52.9386	RAB6A;RAB6B
Regulation of Antigen Receptor-Mediated Signaling Pathway (GO:0050854)	2/7	0.0170167	0.12231	0	0	12.9956	52.9386	LYN;RC3H1
Regulation of Chaperone-Mediated Autophagy (GO:1904714)	2/7	0.0170167	0.12231	0	0	12.9956	52.9386	CTSA;SNCA
Nuclear-Transcribed mRNA Catabolic Process (GO:0000956)	7/89	0.0173823	0.124617	0	0	2.78578	11.2888	UPF2;DDX5;TUT7;CSDE1;RC3H1;RC3H2;DCP2
Nicotinamide Nucleotide Metabolic Process (GO:0046496)	5/51	0.017926	0.126121	0	0	3.54176	14.2432	UBL4A;TPI1;PKM;HOOK3;GAPDH
cGMP-mediated Signaling (GO:0019934)	3/19	0.0181184	0.126121	0	0	6.09847	24.4599	GUCY1A1;CD36;THBS1
Regulation of Receptor Signaling Pathway via STAT (GO:1904892)	3/19	0.0181184	0.126121	0	0	6.09847	24.4599	TGFB1;EGF;NLK
Host-Mediated Suppression of Symbiont Invasion (GO:0046597)	3/19	0.0181184	0.126121	0	0	6.09847	24.4599	IFITM3;SNX3;IFITM2
Mitochondrial Calcium Ion Homeostasis (GO:0051560)	3/19	0.0181184	0.126121	0	0	6.09847	24.4599	MCUR1;MICU1;MCU
Positive Regulation of Alcohol Biosynthetic Process (GO:1902932)	3/19	0.0181184	0.126121	0	0	6.09847	24.4599	MAPK1;QKI;SNCA
Positive Regulation of Macrophage Derived Foam Cell Differentiation (GO:0010744)	3/19	0.0181184	0.126121	0	0	6.09847	24.4599	MAPK9;CD36;PF4
Protein Localization to Microtubule Organizing Center (GO:1905508)	3/19	0.0181184	0.126121	0	0	6.09847	24.4599	STK24;HOOK3;PIBF1
Regulation of Developmental Growth (GO:0048638)	4/34	0.0181333	0.126121	0	0	4.34084	17.4068	GSK3B;NIPBL;CTTN;LIN7C
JNK Cascade (GO:0007254)	4/34	0.0181333	0.126121	0	0	4.34084	17.4068	MAPK9;MAP3K7;CRKL;MAP3K5
Cellular Response to Osmotic Stress (GO:0071470)	4/34	0.0181333	0.126121	0	0	4.34084	17.4068	NFAT5;CAB39;STK39;NLK
Negative Regulation of Endocytosis (GO:0045806)	4/34	0.0181333	0.126121	0	0	4.34084	17.4068	SNX3;MTMR2;MCTP1;PICALM
Regulation of Cellular Response to Stress (GO:0080135)	8/111	0.0184826	0.128232	0	0	2.53617	10.1216	BARD1;GSK3B;DNAJB6;ROCK2;AMFR;MAPKAPK2;TADA3;UIMC1
Glycoprotein Metabolic Process (GO:0009100)	5/52	0.0193596	0.133983	0	0	3.46622	13.6728	MAN1A2;MAN2A1;MGAT4B;HPSE;PCSK6
Regulation of Epithelial to Mesenchymal Transition (GO:0010717)	7/91	0.0194147	0.134033	0	0	2.71917	10.7182	GSK3B;TGFB1;TGFB1I1;APLF;ADIPOR1;PTK2;QKI
Phagocytosis (GO:0006909)	6/71	0.0195032	0.134313	0	0	3.00988	11.8505	ITGB1;ANXA1;BIN2;PECAM1;MYH9;CD36
Regulation of Mitochondrial Membrane Potential (GO:0051881)	4/35	0.0200012	0.136067	0	0	4.2006	16.4326	UBB;PPA2;ARL6IP5;BCL2L1
Response to Transforming Growth Factor Beta (GO:0071559)	4/35	0.0200012	0.136067	0	0	4.2006	16.4326	TGFB1;ROCK1;ROCK2;CRKL
Toll-Like Receptor Signaling Pathway (GO:0002224)	4/35	0.0200012	0.136067	0	0	4.2006	16.4326	MAPKAPK2;IRAK3;TLR5;MAP3K7
Positive Regulation of Macromolecule Metabolic Process (GO:0010604)	4/35	0.0200012	0.136067	0	0	4.2006	16.4326	MTPN;TGFB1;SNCA;VAMP3
Positive Regulation of Substrate Adhesion-Dependent Cell Spreading (GO:1900026)	4/35	0.0200012	0.136067	0	0	4.2006	16.4326	FLNA;P4HB;CRK;CRKL
Lipid Transport (GO:0006869)	8/113	0.0203536	0.137925	0	0	2.4876	9.68795	LYN;OSBPL8;PRELID2;ABCC4;NPC2;CD36;MFSD2B;CERT1
Negative Regulation of Extrinsic Apoptotic Signaling Pathway (GO:2001237)	6/72	0.0207563	0.137925	0	0	2.96413	11.4857	GSK3B;BIRC6;PHIP;THBS1;BCL2L1;PF4
Regulation of Collagen Biosynthetic Process (GO:0032965)	3/20	0.0208511	0.137925	0	0	5.73944	22.2136	TGFB1;SUCO;RUNX1
Regulation of Endopeptidase Activity (GO:0052548)	3/20	0.0208511	0.137925	0	0	5.73944	22.2136	SERPINB1;NRDC;GAPDH
DNA-templated Transcription Termination (GO:0006353)	3/20	0.0208511	0.137925	0	0	5.73944	22.2136	SCAF8;PCF11;MTERF1
Regulation of Mitotic Cell Cycle Spindle Assembly Checkpoint (GO:0090266)	3/20	0.0208511	0.137925	0	0	5.73944	22.2136	USP44;KNL1;SKA3
Alternative mRNA Splicing, via Spliceosome (GO:0000380)	3/20	0.0208511	0.137925	0	0	5.73944	22.2136	HNRNPM;DDX5;RSRC1
Cellular Response to Lectin (GO:1990858)	3/20	0.0208511	0.137925	0	0	5.73944	22.2136	LYN;PKN2;MAP3K7
Stimulatory C-type Lectin Receptor Signaling Pathway (GO:0002223)	3/20	0.0208511	0.137925	0	0	5.73944	22.2136	LYN;PKN2;MAP3K7
Positive Regulation of Cardiac Muscle Hypertrophy (GO:0010613)	3/20	0.0208511	0.137925	0	0	5.73944	22.2136	MTPN;ROCK1;ROCK2
Positive Regulation of Macrophage Migration (GO:1905523)	3/20	0.0208511	0.137925	0	0	5.73944	22.2136	MAPK1;THBS1;PTK2
Negative Regulation of Immune System Process (GO:0002683)	5/53	0.0208663	0.137925	0	0	3.39383	13.1328	LYN;WDR41;TAX1BP1;IRAK3;SQSTM1
Positive Regulation of Macromolecule Biosynthetic Process (GO:0010557)	18/355	0.0214467	0.138511	0	0	1.75259	6.73378	GSK3B;MTPN;TGFB1;TFRC;ROCK1;ANGPT1;ROCK2;EGF;SMOX;MSN;CLU;ACTG1;MAPK9;TADA3;CD36;SOS1;ATF4;PF4
Negative Regulation of Angiogenesis (GO:0016525)	7/93	0.0216077	0.138511	0	0	2.65566	10.1837	SPARC;ROCK1;ROCK2;CD36;THBS1;QKI;PF4
Neuron Development (GO:0048666)	10/159	0.0216419	0.138511	0	0	2.19369	8.40866	LYN;GSK3B;SAMD14;OPHN1;ROCK1;TDP2;TAOK1;RAB6A;RAB6B;RUNX1
Neuron Projection Development (GO:0031175)	12/206	0.021717	0.138511	0	0	2.02396	7.75106	LYN;GSK3B;SAMD14;PPP1R12A;OPHN1;CTTN;UBB;ROCK1;TNIK;KIF20B;RAB6A;RAB6B
Cellular Response to Amyloid-Beta (GO:1904646)	4/36	0.0219833	0.138511	0	0	4.06912	15.5337	GSK3B;CASP4;CD36;SNX6
Sister Chromatid Segregation (GO:0000819)	4/36	0.0219833	0.138511	0	0	4.06912	15.5337	TOP2B;KNL1;SKA3;WAPL
Establishment or Maintenance of Epithelial Cell Apical/Basal Polarity (GO:0045197)	4/36	0.0219833	0.138511	0	0	4.06912	15.5337	DLG1;OPHN1;MSN;RHOA
Spindle Assembly (GO:0051225)	6/73	0.0220628	0.138511	0	0	2.91974	11.1355	NCOR1;NEK7;FLNA;PIBF1;RHOA;KIF15
Regulation of Extent of Cell Growth (GO:0061387)	2/8	0.022243	0.138511	0	0	10.8291	41.2128	GSK3B;CTTN
Regulation of Myeloid Leukocyte Mediated Immunity (GO:0002886)	2/8	0.022243	0.138511	0	0	10.8291	41.2128	LYN;STXBP2
Anoikis (GO:0043276)	2/8	0.022243	0.138511	0	0	10.8291	41.2128	IKBKG;MAP3K7
Regulation of Protein Acetylation (GO:1901983)	2/8	0.022243	0.138511	0	0	10.8291	41.2128	CEP295;TAOK1
Regulation of Response to Wounding (GO:1903034)	2/8	0.022243	0.138511	0	0	10.8291	41.2128	STK24;CRK
Regulation of Sister Chromatid Cohesion (GO:0007063)	2/8	0.022243	0.138511	0	0	10.8291	41.2128	RAD21;WAPL
Response to Magnesium Ion (GO:0032026)	2/8	0.022243	0.138511	0	0	10.8291	41.2128	THBS1;SNCA
Embryonic Digestive Tract Morphogenesis (GO:0048557)	2/8	0.022243	0.138511	0	0	10.8291	41.2128	NIPBL;RBPMS2
Synaptic Vesicle Fusion to Presynaptic Active Zone Membrane (GO:0031629)	2/8	0.022243	0.138511	0	0	10.8291	41.2128	SNAP23;SNAP29
Guanine Nucleotide Transmembrane Transport (GO:1903790)	2/8	0.022243	0.138511	0	0	10.8291	41.2128	SHOC2;LRRC8B
Negative Regulation of Glycogen Metabolic Process (GO:0070874)	2/8	0.022243	0.138511	0	0	10.8291	41.2128	GSK3B;STK39
Phosphatidylserine Acyl-Chain Remodeling (GO:0036150)	2/8	0.022243	0.138511	0	0	10.8291	41.2128	OSBPL8;MBOAT2
Positive Regulation by Host of Viral Genome Replication (GO:0044829)	2/8	0.022243	0.138511	0	0	10.8291	41.2128	VAPB;PIK3C3
Positive Regulation of T Cell Mediated Immune Response to Tumor Cell (GO:0002842)	2/8	0.022243	0.138511	0	0	10.8291	41.2128	PNKD;YWHAG
Positive Regulation of Early Endosome to Late Endosome Transport (GO:2000643)	2/8	0.022243	0.138511	0	0	10.8291	41.2128	MTMR2;MSN
Positive Regulation of Membrane Invagination (GO:1905155)	2/8	0.022243	0.138511	0	0	10.8291	41.2128	RAB31;APPL2
Protein Localization to Perinuclear Region of Cytoplasm (GO:1905719)	2/8	0.022243	0.138511	0	0	10.8291	41.2128	HOOK3;SQSTM1
Regulation of Centriole Elongation (GO:1903722)	2/8	0.022243	0.138511	0	0	10.8291	41.2128	CEP295;CHMP2A
Plasma Membrane Bounded Cell Projection Morphogenesis (GO:0120039)	5/54	0.0224475	0.139474	0	0	3.3244	12.6213	PPP1R12A;CTTN;UBB;TNIK;KIF20B
Negative Regulation of Cell Migration (GO:0030336)	11/184	0.0230621	0.142975	0	0	2.07923	7.8378	GSK3B;SERPINB1;MCTP1;RAP2B;STK24;ARHGDIB;PTPRJ;ADIPOR1;S100A9;THBS1;VCL
Modification-Dependent Protein Catabolic Process (GO:0019941)	12/208	0.0232064	0.143551	0	0	2.00309	7.5383	UBL4A;ATE1;RNF11;UBB;UBE2R2;UBQLN1;RC3H1;UFD1;SQSTM1;UBE2K;RC3H2;UBE2L3
Vasodilation (GO:0042311)	3/21	0.0237968	0.144959	0	0	5.4203	20.2622	PECAM1;PTPN11;SOD2
Midbody Abscission (GO:0061952)	3/21	0.0237968	0.144959	0	0	5.4203	20.2622	CHMP2A;CHMP4B;MITD1
Myoblast Differentiation (GO:0045445)	3/21	0.0237968	0.144959	0	0	5.4203	20.2622	ITGB1;DDX5;MBNL1
Negative Regulation of Amide Metabolic Process (GO:0034249)	3/21	0.0237968	0.144959	0	0	5.4203	20.2622	RTN1;ROCK1;CLU
Peptide Cross-Linking (GO:0018149)	3/21	0.0237968	0.144959	0	0	5.4203	20.2622	ANXA1;F13A1;THBS1
Plasma Membrane Repair (GO:0001778)	3/21	0.0237968	0.144959	0	0	5.4203	20.2622	CHMP2A;CHMP4B;MYH9
Protein Localization to Centrosome (GO:0071539)	3/21	0.0237968	0.144959	0	0	5.4203	20.2622	STK24;HOOK3;PIBF1
Regulation of Receptor Internalization (GO:0002090)	4/37	0.0240812	0.145563	0	0	3.94561	14.7026	ARF1;MTMR2;ANGPT1;EGF
Metaphase Chromosome Alignment (GO:0051310)	5/55	0.0241043	0.145563	0	0	3.25774	12.1363	CENPF;CHMP2A;CHMP4B;SKA3;PIBF1
Positive Regulation of Protein Localization to Plasma Membrane (GO:1903078)	5/55	0.0241043	0.145563	0	0	3.25774	12.1363	ITGB1;PGRMC1;DLG1;KIF5B;SQSTM1
Positive Regulation of Telomere Maintenance (GO:0032206)	5/55	0.0241043	0.145563	0	0	3.25774	12.1363	ATRX;NEK7;HNRNPA2B1;TERF2IP;MAPK1
Negative Regulation of Cell Motility (GO:2000146)	9/139	0.0241792	0.145701	0	0	2.26126	8.41702	GSK3B;SERPINB1;MCTP1;RAP2B;STK24;PTPRJ;S100A9;CRK;VCL
Regulation of Signal Transduction (GO:0009966)	12/211	0.0255796	0.153807	0	0	1.97259	7.23143	ACVR1;SNX3;RIC8B;SHARPIN;PPP6R1;GNAS;NCK2;CD36;CLU;CRK;CD55;YWHAG
Aortic Valve Morphogenesis (GO:0003180)	4/38	0.0262961	0.157101	0	0	3.82936	13.9325	TGFB1;ROCK1;ROCK2;RHOA
Nuclear Transport (GO:0051169)	4/38	0.0262961	0.157101	0	0	3.82936	13.9325	NUP107;XPO1;RSRC1;NUP54
Regulation of Axonogenesis (GO:0050770)	4/38	0.0262961	0.157101	0	0	3.82936	13.9325	GSK3B;GDI1;NRDC;PKN2
Muscle Contraction (GO:0006936)	7/97	0.0264971	0.157101	0	0	2.53711	9.21152	GAMT;OXTR;MYL6;TPM4;ROCK1;ROCK2;SLMAP
MAPK Cascade (GO:0000165)	8/119	0.0267678	0.157101	0	0	2.3524	8.51701	MAPK9;EGF;MAPKAPK2;MAPK1;TNIK;MAP3K7;CRKL;MAP3K5
Cellular Response to Interferon-Beta (GO:0035458)	3/22	0.0269555	0.157101	0	0	5.13476	18.5548	IFITM2;MNDA;UBE2K
Early Endosome to Late Endosome Transport (GO:0045022)	3/22	0.0269555	0.157101	0	0	5.13476	18.5548	EEA1;PIK3C3;HOOK3
Peptidyl-Tyrosine Dephosphorylation (GO:0035335)	3/22	0.0269555	0.157101	0	0	5.13476	18.5548	PTPN11;PTPRJ;PTPN12
Receptor Metabolic Process (GO:0043112)	3/22	0.0269555	0.157101	0	0	5.13476	18.5548	SH3GLB1;EHD3;TGFB1
Regulation of Anoikis (GO:2000209)	3/22	0.0269555	0.157101	0	0	5.13476	18.5548	ITGB1;PTK2;BCL2L1
Glucose Metabolic Process (GO:0006006)	5/57	0.0276492	0.157101	0	0	3.13212	11.2385	UBL4A;PCNX4;TPI1;HOOK3;ATF4
mRNA Stabilization (GO:0048255)	5/57	0.0276492	0.157101	0	0	3.13212	11.2385	CSDE1;MAPKAPK2;IGF2BP2;TENT5C;QKI
Positive Regulation of Hydrolase Activity (GO:0051345)	7/98	0.027828	0.157101	0	0	2.5091	8.98686	ITGB1;ROCK1;SEMA4D;SNX13;RASGRP2;RAPGEF6;RHOA
Positive Regulation of Proteasomal Protein Catabolic Process (GO:1901800)	7/98	0.027828	0.157101	0	0	2.5091	8.98686	BCAP31;GSK3B;FBXW7;CSNK1A1;UBQLN1;CARD16;CLU
Cellular Response to Hypoxia (GO:0071456)	6/77	0.0278406	0.157101	0	0	2.75467	9.8652	BNIP3L;TGFB1;HP1BP3;UBQLN1;P4HB;HIPK2
DNA Topological Change (GO:0006265)	2/9	0.0280377	0.157101	0	0	9.28165	33.1745	TOP2B;TOP1
Regulation of Hair Cycle (GO:0042634)	2/9	0.0280377	0.157101	0	0	9.28165	33.1745	NIPBL;HPSE
SNARE Complex Assembly (GO:0035493)	2/9	0.0280377	0.157101	0	0	9.28165	33.1745	SNCA;VAMP3
Aggrephagy (GO:0035973)	2/9	0.0280377	0.157101	0	0	9.28165	33.1745	UBQLN1;SQSTM1
Regulation of Translation in Response to Endoplasmic Reticulum Stress (GO:0036490)	2/9	0.0280377	0.157101	0	0	9.28165	33.1745	DNAJC3;NCK2
Endoplasmic Reticulum Mannose Trimming (GO:1904380)	2/9	0.0280377	0.157101	0	0	9.28165	33.1745	TRIM13;MARCHF6
Endothelial Tube Morphogenesis (GO:0061154)	2/9	0.0280377	0.157101	0	0	9.28165	33.1745	BSG;RHOA
Vesicle Fusion With Vacuole (GO:0051469)	2/9	0.0280377	0.157101	0	0	9.28165	33.1745	CHMP2A;CHMP4B
Modification-Dependent Macromolecule Catabolic Process (GO:0043632)	2/9	0.0280377	0.157101	0	0	9.28165	33.1745	TUT7;UBB
Negative Regulation of RNA Catabolic Process (GO:1902369)	2/9	0.0280377	0.157101	0	0	9.28165	33.1745	IGF2BP2;QKI
Negative Regulation of T-helper Cell Differentiation (GO:0045623)	2/9	0.0280377	0.157101	0	0	9.28165	33.1745	RC3H1;RC3H2
Negative Regulation of Potassium Ion Transmembrane Transporter Activity (GO:1901017)	2/9	0.0280377	0.157101	0	0	9.28165	33.1745	CAB39;STK39
Negative Regulation of Transcription by RNA Polymerase I (GO:0016479)	2/9	0.0280377	0.157101	0	0	9.28165	33.1745	SMARCA5;FLNA
Positive Regulation of Phagocytosis, Engulfment (GO:0060100)	2/9	0.0280377	0.157101	0	0	9.28165	33.1745	RAB31;APPL2
Positive Regulation of Protein Acetylation (GO:1901985)	2/9	0.0280377	0.157101	0	0	9.28165	33.1745	CEP295;TAOK1
Positive Regulation of Receptor Recycling (GO:0001921)	2/9	0.0280377	0.157101	0	0	9.28165	33.1745	SNCA;VAMP3
Positive Regulation of Tissue Remodeling (GO:0034105)	2/9	0.0280377	0.157101	0	0	9.28165	33.1745	ROCK1;ROCK2
Protein Localization to Microtubule (GO:0035372)	2/9	0.0280377	0.157101	0	0	9.28165	33.1745	DIAPH1;KIF20B
Protein Localization to Microtubule Cytoskeleton (GO:0072698)	2/9	0.0280377	0.157101	0	0	9.28165	33.1745	DIAPH1;KIF20B
Cellular Response to Cytokine Stimulus (GO:0071345)	15/289	0.0282467	0.157956	0	0	1.79298	6.39515	GSK3B;NFAT5;IFITM2;STK39;RC3H1;PTPRJ;IRAK3;PTPN11;RHOA;MNDA;PLP2;SOS1;UBE2K;GAPDH;PF4
Positive Regulation of Neuron Apoptotic Process (GO:0043525)	4/39	0.0286292	0.159775	0	0	3.71976	13.2175	GSK3B;FBXW7;CASP4;ATF4
Protein Modification by Small Protein Conjugation (GO:0032446)	16/316	0.0292859	0.163114	0	0	1.74738	6.16937	BARD1;FBXW5;FBXW11;FBXW7;RNF38;UBR2;UBE2L3;UFL1;UBB;KIAA1586;CDC27;MKRN1;BIRC6;MARCHF6;TRIM33;PCMTD1
Regulation of Protein Binding (GO:0043393)	6/78	0.029427	0.163574	0	0	2.71627	9.57715	GSK3B;RALB;ROCK1;MITD1;CARD16;HIPK2
Regulation of Mitotic Nuclear Division (GO:0007088)	5/58	0.0295392	0.163872	0	0	3.07287	10.8227	EGF;USP44;PHIP;KNL1;KIF20B
Histone mRNA Metabolic Process (GO:0008334)	3/23	0.0303264	0.16626	0	0	4.87777	17.0514	SLBP;TUT7;DCP2
Negative Regulation of Oxidative Stress-Induced Intrinsic Apoptotic Signaling Pathway (GO:1902176)	3/23	0.0303264	0.16626	0	0	4.87777	17.0514	HSPB1;SOD2;ATF4
Negative Regulation of Peptidase Activity (GO:0010466)	3/23	0.0303264	0.16626	0	0	4.87777	17.0514	CST3;SERPINB1;GAPDH
Nuclear Membrane Reassembly (GO:0031468)	3/23	0.0303264	0.16626	0	0	4.87777	17.0514	UBXN2A;CHMP2A;CHMP4B
Positive Regulation of Amide Metabolic Process (GO:0034250)	3/23	0.0303264	0.16626	0	0	4.87777	17.0514	ROCK2;CLU;PICALM
Protein Targeting to ER (GO:0045047)	3/23	0.0303264	0.16626	0	0	4.87777	17.0514	UBL4A;CHMP4B;MAN1A1
Regulation of Potassium Ion Transmembrane Transport (GO:1901379)	4/40	0.0310813	0.168744	0	0	3.61625	12.5525	DLG1;CAB39;STK39;FLNA
Regulation of Protein Targeting to Mitochondrion (GO:1903214)	4/40	0.0310813	0.168744	0	0	3.61625	12.5525	SH3GLB1;LMAN1;FBXW7;UBE2L3
Carbohydrate Catabolic Process (GO:0016052)	4/40	0.0310813	0.168744	0	0	3.61625	12.5525	TPI1;PKM;HOOK3;GAPDH
Constitutive Heterochromatin Formation (GO:0140719)	4/40	0.0310813	0.168744	0	0	3.61625	12.5525	ATRX;SMARCA5;PPHLN1;MPHOSPH8
Regulation of T Cell Receptor Signaling Pathway (GO:0050856)	4/40	0.0310813	0.168744	0	0	3.61625	12.5525	RC3H1;PTPRJ;UBR2;IKBKG
Response to Cytokine (GO:0034097)	8/123	0.0317515	0.172049	0	0	2.27011	7.83146	IFITM3;NFAT5;IFITM2;MAPKAPK2;IRAK3;RHOA;BCL2L1;SNCA
Negative Regulation of Cellular Component Organization (GO:0051129)	6/80	0.0327749	0.176568	0	0	2.64259	9.03261	GSK3B;MTMR2;MCTP1;DNAJB6;IRAK3;CLU
Protein Import Into Nucleus (GO:0006606)	6/80	0.0327749	0.176568	0	0	2.64259	9.03261	IPO11;NUP107;STK24;NUTF2;NUP54;APPL2
Proteolysis Involved in Protein Catabolic Process (GO:0051603)	6/80	0.0327749	0.176568	0	0	2.64259	9.03261	ATE1;UBB;CAPN2;CHMP4B;CLPX;MARCHF6
Positive Regulation of Protein Localization (GO:1903829)	7/102	0.0336035	0.17759	0	0	2.40295	8.15351	GSK3B;TGFB1;TFRC;CEP295;PECAM1;LAMTOR1;SNCA
Negative Regulation of DNA Metabolic Process (GO:0051053)	4/41	0.0336533	0.17759	0	0	3.51833	11.9329	H1-5;TERF2IP;PDS5A;WAPL
Negative Regulation of Kinase Activity (GO:0033673)	4/41	0.0336533	0.17759	0	0	3.51833	11.9329	HSPB1;PKN2;YWHAG;SNCA
Negative Regulation of Type I Interferon Production (GO:0032480)	4/41	0.0336533	0.17759	0	0	3.51833	11.9329	MORC3;UFD1;PTPN11;QKI
Cell Surface Receptor Protein Tyrosine Kinase Signaling Pathway (GO:0007169)	15/296	0.033846	0.17759	0	0	1.74767	5.9175	LYN;GSK3B;ANGPT1;HSPB1;PTPRJ;PTPN11;PTK2;MAPKAPK2;NCK2;MAPK1;SHOC2;PKN2;PHIP;SOS1;CRK
Negative Regulation of Stress Fiber Assembly (GO:0051497)	3/24	0.0339082	0.17759	0	0	4.64525	15.72	PKN2;PFN1;ARHGAP6
Positive Regulation of Cellular Response to Transforming Growth Factor Beta Stimulus (GO:1903846)	3/24	0.0339082	0.17759	0	0	4.64525	15.72	TGFB1I1;THBS1;HIPK2
Positive Regulation of Transforming Growth Factor Beta Receptor Signaling Pathway (GO:0030511)	3/24	0.0339082	0.17759	0	0	4.64525	15.72	TGFB1I1;THBS1;HIPK2
Regulation of Mitotic Sister Chromatid Segregation (GO:0033047)	2/10	0.034362	0.17759	0	0	8.12102	27.3744	USP44;KNL1
Regulation of Mononuclear Cell Migration (GO:0071675)	2/10	0.034362	0.17759	0	0	8.12102	27.3744	LYN;MSN
Regulation of Phagocytosis, Engulfment (GO:0060099)	2/10	0.034362	0.17759	0	0	8.12102	27.3744	RAB31;APPL2
Establishment of Endothelial Intestinal Barrier (GO:0090557)	2/10	0.034362	0.17759	0	0	8.12102	27.3744	RAP2B;RAPGEF6
Fructose 6-Phosphate Metabolic Process (GO:0006002)	2/10	0.034362	0.17759	0	0	8.12102	27.3744	PCNX4;HOOK3
Vacuole Fusion (GO:0097576)	2/10	0.034362	0.17759	0	0	8.12102	27.3744	CHMP2A;CHMP4B
Multivesicular Body-Lysosome Fusion (GO:0061763)	2/10	0.034362	0.17759	0	0	8.12102	27.3744	CHMP2A;CHMP4B
Negative Regulation of B Cell Proliferation (GO:0030889)	2/10	0.034362	0.17759	0	0	8.12102	27.3744	RC3H1;MNDA
Negative Regulation of T-helper 17 Cell Differentiation (GO:2000320)	2/10	0.034362	0.17759	0	0	8.12102	27.3744	RC3H1;RC3H2
Negative Regulation of Activated T Cell Proliferation (GO:0046007)	2/10	0.034362	0.17759	0	0	8.12102	27.3744	PRKAR1A;RC3H1
Positive Regulation of Hemostasis (GO:1900048)	2/10	0.034362	0.17759	0	0	8.12102	27.3744	HPSE;THBS1
Positive Regulation of Tumor Necrosis Factor-Mediated Signaling Pathway (GO:1903265)	2/10	0.034362	0.17759	0	0	8.12102	27.3744	CASP4;UBE2K
Protein Localization to Nuclear Envelope (GO:0090435)	2/10	0.034362	0.17759	0	0	8.12102	27.3744	NUP54;NUTF2
Regulation of T-helper 17 Cell Differentiation (GO:2000319)	2/10	0.034362	0.17759	0	0	8.12102	27.3744	RC3H1;RC3H2
Phospholipid Transport (GO:0015914)	5/61	0.0356895	0.18411	0	0	2.9078	9.6914	OSBPL8;PRELID2;ATP8A1;NPC2;ATP11B
Regulation of Cell Motility (GO:2000145)	8/126	0.0358814	0.18476	0	0	2.21205	7.36068	SLK;TGFB1;ROCK1;ROCK2;FLNA;PKN2;CRK;RHOA
Blood Vessel Diameter Maintenance (GO:0097746)	4/42	0.0363456	0.185858	0	0	3.42556	11.3547	ROCK1;ROCK2;PECAM1;PTPN11
Regulation of Receptor-Mediated Endocytosis (GO:0048259)	4/42	0.0363456	0.185858	0	0	3.42556	11.3547	ARF1;BMP2K;CLU;PICALM
Regulation of Cellular Component Size (GO:0032535)	4/42	0.0363456	0.185858	0	0	3.42556	11.3547	MTPN;HP1BP3;MSN;PICALM
Regulation of Vesicle-Mediated Transport (GO:0060627)	6/82	0.0363606	0.185858	0	0	2.57278	8.52688	OPHN1;RAB37;PACSIN2;MAPK1;WDR44;PICALM
Defense Response to Virus (GO:0051607)	11/198	0.0366171	0.186827	0	0	1.92217	6.35707	IFITM3;BNIP3L;MORC3;IFITM2;ZNFX1;VAPB;USP44;TRIM13;SMARCA5;LYST;BCL2L1
Response to Glucocorticoid (GO:0051384)	3/25	0.0376991	0.190265	0	0	4.43388	14.5348	ANXA1;FAM107A;UBE2L3
Organophosphate Ester Transport (GO:0015748)	3/25	0.0376991	0.190265	0	0	4.43388	14.5348	OSBPL8;PRELID2;NPC2
Protein Export From Nucleus (GO:0006611)	3/25	0.0376991	0.190265	0	0	4.43388	14.5348	XPO1;TGFB1;NUTF2
Regulation of Cardiac Muscle Hypertrophy (GO:0010611)	3/25	0.0376991	0.190265	0	0	4.43388	14.5348	MTPN;ROCK1;ROCK2
Regulation of Cell Junction Assembly (GO:1901888)	3/25	0.0376991	0.190265	0	0	4.43388	14.5348	ROCK1;ROCK2;PDLIM5
Regulation of Centrosome Cycle (GO:0046605)	3/25	0.0376991	0.190265	0	0	4.43388	14.5348	FBXW5;CHMP2A;CHMP4B
Golgi Organization (GO:0007030)	8/128	0.0388274	0.195606	0	0	2.17496	7.06563	VMP1;ARHGAP21;LMAN1;UBXN2A;CSNK1A1;TRIP11;RAB6B;VTI1B
Regulation of Peptidyl-Tyrosine Phosphorylation (GO:0050730)	4/43	0.0391586	0.195863	0	0	3.33756	10.8141	DMTN;TGFB1;RAP2B;ANGPT1
mRNA Transcription (GO:0009299)	4/43	0.0391586	0.195863	0	0	3.33756	10.8141	NCOA1;DDX5;HIPK3;ATF4
Negative Regulation of Mitotic Cell Cycle Phase Transition (GO:1901991)	4/43	0.0391586	0.195863	0	0	3.33756	10.8141	DLG1;RBL1;USP44;FAM107A
Neutrophil Chemotaxis (GO:0030593)	4/43	0.0391586	0.195863	0	0	3.33756	10.8141	CXCL3;S100A9;S100A8;PF4
Negative Regulation of Signal Transduction (GO:0009968)	14/277	0.0401635	0.19963	0	0	1.74146	5.59843	ACVR1;LYN;ANGPT1;PRKCB;FBXW7;PTPRJ;IRAK3;PTPN12;NLK;THBS1;TAX1BP1;CARD16;SQSTM1;SNCA
Cytoskeleton-Dependent Cytokinesis (GO:0061640)	6/84	0.0401886	0.19963	0	0	2.50655	8.05648	ROCK1;ROCK2;SEPTIN2;CHMP4B;MITD1;RHOA
Regulation of Neuron Apoptotic Process (GO:0043523)	8/129	0.0403593	0.19963	0	0	2.15687	6.92341	GSK3B;UBB;CASP4;SOD2;CLU;ATF4;SNX6;CPEB4
Regulation of Epidermal Growth Factor-Activated Receptor Activity (GO:0007176)	2/11	0.0411791	0.19963	0	0	7.21831	23.0252	FBXW7;SNX6
Regulation of Mast Cell Degranulation (GO:0043304)	2/11	0.0411791	0.19963	0	0	7.21831	23.0252	LYN;STXBP2
Adherens Junction Assembly (GO:0034333)	2/11	0.0411791	0.19963	0	0	7.21831	23.0252	PKN2;VCL
Cellular Hyperosmotic Response (GO:0071474)	2/11	0.0411791	0.19963	0	0	7.21831	23.0252	NFAT5;STK39
Negative Regulation of Exocytosis (GO:0045920)	2/11	0.0411791	0.19963	0	0	7.21831	23.0252	WDR41;SNCA
Negative Regulation of Extracellular Matrix Organization (GO:1903054)	2/11	0.0411791	0.19963	0	0	7.21831	23.0252	CST3;TGFB1
Negative Regulation of Potassium Ion Transmembrane Transport (GO:1901380)	2/11	0.0411791	0.19963	0	0	7.21831	23.0252	CAB39;STK39
Negative Regulation of Potassium Ion Transport (GO:0043267)	2/11	0.0411791	0.19963	0	0	7.21831	23.0252	CAB39;STK39
Pentose-Phosphate Shunt (GO:0006098)	2/11	0.0411791	0.19963	0	0	7.21831	23.0252	UBL4A;TALDO1
Positive Regulation of Macrophage Differentiation (GO:0045651)	2/11	0.0411791	0.19963	0	0	7.21831	23.0252	TGFB1;PF4
Positive Regulation of Neuron Migration (GO:2001224)	2/11	0.0411791	0.19963	0	0	7.21831	23.0252	NIPBL;KIF20B
Regulation of RNA Metabolic Process (GO:0051252)	2/11	0.0411791	0.19963	0	0	7.21831	23.0252	RC3H1;RC3H2
Regulation of Cytoplasmic Translation (GO:2000765)	3/26	0.0416966	0.19963	0	0	4.24088	13.4747	PKM;CSDE1;CPEB4
Actin Filament Polymerization (GO:0030041)	3/26	0.0416966	0.19963	0	0	4.24088	13.4747	DIAPH1;FAM107A;ARHGAP6
Amyloid Fibril Formation (GO:1990000)	3/26	0.0416966	0.19963	0	0	4.24088	13.4747	FKBP1A;CD36;SNCA
Regulation of Platelet Aggregation (GO:0090330)	3/26	0.0416966	0.19963	0	0	4.24088	13.4747	LYN;CD9;MFSD2B
Sterol Transport (GO:0015918)	3/26	0.0416966	0.19963	0	0	4.24088	13.4747	NPC2;VAPB;CD36
Transposable Element Silencing (GO:0010526)	3/26	0.0416966	0.19963	0	0	4.24088	13.4747	TUT7;UBR2;MPHOSPH8
Vesicle-Mediated Transport Between Endosomal Compartments (GO:0098927)	3/26	0.0416966	0.19963	0	0	4.24088	13.4747	EEA1;PIK3C3;HOOK3
Regulation of Actin Filament Bundle Assembly (GO:0032231)	3/26	0.0416966	0.19963	0	0	4.24088	13.4747	ROCK1;ROCK2;PFN1
Regulation of Actin Polymerization or Depolymerization (GO:0008064)	3/26	0.0416966	0.19963	0	0	4.24088	13.4747	COTL1;BRK1;PFN1
Regulation of Cell Size (GO:0008361)	3/26	0.0416966	0.19963	0	0	4.24088	13.4747	MTPN;MSN;RHOA
Substantia Nigra Development (GO:0021762)	4/44	0.0420923	0.200494	0	0	3.25395	10.3082	UBL4A;YWHAQ;CALM3;RHOA
Negative Regulation of Organelle Organization (GO:0010639)	4/44	0.0420923	0.200494	0	0	3.25395	10.3082	TFRC;SOS1;CLU;BCL2L1
Positive Regulation of Cell Division (GO:0051781)	4/44	0.0420923	0.200494	0	0	3.25395	10.3082	HDGF;PKN2;KIF20B;RHOA
Regulation of Extrinsic Apoptotic Signaling Pathway (GO:2001236)	5/65	0.0450337	0.213588	0	0	2.71338	8.41243	ACVR1;BIRC6;PHIP;PKN2;THBS1
Response to Amyloid-Beta (GO:1904645)	4/45	0.0451469	0.213588	0	0	3.17442	9.83383	GSK3B;CASP4;CD36;SNX6
Endothelial Cell Migration (GO:0043542)	4/45	0.0451469	0.213588	0	0	3.17442	9.83383	MYH9;S100A9;RHOA;S100A8
Regulation of B Cell Proliferation (GO:0030888)	4/45	0.0451469	0.213588	0	0	3.17442	9.83383	TFRC;RC3H1;MNDA;S100A9
Positive Regulation of Vasculature Development (GO:1904018)	7/109	0.0455253	0.2146	0	0	2.23723	6.9119	ITGB1;TGFB1;PRKCB;HSPB1;THBS1;RUNX1;HIPK2
Regulation of Intracellular Estrogen Receptor Signaling Pathway (GO:0033146)	3/27	0.045898	0.2146	0	0	4.06397	12.5224	UFL1;WBP2;STRN3
Negative Regulation of Actin Filament Bundle Assembly (GO:0032232)	3/27	0.045898	0.2146	0	0	4.06397	12.5224	PKN2;PFN1;ARHGAP6
Negative Regulation of miRNA Metabolic Process (GO:2000629)	3/27	0.045898	0.2146	0	0	4.06397	12.5224	TGFB1;NCOR1;QKI
Negative Regulation of Proteolysis Involved in Protein Catabolic Process (GO:1903051)	3/27	0.045898	0.2146	0	0	4.06397	12.5224	GABARAPL2;OPHN1;HIPK2
Positive Regulation of Vascular Endothelial Growth Factor Production (GO:0010575)	3/27	0.045898	0.2146	0	0	4.06397	12.5224	TGFB1;BSG;HPSE
Regulation of Cation Channel Activity (GO:2001257)	3/27	0.045898	0.2146	0	0	4.06397	12.5224	ITGB1;FKBP1A;SLMAP
Positive Regulation of Biosynthetic Process (GO:0009891)	6/87	0.0463928	0.216551	0	0	2.41334	7.41043	MTPN;TGFB1;SUCO;CD36;CLU;RUNX1
Glycerophospholipid Biosynthetic Process (GO:0046474)	7/110	0.0474235	0.21816	0	0	2.2154	6.75394	AGPAT5;MTMR2;ABHD4;SLC44A2;LIPH;PITPNM2;PLA2G4A
Regulation of Viral Genome Replication (GO:0045069)	5/66	0.0475769	0.21816	0	0	2.66876	8.12747	IFITM3;IFITM2;ZNFX1;VAPB;PKN2
Negative Regulation of Viral Process (GO:0048525)	5/66	0.0475769	0.21816	0	0	2.66876	8.12747	IFITM3;IFITM2;ZNFX1;VAPB;TRIM13
T Cell Differentiation (GO:0030217)	4/46	0.0483221	0.21816	0	0	3.09868	9.38859	PNKD;ANXA1;TGFB1;USP44
Regulation of Lamellipodium Organization (GO:1902743)	2/12	0.048454	0.21816	0	0	6.49615	19.6648	DMTN;CD44
Regulation of Leukocyte Adhesion to Vascular Endothelial Cell (GO:1904994)	2/12	0.048454	0.21816	0	0	6.49615	19.6648	NFAT5;RHOA
Regulation of Mitotic Sister Chromatid Separation (GO:0010965)	2/12	0.048454	0.21816	0	0	6.49615	19.6648	USP44;KNL1
Regulation of Tube Diameter (GO:0035296)	2/12	0.048454	0.21816	0	0	6.49615	19.6648	ROCK1;ROCK2
Response to Misfolded Protein (GO:0051788)	2/12	0.048454	0.21816	0	0	6.49615	19.6648	UFD1;CLU
Erythrocyte Development (GO:0048821)	2/12	0.048454	0.21816	0	0	6.49615	19.6648	UBL4A;DMTN
Termination of RNA Polymerase II Transcription (GO:0006369)	2/12	0.048454	0.21816	0	0	6.49615	19.6648	SCAF8;PCF11
Vascular Process in Circulatory System (GO:0003018)	2/12	0.048454	0.21816	0	0	6.49615	19.6648	ROCK1;ROCK2
Hyperosmotic Response (GO:0006972)	2/12	0.048454	0.21816	0	0	6.49615	19.6648	NFAT5;STK39
Microtubule Anchoring at Microtubule Organizing Center (GO:0072393)	2/12	0.048454	0.21816	0	0	6.49615	19.6648	HOOK3;BICD2
- Reg of Intrinsic Apoptotic Sgnlng Pway in Resp to DNA Damage by P53 Cls Mediator (GO:1902166)	2/12	0.048454	0.21816	0	0	6.49615	19.6648	S100A9;CD44
Negative Regulation of Vascular Permeability (GO:0043116)	2/12	0.048454	0.21816	0	0	6.49615	19.6648	ANGPT1;PTPRJ
p38MAPK Cascade (GO:0038066)	2/12	0.048454	0.21816	0	0	6.49615	19.6648	MAP3K7;MAP3K5
Positive Regulation of Cholesterol Biosynthetic Process (GO:0045542)	2/12	0.048454	0.21816	0	0	6.49615	19.6648	MAPK1;QKI
Positive Regulation of Sterol Biosynthetic Process (GO:0106120)	2/12	0.048454	0.21816	0	0	6.49615	19.6648	MAPK1;QKI
Post-Translational Protein Targeting to Endoplasmic Reticulum Membrane (GO:0006620)	2/12	0.048454	0.21816	0	0	6.49615	19.6648	UBL4A;CHMP4B
Regulation of SNARE Complex Assembly (GO:0035542)	2/12	0.048454	0.21816	0	0	6.49615	19.6648	VPS8;SNCA
Regulation of T Cell Mediated Immune Response to Tumor Cell (GO:0002840)	2/12	0.048454	0.21816	0	0	6.49615	19.6648	UFL1;YWHAG
Positive Regulation of Protein Kinase Activity (GO:0045860)	6/88	0.0485856	0.218208	0	0	2.38379	7.20959	RALB;CAB39;TAB2;RHOA;PTK2;MAP3K5
Regulation of GTPase Activity (GO:0043087)	8/134	0.0486208	0.218208	0	0	2.07074	6.26132	ITGB1;FGD4;SEMA4D;SNX13;RASGRP2;CRK;RAPGEF6;PTK2
Regulation of G1/S Transition of Mitotic Cell Cycle (GO:2000045)	7/111	0.0493714	0.221222	0	0	2.19398	6.60033	ACVR1;KMT2E;CCND3;DLG1;RBL1;FAM107A;APPL2
Cell-Cell Junction Assembly (GO:0007043)	5/67	0.0502036	0.223592	0	0	2.62558	7.85488	CD9;PKN2;TLN1;RHOA;VCL
Response to Molecule of Bacterial Origin (GO:0002237)	5/67	0.0502036	0.223592	0	0	2.62558	7.85488	MAPKAPK2;IRAK3;TAB2;S100A8;SNCA
Nuclear Membrane Organization (GO:0071763)	3/28	0.0503002	0.223592	0	0	3.90121	11.6636	UBXN2A;CHMP2A;CHMP4B
Positive Regulation of Response to Endoplasmic Reticulum Stress (GO:1905898)	3/28	0.0503002	0.223592	0	0	3.90121	11.6636	BCAP31;NCK2;UBQLN1
Positive Regulation of Viral Genome Replication (GO:0045070)	3/28	0.0503002	0.223592	0	0	3.90121	11.6636	TOP2B;VAPB;PKN2
DNA Damage Response (GO:0006974)	19/421	0.0508116	0.225507	0	0	1.54821	4.6131	BARD1;LYN;NFAT5;FBXW7;SMARCA5;ASH2L;PPP4R3B;BAZ1B;PDS5A;UFL1;NIPBL;TAOK1;POLE2;MAPKAPK2;APLF;UIMC1;MNDA;IKBKG;BCL2L1
Inflammatory Response (GO:0006954)	13/261	0.0514462	0.227638	0	0	1.71329	5.0837	ANXA1;THBS1;MAPK9;MAPKAPK2;CASP4;TAB2;IKBKG;TLR5;MAP3K7;S100A9;CD44;S100A8;PF4
Bicellular Tight Junction Assembly (GO:0070830)	4/47	0.0516175	0.227638	0	0	3.02646	8.97011	DLG1;PECAM1;PKN2;MPP7
Retrograde Vesicle-Mediated Transport, Golgi to Endoplasmic Reticulum (GO:0006890)	4/47	0.0516175	0.227638	0	0	3.02646	8.97011	ARF3;RAB6A;RAB6B;BICD2
Mitotic Spindle Assembly (GO:0090307)	4/47	0.0516175	0.227638	0	0	3.02646	8.97011	FLNA;PIBF1;RHOA;KIF15
Ras Protein Signal Transduction (GO:0007265)	5/68	0.0529138	0.232621	0	0	2.58377	7.59395	RALB;SOS1;RASGRP2;RAPGEF6;CRKL
Regulation of Cell Communication (GO:0010646)	5/68	0.0529138	0.232621	0	0	2.58377	7.59395	ANXA1;PPP6R1;GNAS;CRK;YWHAG
Regulation of Dendrite Morphogenesis (GO:0048814)	3/29	0.0548995	0.236452	0	0	3.75097	10.8863	GSK3B;SEMA4D;TNIK
Regulation of Long-Term Synaptic Potentiation (GO:1900271)	3/29	0.0548995	0.236452	0	0	3.75097	10.8863	GSK3B;FAM107A;SQSTM1
Regulation of Vascular Endothelial Growth Factor Production (GO:0010574)	3/29	0.0548995	0.236452	0	0	3.75097	10.8863	TGFB1;BSG;HPSE
Maintenance of Blood-Brain Barrier (GO:0035633)	3/29	0.0548995	0.236452	0	0	3.75097	10.8863	ITGB1;PECAM1;VCL
Positive Regulation of Protein Targeting to Mitochondrion (GO:1903955)	3/29	0.0548995	0.236452	0	0	3.75097	10.8863	SH3GLB1;FBXW7;UBE2L3
Protein Localization to Cell Junction (GO:1902414)	3/29	0.0548995	0.236452	0	0	3.75097	10.8863	DLG1;STAU2;PKN2
Regulation of Blood Coagulation (GO:0030193)	3/29	0.0548995	0.236452	0	0	3.75097	10.8863	HPSE;THBS1;PF4
Blood Circulation (GO:0008015)	4/48	0.0550326	0.236452	0	0	2.95752	8.57632	GUCY1A1;CYB5R3;ROCK1;ROCK2
Mitophagy (GO:0000423)	4/48	0.0550326	0.236452	0	0	2.95752	8.57632	GABARAPL2;MAP1LC3B;MAP1LC3B2;SQSTM1
Positive Regulation of Leukocyte Cell-Cell Adhesion (GO:1903039)	4/48	0.0550326	0.236452	0	0	2.95752	8.57632	NFAT5;YWHAG;RHOA;CD44
Pyruvate Metabolic Process (GO:0006090)	4/48	0.0550326	0.236452	0	0	2.95752	8.57632	TPI1;PKM;HOOK3;GAPDH
Protein K48-linked Ubiquitination (GO:0070936)	6/91	0.0555421	0.236452	0	0	2.2993	6.64638	UBE2R2;UBE2Q2;UBE2E3;CDC27;UBE2K;MARCHF6
Cell Junction Organization (GO:0034330)	5/69	0.0557076	0.236452	0	0	2.54327	7.34405	VMP1;TGFB1;OPHN1;RHOA;SNCA
Positive Regulation of Intracellular Protein Transport (GO:0090316)	5/69	0.0557076	0.236452	0	0	2.54327	7.34405	GSK3B;TGFB1;FLNA;ANP32B;KIF20B
MyD88-dependent Toll-Like Receptor Signaling Pathway (GO:0002755)	2/13	0.0561532	0.236452	0	0	5.90528	17.0053	IRAK3;MAP3K7
Reg of Intrinsic Apoptotic Sgnlng Pway in Resp to DNA Damage by P53 Cls Mediator (GO:1902165)	2/13	0.0561532	0.236452	0	0	5.90528	17.0053	S100A9;CD44
Substrate-Dependent Cell Migration (GO:0006929)	2/13	0.0561532	0.236452	0	0	5.90528	17.0053	OPHN1;CD2AP
Synaptic Vesicle Membrane Organization (GO:0048499)	2/13	0.0561532	0.236452	0	0	5.90528	17.0053	SNAP23;SNAP29
Granulocyte Activation (GO:0036230)	2/13	0.0561532	0.236452	0	0	5.90528	17.0053	KMT2E;ANXA1
Hyaluronan Metabolic Process (GO:0030212)	2/13	0.0561532	0.236452	0	0	5.90528	17.0053	TGFB1;CD44
Intrinsic Apoptotic Signaling Pathway in Response to Oxidative Stress (GO:0008631)	2/13	0.0561532	0.236452	0	0	5.90528	17.0053	STK24;MAP3K5
Negative Regulation of DNA Replication (GO:0008156)	2/13	0.0561532	0.236452	0	0	5.90528	17.0053	PDS5A;WAPL
Negative Regulation of Secretion (GO:0051048)	2/13	0.0561532	0.236452	0	0	5.90528	17.0053	EGF;VAMP3
Plasma Membrane Tubulation (GO:0097320)	2/13	0.0561532	0.236452	0	0	5.90528	17.0053	PACSIN2;CHMP4B
Positive Regulation of Ras Protein Signal Transduction (GO:0046579)	2/13	0.0561532	0.236452	0	0	5.90528	17.0053	SHOC2;PICALM
Positive Regulation of Coagulation (GO:0050820)	2/13	0.0561532	0.236452	0	0	5.90528	17.0053	HPSE;THBS1
Positive Regulation of Myelination (GO:0031643)	2/13	0.0561532	0.236452	0	0	5.90528	17.0053	NRDC;QKI
Regulation of Actomyosin Structure Organization (GO:0110020)	2/13	0.0561532	0.236452	0	0	5.90528	17.0053	ROCK1;ROCK2
Membraneless Organelle Assembly (GO:0140694)	8/139	0.0579097	0.243482	0	0	1.99119	5.67265	CENPF;NCOR1;BIN2;CSDE1;NEK7;RC3H1;PRRC2C;SQSTM1
mRNA Catabolic Process (GO:0006402)	4/49	0.0585668	0.244848	0	0	2.89165	8.20532	DDX5;TUT7;RC3H1;DCP2
Positive Regulation of Transport (GO:0051050)	4/49	0.0585668	0.244848	0	0	2.89165	8.20532	GSK3B;ANXA1;CD151;SNCA
Negative Regulation of Immune Response (GO:0050777)	5/70	0.0585849	0.244848	0	0	2.50401	7.10459	LYN;WDR41;GNAS;RC3H1;IRAK3
Positive Regulation of Apoptotic Signaling Pathway (GO:2001235)	5/70	0.0585849	0.244848	0	0	2.50401	7.10459	BCAP31;PKN2;CLU;S100A9;S100A8
Hexose Biosynthetic Process (GO:0019319)	3/30	0.059692	0.249103	0	0	3.61186	10.1802	PCNX4;TPI1;ATF4
Regulation of DNA Metabolic Process (GO:0051052)	7/116	0.0598657	0.249198	0	0	2.0928	5.89259	BARD1;ESCO1;TADA3;UIMC1;SMARCA5;TERF2IP;BAZ1A
Protein Autophosphorylation (GO:0046777)	8/140	0.0598931	0.249198	0	0	1.976	5.56283	LYN;GSK3B;SLK;STK24;STK39;PKN2;TNIK;PTK2
Regulation of Actin Filament Polymerization (GO:0030833)	5/71	0.0615456	0.255693	0	0	2.46595	6.875	MTPN;CTTN;COTL1;NCK2;PFN1
Plasma Membrane Bounded Cell Projection Organization (GO:0120036)	8/141	0.0619188	0.255767	0	0	1.96104	5.45549	LYN;GSK3B;SAMD14;OPHN1;CTTN;ROCK1;RAB6A;RAB6B
Negative Regulation of Phosphorylation (GO:0042326)	4/50	0.0622191	0.255767	0	0	2.82864	7.85541	LYN;SMOX;FKBP8;TERF2IP
Nuclear Export (GO:0051168)	4/50	0.0622191	0.255767	0	0	2.82864	7.85541	XPO1;TGFB1;NEMF;NUTF2
Regulation of Dephosphorylation (GO:0035303)	2/14	0.0642449	0.255767	0	0	5.4129	14.8587	MTMR2;ROCK1
Regulation of Extracellular Matrix Disassembly (GO:0010715)	2/14	0.0642449	0.255767	0	0	5.4129	14.8587	CST3;TGFB1
Regulation of Immune Effector Process (GO:0002697)	2/14	0.0642449	0.255767	0	0	5.4129	14.8587	S100A9;CD55
Regulation of Leukocyte Activation (GO:0002694)	2/14	0.0642449	0.255767	0	0	5.4129	14.8587	LYN;S100A9
Regulation of Macromolecule Metabolic Process (GO:0060255)	2/14	0.0642449	0.255767	0	0	5.4129	14.8587	MTMR2;LAMTOR1
Regulation of Macrophage Cytokine Production (GO:0010935)	2/14	0.0642449	0.255767	0	0	5.4129	14.8587	TGFB1;IRAK3
Regulation of Platelet-Derived Growth Factor Receptor Signaling Pathway (GO:0010640)	2/14	0.0642449	0.255767	0	0	5.4129	14.8587	PTPRJ;SNCA
Blood Coagulation, Fibrin Clot Formation (GO:0072378)	2/14	0.0642449	0.255767	0	0	5.4129	14.8587	F13A1;FLNA
Regulation of Response to Oxidative Stress (GO:1902882)	2/14	0.0642449	0.255767	0	0	5.4129	14.8587	USP25;MCTP1
Response to Chemokine (GO:1990868)	2/14	0.0642449	0.255767	0	0	5.4129	14.8587	STK39;RHOA
Smooth Muscle Contraction (GO:0006939)	2/14	0.0642449	0.255767	0	0	5.4129	14.8587	ROCK1;ROCK2
Suppression of Viral Release by Host (GO:0044790)	2/14	0.0642449	0.255767	0	0	5.4129	14.8587	VAPB;TRIM13
Extrinsic Apoptotic Signaling Pathway in Absence of Ligand (GO:0097192)	2/14	0.0642449	0.255767	0	0	5.4129	14.8587	GSK3B;BCL2L1
Histone mRNA Catabolic Process (GO:0071044)	2/14	0.0642449	0.255767	0	0	5.4129	14.8587	TUT7;DCP2
miRNA Metabolic Process (GO:0010586)	2/14	0.0642449	0.255767	0	0	5.4129	14.8587	DDX5;TUT7
Negative Regulation of Cell Migration Involved in Sprouting Angiogenesis (GO:0090051)	2/14	0.0642449	0.255767	0	0	5.4129	14.8587	THBS1;RHOA
Negative Regulation of Peptidyl-Tyrosine Phosphorylation (GO:0050732)	2/14	0.0642449	0.255767	0	0	5.4129	14.8587	DMTN;PIBF1
Negative Regulation of Viral Transcription (GO:0032897)	2/14	0.0642449	0.255767	0	0	5.4129	14.8587	IFITM3;TRIM13
Neutrophil Mediated Immunity (GO:0002446)	2/14	0.0642449	0.255767	0	0	5.4129	14.8587	KMT2E;STXBP2
Nuclear Pore Organization (GO:0006999)	2/14	0.0642449	0.255767	0	0	5.4129	14.8587	NUP107;NUP54
Phosphatidylcholine Acyl-Chain Remodeling (GO:0036151)	2/14	0.0642449	0.255767	0	0	5.4129	14.8587	MBOAT2;PLA2G4A
Positive Regulation of T Cell Receptor Signaling Pathway (GO:0050862)	2/14	0.0642449	0.255767	0	0	5.4129	14.8587	UBR2;IKBKG
Positive Regulation of Isotype Switching (GO:0045830)	2/14	0.0642449	0.255767	0	0	5.4129	14.8587	TGFB1;TFRC
Protein Activation Cascade (GO:0072376)	2/14	0.0642449	0.255767	0	0	5.4129	14.8587	F13A1;FLNA
Protein Localization to Chromosome, Telomeric Region (GO:0070198)	2/14	0.0642449	0.255767	0	0	5.4129	14.8587	ATRX;TERF2IP
Golgi to Plasma Membrane Protein Transport (GO:0043001)	3/31	0.0646737	0.255767	0	0	3.48268	9.53698	GOLGA4;RAB31;ASAP1
Response to Epidermal Growth Factor (GO:0070849)	3/31	0.0646737	0.255767	0	0	3.48268	9.53698	MAPK1;PTPN11;PTPN12
Innate Immune Response Activating Cell Surface Receptor Signaling Pathway (GO:0002220)	3/31	0.0646737	0.255767	0	0	3.48268	9.53698	LYN;PKN2;MAP3K7
Natural Killer Cell Mediated Immunity (GO:0002228)	3/31	0.0646737	0.255767	0	0	3.48268	9.53698	KIF5B;TUBB4B;LYST
Nuclear-Transcribed mRNA Catabolic Process, Deadenylation-Dependent Decay (GO:0000288)	3/31	0.0646737	0.255767	0	0	3.48268	9.53698	RC3H1;RC3H2;DCP2
Positive Regulation of ATP-dependent Activity (GO:0032781)	3/31	0.0646737	0.255767	0	0	3.48268	9.53698	VMP1;GABARAPL2;PFN1
Positive Regulation of Multicellular Organismal Process (GO:0051240)	18/407	0.0654994	0.258667	0	0	1.51417	4.12719	ACVR1;NCOA1;SS18;OXTR;TGFB1;ROCK1;ANGPT1;SMOX;EGF;TGFB1I1;PTPN11;ADIPOR1;PTK2;GNAS;CD36;S100A9;GAPDH;APPL2
Regulation of Epidermal Growth Factor Receptor Signaling Pathway (GO:0042058)	4/51	0.0659888	0.259866	0	0	2.76832	7.52504	RALB;TGFB1;PTPRJ;PTPN12
Transcription Initiation-Coupled Chromatin Remodeling (GO:0045815)	4/51	0.0659888	0.259866	0	0	2.76832	7.52504	USP25;WBP2;TET2;ASH2L
DNA Replication (GO:0006260)	5/73	0.0677165	0.265921	0	0	2.39317	6.44344	POLE2;CDK2AP1;NT5M;NAP1L1;TOP1
Regulation of DNA Replication (GO:0006275)	5/73	0.0677165	0.265921	0	0	2.39317	6.44344	ESCO1;SMARCA5;BAZ1A;PDS5A;WAPL
Cellular Response to Nitrogen Compound (GO:1901699)	9/169	0.0683302	0.267954	0	0	1.83442	4.92248	DIAPH1;GSK3B;DMTN;ROCK2;CASP4;ATRX;UBR2;CD36;SNX6
Defense Response to Bacterium (GO:0042742)	11/221	0.0695388	0.269104	0	0	1.7096	4.55756	PNKD;ZNFX1;SHARPIN;H2BC21;CASP4;TAB2;IKBKG;LYST;MAP3K7;S100A9;S100A8
Regulation of Extrinsic Apoptotic Signaling Pathway via Death Domain Receptors (GO:1902041)	3/32	0.0698399	0.269104	0	0	3.36242	8.94924	GSK3B;THBS1;BCL2L1
Regulation of Lamellipodium Assembly (GO:0010591)	3/32	0.0698399	0.269104	0	0	3.36242	8.94924	ACTR2;DMTN;BRK1
Regulation of Macrophage Derived Foam Cell Differentiation (GO:0010743)	3/32	0.0698399	0.269104	0	0	3.36242	8.94924	MAPK9;CD36;PF4
miRNA Processing (GO:0035196)	3/32	0.0698399	0.269104	0	0	3.36242	8.94924	DDX5;TUT7;HNRNPA2B1
Natural Killer Cell Mediated Cytotoxicity (GO:0042267)	3/32	0.0698399	0.269104	0	0	3.36242	8.94924	KIF5B;TUBB4B;LYST
Negative Regulation of G1/S Transition of Mitotic Cell Cycle (GO:2000134)	3/32	0.0698399	0.269104	0	0	3.36242	8.94924	DLG1;RBL1;FAM107A
Positive Regulation of Establishment of Protein Localization to Mitochondrion (GO:1903749)	3/32	0.0698399	0.269104	0	0	3.36242	8.94924	SH3GLB1;FBXW7;UBE2L3
Regulation of Cell Migration Involved in Sprouting Angiogenesis (GO:0090049)	3/32	0.0698399	0.269104	0	0	3.36242	8.94924	ANXA1;THBS1;RHOA
Regulation of Hydrolase Activity (GO:0051336)	4/52	0.0698745	0.269104	0	0	2.7105	7.2128	FGD4;CRK;RAPGEF6;PTK2
Regulation of Telomere Maintenance (GO:0032204)	4/52	0.0698745	0.269104	0	0	2.7105	7.2128	ATRX;NEK7;TERF2IP;MAPK1
Cholesterol Transport (GO:0030301)	4/52	0.0698745	0.269104	0	0	2.7105	7.2128	NPC2;VAPB;CD36;CLU
Signal Transduction by P53 Class Mediator (GO:0072331)	4/52	0.0698745	0.269104	0	0	2.7105	7.2128	DDX5;ATRX;TP53BP2;HIPK2
Positive Regulation of Programmed Cell Death (GO:0043068)	12/248	0.0707657	0.272161	0	0	1.66012	4.39664	BARD1;ITGB1;BNIP3L;STK24;ARL6IP5;MNDA;CLU;SQSTM1;ATF4;MAP3K5;BCL2L1;SNCA
RNA Splicing, via Transesterification Reactions With Bulged Adenosine as Nucleophile (GO:0000377)	9/171	0.0723889	0.273943	0	0	1.81158	4.75668	PNN;HNRNPM;DDX5;PHF5A;ZMAT2;RSRC1;HNRNPA2B1;HNRNPR;RBM6
Regulation of Cell Cycle Process (GO:0010564)	8/146	0.072685	0.273943	0	0	1.8895	4.95356	SH3GLB1;CDK17;USP44;CALM3;BIRC6;PIK3C3;KIF20B;BCL2L1
Regulation of Hormone Secretion (GO:0046883)	2/15	0.0726987	0.273943	0	0	4.99626	13.0974	SNX6;VAMP3
Regulation of Intrinsic Apoptotic Signaling Pathway in Response to DNA Damage (GO:1902229)	2/15	0.0726987	0.273943	0	0	4.99626	13.0974	CLU;BCL2L1
Regulation of Peptidase Activity (GO:0052547)	2/15	0.0726987	0.273943	0	0	4.99626	13.0974	CST3;NRDC
Autophagy of Peroxisome (GO:0030242)	2/15	0.0726987	0.273943	0	0	4.99626	13.0974	PIK3C3;SQSTM1
Regulation of Vesicle Size (GO:0097494)	2/15	0.0726987	0.273943	0	0	4.99626	13.0974	AP2M1;PICALM
Clathrin Coat Assembly (GO:0048268)	2/15	0.0726987	0.273943	0	0	4.99626	13.0974	FCHO2;PICALM
Defense Response to Protozoan (GO:0042832)	2/15	0.0726987	0.273943	0	0	4.99626	13.0974	LYST;PF4
Multicellular Organismal-Level Iron Ion Homeostasis (GO:0060586)	2/15	0.0726987	0.273943	0	0	4.99626	13.0974	TFRC;PICALM
Negative Regulation of Immune Effector Process (GO:0002698)	2/15	0.0726987	0.273943	0	0	4.99626	13.0974	RC3H1;CD55
Pexophagy (GO:0000425)	2/15	0.0726987	0.273943	0	0	4.99626	13.0974	PIK3C3;SQSTM1
Positive Regulation of Cytoplasmic Translation (GO:2000767)	2/15	0.0726987	0.273943	0	0	4.99626	13.0974	PKM;CSDE1
Regulation of Golgi Organization (GO:1903358)	2/15	0.0726987	0.273943	0	0	4.99626	13.0974	EHD3;MAPK1
Regulation of Amyloid-Beta Clearance (GO:1900221)	2/15	0.0726987	0.273943	0	0	4.99626	13.0974	ROCK1;CLU
Regulation of ERK1 and ERK2 Cascade (GO:0070372)	11/223	0.0730841	0.275025	0	0	1.69329	4.4299	LYN;DLG1;TGFB1;ANGPT1;FBXW7;RANBP9;PTPN11;CD36;S100A9;CD44;CRKL
Regulation of Proteolysis (GO:0030162)	4/53	0.0738752	0.276513	0	0	2.65505	6.91741	CST3;UBXN2A;FBXW11;RHOBTB3
Regulation of Release of Sequestered Calcium Ion Into Cytosol (GO:0051279)	4/53	0.0738752	0.276513	0	0	2.65505	6.91741	FKBP1A;DIAPH1;CALM3;SNCA
Cellular Response to Mechanical Stimulus (GO:0071260)	4/53	0.0738752	0.276513	0	0	2.65505	6.91741	CNN2;PECAM1;PTPN11;TLR5
Positive Regulation of Small GTPase Mediated Signal Transduction (GO:0051057)	4/53	0.0738752	0.276513	0	0	2.65505	6.91741	SEMA4D;CSNK1A1;SHOC2;PICALM
Import Into Nucleus (GO:0051170)	5/75	0.0742181	0.276685	0	0	2.32456	6.04558	IPO11;NUP107;STK24;NUTF2;APPL2
Plasma Membrane Organization (GO:0007009)	5/75	0.0742181	0.276685	0	0	2.32456	6.04558	BIN2;PACSIN2;CHMP2A;CHMP4B;MYH9
Positive Regulation of Protein Serine/Threonine Kinase Activity (GO:0071902)	5/75	0.0742181	0.276685	0	0	2.32456	6.04558	RALB;CCNY;CAB39;THBS1;RHOA
Nitrogen Compound Transport (GO:0071705)	9/172	0.074473	0.277266	0	0	1.80037	4.67615	ABCC4;CENPF;SLC44A2;ARL6IP5;CHMP2A;MYH9;ATP11B;LRRC8B;CERT1
B Cell Receptor Signaling Pathway (GO:0050853)	3/33	0.0751861	0.279177	0	0	3.25017	8.41075	TEC;PRKCB;MNDA
Actin Filament Bundle Assembly (GO:0051017)	3/33	0.0751861	0.279177	0	0	3.25017	8.41075	DMTN;CALD1;FAM107A
Positive Regulation of Protein Catabolic Process (GO:0045732)	6/99	0.0768842	0.285104	0	0	2.10064	5.38909	BARD1;GSK3B;UBXN2A;FBXW7;NRDC;MSN
Regulation of Cold-Induced Thermogenesis (GO:0120161)	8/148	0.0772903	0.28623	0	0	1.86232	4.76788	OXTR;NRDC;GNAS;CD36;ADIPOR1;QKI;APPL2;ATF4
Positive Regulation of Protein Localization to Membrane (GO:1905477)	5/76	0.0775917	0.286587	0	0	2.2917	5.85825	ITGB1;PGRMC1;DLG1;KIF5B;SQSTM1
Positive Regulation of Protein Secretion (GO:0050714)	5/76	0.0775917	0.286587	0	0	2.2917	5.85825	TGFB1;BSG;ACSL4;MCU;CD2AP
Tight Junction Assembly (GO:0120192)	4/54	0.0779894	0.287676	0	0	2.60182	6.6377	DLG1;PECAM1;PKN2;MPP7
Positive Regulation of DNA-binding Transcription Factor Activity (GO:0051091)	9/174	0.0787513	0.28913	0	0	1.77837	4.51965	MTPN;TRIM13;TERF2IP;CARD16;IKBKG;CLU;S100A9;S100A8;HIPK2
Cellular Response to Chemical Stress (GO:0062197)	6/100	0.0798369	0.28913	0	0	2.07818	5.25316	UBL4A;STK24;NLK;SOD2;ATF4;SNCA
Actin Filament Bundle Organization (GO:0061572)	3/34	0.0807074	0.28913	0	0	3.14516	7.91614	DMTN;CALD1;FAM107A
Regulation of Protein Polymerization (GO:0032271)	3/34	0.0807074	0.28913	0	0	3.14516	7.91614	PRUNE1;COTL1;PFN1
Regulation of Response to Biotic Stimulus (GO:0002831)	3/34	0.0807074	0.28913	0	0	3.14516	7.91614	CD36;APPL2;CD55
Membrane Protein Proteolysis (GO:0033619)	3/34	0.0807074	0.28913	0	0	3.14516	7.91614	TGFB1;MYH9;SPPL3
Negative Regulation of Blood Vessel Endothelial Cell Migration (GO:0043537)	3/34	0.0807074	0.28913	0	0	3.14516	7.91614	TGFB1;THBS1;RHOA
Organophosphate Biosynthetic Process (GO:0090407)	3/34	0.0807074	0.28913	0	0	3.14516	7.91614	AGPAT5;UBL4A;TPI1
Positive Regulation of Transcription by RNA Polymerase I (GO:0045943)	3/34	0.0807074	0.28913	0	0	3.14516	7.91614	SMARCA5;BAZ1B;ATF4
Regulation of DNA Damage Response, Signal Transduction by P53 Class Mediator (GO:0043516)	3/34	0.0807074	0.28913	0	0	3.14516	7.91614	DDX5;S100A9;CD44
Regulation of JUN Kinase Activity (GO:0043506)	3/34	0.0807074	0.28913	0	0	3.14516	7.91614	MAP3K7;HIPK3;MAP3K5
Regulation of Ras Protein Signal Transduction (GO:0046578)	3/34	0.0807074	0.28913	0	0	3.14516	7.91614	SHOC2;SQSTM1;PICALM
Regulation of Non-Canonical NF-kappaB Signal Transduction (GO:1901222)	5/77	0.0810467	0.28913	0	0	2.25975	5.67814	DLG1;TERF2IP;ADIPOR1;MAP3K7;RHOA
Golgi to Vacuole Transport (GO:0006896)	2/16	0.0814858	0.28913	0	0	4.63915	11.6319	EHD3;VTI1B
Regulation of Macrophage Differentiation (GO:0045649)	2/16	0.0814858	0.28913	0	0	4.63915	11.6319	QKI;PF4
Regulation of Osteoblast Proliferation (GO:0033688)	2/16	0.0814858	0.28913	0	0	4.63915	11.6319	HPSE;RHOA
Regulation of Plasminogen Activation (GO:0010755)	2/16	0.0814858	0.28913	0	0	4.63915	11.6319	THBS1;RUNX1
Regulation of Ryanodine-Sensitive Calcium-Release Channel Activity (GO:0060314)	2/16	0.0814858	0.28913	0	0	4.63915	11.6319	FKBP1A;CALM3
Retrograde Axonal Transport (GO:0008090)	2/16	0.0814858	0.28913	0	0	4.63915	11.6319	FBXW11;KIF5B
Digestive Tract Morphogenesis (GO:0048546)	2/16	0.0814858	0.28913	0	0	4.63915	11.6319	NIPBL;RBPMS2
Tail-Anchored Membrane Protein Insertion Into ER Membrane (GO:0071816)	2/16	0.0814858	0.28913	0	0	4.63915	11.6319	UBL4A;EMC2
Late Endosome to Lysosome Transport (GO:1902774)	2/16	0.0814858	0.28913	0	0	4.63915	11.6319	CHMP2A;CHMP4B
Lipopolysaccharide-Mediated Signaling Pathway (GO:0031663)	2/16	0.0814858	0.28913	0	0	4.63915	11.6319	LYN;IRAK3
Negative Regulation of Cytokine Production Involved in Immune Response (GO:0002719)	2/16	0.0814858	0.28913	0	0	4.63915	11.6319	TGFB1;IRAK3
Negative Regulation of Intrinsic Apoptotic Signaling Pathway by P53 Class Mediator (GO:1902254)	2/16	0.0814858	0.28913	0	0	4.63915	11.6319	S100A9;CD44
Positive Regulation of ERAD Pathway (GO:1904294)	2/16	0.0814858	0.28913	0	0	4.63915	11.6319	BCAP31;UBQLN1
Positive Regulation of Transcription by RNA Polymerase III (GO:0045945)	2/16	0.0814858	0.28913	0	0	4.63915	11.6319	SMARCA5;BAZ1B
Protein Localization to Cell-Cell Junction (GO:0150105)	2/16	0.0814858	0.28913	0	0	4.63915	11.6319	PKN2;MPP7
Protein Localization to Vacuole (GO:0072665)	2/16	0.0814858	0.28913	0	0	4.63915	11.6319	SH3GLB1;MFSD1
Receptor Catabolic Process (GO:0032801)	2/16	0.0814858	0.28913	0	0	4.63915	11.6319	SH3GLB1;TGFB1
Protein Localization to Organelle (GO:0033365)	8/151	0.0845189	0.299512	0	0	1.82296	4.50414	GABARAPL2;FKBP8;PACSIN2;TAX1BP1;ASAP1;RAB6A;BICD2;CNTLN
Positive Regulation of Angiogenesis (GO:0045766)	7/126	0.0846762	0.29969	0	0	1.91594	4.7303	ITGB1;PKM;PRKCB;HSPB1;THBS1;RUNX1;HIPK2
DNA-templated Transcription (GO:0006351)	10/203	0.0852876	0.301472	0	0	1.6897	4.15958	IVNS1ABP;NFAT5;DDX5;GTF2A2;GTF3C6;SMARCA5;TRIP11;MTERF1;HIPK3;ATF4
Smoothened Signaling Pathway (GO:0007224)	3/35	0.0863986	0.30364	0	0	3.04672	7.46075	SEPTIN2;SMOX;HIPK2
Substrate Adhesion-Dependent Cell Spreading (GO:0034446)	3/35	0.0863986	0.30364	0	0	3.04672	7.46075	RHOA;FERMT3;VAMP3
Positive Regulation of Axonogenesis (GO:0050772)	3/35	0.0863986	0.30364	0	0	3.04672	7.46075	GOLGA4;SEMA4D;NRDC
Regulation of Cellular Senescence (GO:2000772)	3/35	0.0863986	0.30364	0	0	3.04672	7.46075	MORC3;RBL1;S100A9
Regulation of Protein Localization to Nucleus (GO:1900180)	4/56	0.0865525	0.30364	0	0	2.50149	6.12115	GSK3B;TGFB1;TFRC;GLUL
Mitotic Metaphase Chromosome Alignment (GO:0007080)	4/56	0.0865525	0.30364	0	0	2.50149	6.12115	CHMP2A;CHMP4B;SKA3;PIBF1
Axon Guidance (GO:0007411)	8/152	0.0870137	0.304875	0	0	1.81021	4.41997	OPHN1;SEMA4D;SMOX;KIF5B;BSG;PTPRJ;SOS1;PTK2
Positive Regulation of ERK1 and ERK2 Cascade (GO:0070374)	8/153	0.0895511	0.308475	0	0	1.79763	4.33759	TGFB1;ANGPT1;FBXW7;PTPN11;CD36;S100A9;CD44;CRKL
Regulation of Endothelial Cell Chemotaxis (GO:2001026)	2/17	0.0905787	0.308475	0	0	4.32965	10.3978	HSPB1;THBS1
Regulation of Nucleocytoplasmic Transport (GO:0046822)	2/17	0.0905787	0.308475	0	0	4.32965	10.3978	GSK3B;TGFB1
Calcineurin-Mediated Signaling (GO:0097720)	2/17	0.0905787	0.308475	0	0	4.32965	10.3978	NFAT5;CALM3
Regulation of Sodium Ion Transmembrane Transporter Activity (GO:2000649)	2/17	0.0905787	0.308475	0	0	4.32965	10.3978	SLMAP;STK39
Regulation of Ubiquitin-Protein Transferase Activity (GO:0051438)	2/17	0.0905787	0.308475	0	0	4.32965	10.3978	FBXW7;UBE2L3
Defense Response to Symbiont (GO:0140546)	2/17	0.0905787	0.308475	0	0	4.32965	10.3978	GAPDH;PF4
Epithelial Cell Migration (GO:0010631)	2/17	0.0905787	0.308475	0	0	4.32965	10.3978	ROCK1;PKN2
Glucose 6-Phosphate Metabolic Process (GO:0051156)	2/17	0.0905787	0.308475	0	0	4.32965	10.3978	UBL4A;HOOK3
Ionotropic Glutamate Receptor Signaling Pathway (GO:0035235)	2/17	0.0905787	0.308475	0	0	4.32965	10.3978	CAPN1;CPEB4
Killing by Host of Symbiont Cells (GO:0051873)	2/17	0.0905787	0.308475	0	0	4.32965	10.3978	GAPDH;PF4
Leukocyte Tethering or Rolling (GO:0050901)	2/17	0.0905787	0.308475	0	0	4.32965	10.3978	ITGB1;ROCK1
Myoblast Fusion (GO:0007520)	2/17	0.0905787	0.308475	0	0	4.32965	10.3978	ITGB1;CD9
Negative Regulation of Cation Transmembrane Transport (GO:1904063)	2/17	0.0905787	0.308475	0	0	4.32965	10.3978	CAB39;STK39
Negative Regulation of Cellular Senescence (GO:2000773)	2/17	0.0905787	0.308475	0	0	4.32965	10.3978	RBL1;S100A9
Negative Regulation of Inflammatory Response to Antigenic Stimulus (GO:0002862)	2/17	0.0905787	0.308475	0	0	4.32965	10.3978	LYN;GNAS
Negative Regulation of Ion Transmembrane Transporter Activity (GO:0032413)	2/17	0.0905787	0.308475	0	0	4.32965	10.3978	CAB39;STK39
Neural Tube Development (GO:0021915)	2/17	0.0905787	0.308475	0	0	4.32965	10.3978	TGFB1;ARL13B
Neuron Projection Organization (GO:0106027)	2/17	0.0905787	0.308475	0	0	4.32965	10.3978	GSK3B;ARF1
Positive Regulation of Autophagosome Assembly (GO:2000786)	2/17	0.0905787	0.308475	0	0	4.32965	10.3978	SH3GLB1;RALB
Positive Regulation of Cholesterol Metabolic Process (GO:0090205)	2/17	0.0905787	0.308475	0	0	4.32965	10.3978	MAPK1;QKI
Positive Regulation of Leukocyte Adhesion to Vascular Endothelial Cell (GO:1904996)	2/17	0.0905787	0.308475	0	0	4.32965	10.3978	NFAT5;RHOA
Protein Localization to Synapse (GO:0035418)	2/17	0.0905787	0.308475	0	0	4.32965	10.3978	DLG1;STAU2
Cartilage Development (GO:0051216)	4/57	0.090998	0.308775	0	0	2.45416	5.88242	TGFB1;TRIP11;CD44;RUNX1
Heart Morphogenesis (GO:0003007)	4/57	0.090998	0.308775	0	0	2.45416	5.88242	ACVR1;FKBP1A;NIPBL;PTK2
Regulation of Blood Vessel Endothelial Cell Migration (GO:0043535)	4/57	0.090998	0.308775	0	0	2.45416	5.88242	TGFB1;ANGPT1;HSPB1;THBS1
Regulation of Type I Interferon-Mediated Signaling Pathway (GO:0060338)	3/36	0.0922545	0.311588	0	0	2.95424	7.04056	CDC37;PTPN11;UBE2K
Negative Regulation of Cell Cycle G1/S Phase Transition (GO:1902807)	3/36	0.0922545	0.311588	0	0	2.95424	7.04056	DLG1;RBL1;FAM107A
Regulation of D-glucose Import (GO:0046324)	3/36	0.0922545	0.311588	0	0	2.95424	7.04056	OSBPL8;PTPN11;APPL2
Regulation of RNA Splicing (GO:0043484)	6/104	0.0922729	0.311588	0	0	1.99294	4.7492	RBM39;MBNL1;ZNF638;TADA3;MBNL3;QKI
Sprouting Angiogenesis (GO:0002040)	4/58	0.0955505	0.32188	0	0	2.40859	5.65561	TGFB1;ANGPT1;PACSIN2;THBS1
Negative Regulation of Neuron Apoptotic Process (GO:0043524)	5/81	0.0956661	0.32188	0	0	2.14037	5.02322	SOD2;CLU;ATF4;SNX6;CPEB4
Positive Regulation of Organelle Organization (GO:0010638)	5/81	0.0956661	0.32188	0	0	2.14037	5.02322	GSK3B;LMAN1;ANXA1;MICU1;MCU
Regulation of Release of Cytochrome C From Mitochondria (GO:0090199)	3/37	0.0982698	0.328009	0	0	2.8672	6.65202	SOS1;CLU;BCL2L1
Intrinsic Apoptotic Signaling Pathway by P53 Class Mediator (GO:0072332)	3/37	0.0982698	0.328009	0	0	2.8672	6.65202	DDX5;TP53BP2;HIPK2
Regulation of Cytoplasmic Pattern Recognition Receptor Signaling Pathway (GO:0039531)	2/18	0.0999512	0.328009	0	0	4.05884	9.34779	TAX1BP1;MAP3K7
Regulation of Epidermal Cell Differentiation (GO:0045604)	2/18	0.0999512	0.328009	0	0	4.05884	9.34779	ROCK1;ROCK2
Regulation of Inflammatory Response to Antigenic Stimulus (GO:0002861)	2/18	0.0999512	0.328009	0	0	4.05884	9.34779	LYN;GNAS
Activation of Adenylate Cyclase Activity (GO:0007190)	2/18	0.0999512	0.328009	0	0	4.05884	9.34779	CAP1;GNAS
Androgen Receptor Signaling Pathway (GO:0030521)	2/18	0.0999512	0.328009	0	0	4.05884	9.34779	DDX5;MAPK1
Cellular Response to Glucocorticoid Stimulus (GO:0071385)	2/18	0.0999512	0.328009	0	0	4.05884	9.34779	FAM107A;UBE2L3
Regulation of Viral Transcription (GO:0046782)	2/18	0.0999512	0.328009	0	0	4.05884	9.34779	IFITM3;TRIM13
Establishment of Chromosome Localization (GO:0051303)	2/18	0.0999512	0.328009	0	0	4.05884	9.34779	CENPF;SKA3
Intracellular Lipid Transport (GO:0032365)	2/18	0.0999512	0.328009	0	0	4.05884	9.34779	NPC2;CERT1
Negative Regulation of Endoplasmic Reticulum Unfolded Protein Response (GO:1900102)	2/18	0.0999512	0.328009	0	0	4.05884	9.34779	UFL1;NCK2
Positive Regulation by Host of Viral Process (GO:0044794)	2/18	0.0999512	0.328009	0	0	4.05884	9.34779	VAPB;PIK3C3
Positive Regulation of Antigen Receptor-Mediated Signaling Pathway (GO:0050857)	2/18	0.0999512	0.328009	0	0	4.05884	9.34779	UBR2;IKBKG
Positive Regulation of Calcium Ion Transmembrane Transporter Activity (GO:1901021)	2/18	0.0999512	0.328009	0	0	4.05884	9.34779	VMP1;CALM3
Positive Regulation of Cell Activation (GO:0050867)	2/18	0.0999512	0.328009	0	0	4.05884	9.34779	PLA2G4A;FLNA
Positive Regulation of Focal Adhesion Assembly (GO:0051894)	2/18	0.0999512	0.328009	0	0	4.05884	9.34779	ROCK1;PTPRJ
Positive Regulation of Lymphocyte Migration (GO:2000403)	2/18	0.0999512	0.328009	0	0	4.05884	9.34779	P4HB;RHOA
Positive Regulation of Ubiquitin-Protein Transferase Activity (GO:0051443)	2/18	0.0999512	0.328009	0	0	4.05884	9.34779	FBXW7;UBE2L3
Regulation of Autophagy of Mitochondrion (GO:1903146)	2/18	0.0999512	0.328009	0	0	4.05884	9.34779	FBXW7;FKBP8
Regulation of Bicellular Tight Junction Assembly (GO:2000810)	2/18	0.0999512	0.328009	0	0	4.05884	9.34779	ROCK1;ROCK2
Regulation of Response to External Stimulus (GO:0032101)	7/132	0.102	0.33395	0	0	1.82341	4.16243	UFL1;ANXA1;STK24;CASP4;CD36;APPL2;CD55
Neuron Projection Guidance (GO:0097485)	7/132	0.102	0.33395	0	0	1.82341	4.16243	OPHN1;SEMA4D;KIF5B;BSG;PTPRJ;SOS1;PTK2
Protein Catabolic Process (GO:0030163)	6/107	0.102246	0.334363	0	0	1.93345	4.40898	BNIP3L;ATE1;CAPN2;SQSTM1;CLPX;MARCHF6
mRNA Splicing, via Spliceosome (GO:0000398)	10/211	0.103268	0.337311	0	0	1.62177	3.68211	PNN;HNRNPM;DDX5;PHF5A;ZMAT2;RSRC1;HNRNPA2B1;HNRNPR;QKI;RBM6
Regulation of Intracellular Protein Transport (GO:0033157)	3/38	0.104439	0.339154	0	0	2.78514	6.29205	GSK3B;TGFB1;KIF20B
Regulation of Sprouting Angiogenesis (GO:1903670)	3/38	0.104439	0.339154	0	0	2.78514	6.29205	PKM;THBS1;GLUL
Membrane Assembly (GO:0071709)	3/38	0.104439	0.339154	0	0	2.78514	6.29205	UBXN2A;CHMP2A;CHMP4B
Positive Regulation of Protein Binding (GO:0032092)	3/38	0.104439	0.339154	0	0	2.78514	6.29205	GSK3B;RALB;HIPK2
Protein K11-linked Ubiquitination (GO:0070979)	3/38	0.104439	0.339154	0	0	2.78514	6.29205	UBE2E3;CDC27;UBE2L3
Response to Type II Interferon (GO:0034341)	4/60	0.104969	0.339298	0	0	2.32233	5.23474	IFITM3;IFITM2;GAPDH;SNCA
Negative Regulation of Intrinsic Apoptotic Signaling Pathway (GO:2001243)	4/60	0.104969	0.339298	0	0	2.32233	5.23474	HSPB1;SOD2;CLU;BCL2L1
Negative Regulation of Protein Kinase Activity (GO:0006469)	4/60	0.104969	0.339298	0	0	2.32233	5.23474	HSPB1;PKN2;YWHAG;SNCA
Phosphatidylcholine Metabolic Process (GO:0046470)	4/60	0.104969	0.339298	0	0	2.32233	5.23474	ABHD4;SLC44A2;PLA2G4A;MBOAT2
Antigen Processing and Presentation of Peptide Antigen via MHC Class I (GO:0002474)	2/19	0.109579	0.347372	0	0	3.81988	8.44619	PDIA3;MFSD6
Response to Interferon-Alpha (GO:0035455)	2/19	0.109579	0.347372	0	0	3.81988	8.44619	IFITM3;IFITM2
Detection of Mechanical Stimulus (GO:0050982)	2/19	0.109579	0.347372	0	0	3.81988	8.44619	PECAM1;PTK2
Embryonic Digestive Tract Development (GO:0048566)	2/19	0.109579	0.347372	0	0	3.81988	8.44619	NIPBL;RBPMS2
Vasculature Development (GO:0001944)	2/19	0.109579	0.347372	0	0	3.81988	8.44619	FBXW7;QKI
Leukocyte Adhesion to Vascular Endothelial Cell (GO:0061756)	2/19	0.109579	0.347372	0	0	3.81988	8.44619	ITGB1;ROCK1
Limb Morphogenesis (GO:0035108)	2/19	0.109579	0.347372	0	0	3.81988	8.44619	MBNL1;NIPBL
Microglial Cell Activation (GO:0001774)	2/19	0.109579	0.347372	0	0	3.81988	8.44619	CLU;SNCA
Negative Regulation of Calcium Ion Transmembrane Transporter Activity (GO:1901020)	2/19	0.109579	0.347372	0	0	3.81988	8.44619	UBQLN1;CALM3
Negative Regulation of Endopeptidase Activity (GO:0010951)	2/19	0.109579	0.347372	0	0	3.81988	8.44619	SERPINB1;GAPDH
Negative Regulation of Transferase Activity (GO:0051348)	2/19	0.109579	0.347372	0	0	3.81988	8.44619	EIF4A2;GSK3B
Neutrophil Activation (GO:0042119)	2/19	0.109579	0.347372	0	0	3.81988	8.44619	KMT2E;ANXA1
Nuclear Migration (GO:0007097)	2/19	0.109579	0.347372	0	0	3.81988	8.44619	FBXW11;HOOK3
Oxoacid Metabolic Process (GO:0043436)	2/19	0.109579	0.347372	0	0	3.81988	8.44619	PPA2;S100A9
Pore Complex Assembly (GO:0046931)	2/19	0.109579	0.347372	0	0	3.81988	8.44619	NUP107;TSPAN33
Positive Regulation of Endothelial Cell Apoptotic Process (GO:2000353)	2/19	0.109579	0.347372	0	0	3.81988	8.44619	TGFB1;THBS1
Protein Localization to Endoplasmic Reticulum (GO:0070972)	2/19	0.109579	0.347372	0	0	3.81988	8.44619	BCAP31;GABARAPL2
Autophagy of Mitochondrion (GO:0000422)	4/61	0.10983	0.347382	0	0	2.28147	5.03935	GABARAPL2;MAP1LC3B;MAP1LC3B2;SQSTM1
mRNA Export From Nucleus (GO:0006406)	4/61	0.10983	0.347382	0	0	2.28147	5.03935	UPF2;NUP107;XPO1;HNRNPA2B1
SCF-dependent Proteasomal Ubiquitin-Dependent Protein Catabolic Process (GO:0031146)	3/39	0.110756	0.34795	0	0	2.70763	5.95794	FBXW5;FBXW11;FBXW7
Semaphorin-Plexin Signaling Pathway (GO:0071526)	3/39	0.110756	0.34795	0	0	2.70763	5.95794	SEMA4D;FLNA;RHOA
Vacuolar Transport (GO:0007034)	3/39	0.110756	0.34795	0	0	2.70763	5.95794	VPS8;VPS13A;VTI1B
Negative Regulation of T Cell Proliferation (GO:0042130)	3/39	0.110756	0.34795	0	0	2.70763	5.95794	PRKAR1A;RC3H1;PTPN11
Negative Regulation of Cell-Substrate Adhesion (GO:0010812)	3/39	0.110756	0.34795	0	0	2.70763	5.95794	DMTN;THBS1;RHOA
Regulation of Axon Extension (GO:0030516)	3/39	0.110756	0.34795	0	0	2.70763	5.95794	GSK3B;GOLGA4;CTTN
Response to Lipopolysaccharide (GO:0032496)	8/161	0.111368	0.349479	0	0	1.70293	3.73778	MAPKAPK2;TAB2;IRAK3;CARD16;S100A8;RHOA;SNCA;PF4
Positive Regulation of Endocytosis (GO:0045807)	5/85	0.111527	0.349584	0	0	2.03293	4.45922	CD151;FCGR2A;PTPRJ;CLU;SNCA
Negative Regulation of Gene Expression, Epigenetic (GO:0045814)	6/110	0.11276	0.353055	0	0	1.87738	4.09737	H2AC11;H2AC6;SMARCA5;UBR2;PPHLN1;MPHOSPH8
Mitotic Cytokinesis (GO:0000281)	4/62	0.114791	0.359011	0	0	2.24202	4.85316	ROCK1;ROCK2;CHMP4B;MITD1
Regulation of Innate Immune Response (GO:0045088)	5/86	0.115679	0.36098	0	0	2.00773	4.33055	CDC37;IRAK3;PTPN11;S100A9;APPL2
Transport Across Blood-Brain Barrier (GO:0150104)	5/86	0.115679	0.36098	0	0	2.00773	4.33055	ABCC4;ATP8A1;TFRC;ATP2A3;CD36
Cellular Response to Amino Acid Stimulus (GO:0071230)	3/40	0.117217	0.364153	0	0	2.63432	5.64727	UBR2;LAMTOR1;CPEB4
Establishment of Spindle Orientation (GO:0051294)	3/40	0.117217	0.364153	0	0	2.63432	5.64727	ITGB1;FBXW11;SKA3
Negative Regulation of Proteolysis (GO:0045861)	3/40	0.117217	0.364153	0	0	2.63432	5.64727	CST3;ROCK1;UBXN2A
Positive Regulation of Cytokinesis (GO:0032467)	3/40	0.117217	0.364153	0	0	2.63432	5.64727	PKN2;KIF20B;RHOA
Reg of Mt Outer Membrane Permeabilization Inv in Apoptotic Sgnlng Pway (GO:1901028)	2/20	0.119437	0.365768	0	0	3.60748	7.66577	GSK3B;BCL2L1
Ameboidal-Type Cell Migration (GO:0001667)	2/20	0.119437	0.365768	0	0	3.60748	7.66577	PDLIM1;PKN2
Regulation of Nuclear-Transcribed mRNA Catabolic Process, Deadenylation-Dependent Decay (GO:1900151)	2/20	0.119437	0.365768	0	0	3.60748	7.66577	CSDE1;RC3H1
Regulation of Sodium Ion Transmembrane Transport (GO:1902305)	2/20	0.119437	0.365768	0	0	3.60748	7.66577	DLG1;SLMAP
Response to Cholesterol (GO:0070723)	2/20	0.119437	0.365768	0	0	3.60748	7.66577	TGFB1;SMOX
Transport Along Microtubule (GO:0010970)	2/20	0.119437	0.365768	0	0	3.60748	7.66577	DYNC1I2;ARHGAP21
Interleukin-1-Mediated Signaling Pathway (GO:0070498)	2/20	0.119437	0.365768	0	0	3.60748	7.66577	IRAK3;MAP3K7
Leukotriene Metabolic Process (GO:0006691)	2/20	0.119437	0.365768	0	0	3.60748	7.66577	MAPKAPK2;PLA2G4A
Maintenance of Protein Location in Nucleus (GO:0051457)	2/20	0.119437	0.365768	0	0	3.60748	7.66577	BARD1;MORC3
Negative Regulation of B Cell Activation (GO:0050869)	2/20	0.119437	0.365768	0	0	3.60748	7.66577	RC3H1;MNDA
Phosphatidylserine Metabolic Process (GO:0006658)	2/20	0.119437	0.365768	0	0	3.60748	7.66577	OSBPL8;MBOAT2
Positive Regulation of Blood Coagulation (GO:0030194)	2/20	0.119437	0.365768	0	0	3.60748	7.66577	HPSE;THBS1
Regulation of T Cell Cytokine Production (GO:0002724)	2/20	0.119437	0.365768	0	0	3.60748	7.66577	MAP3K7;CD55
Calcium Ion Transmembrane Transport (GO:0070588)	5/87	0.119904	0.366795	0	0	1.98314	4.20638	MCUR1;ATP2A3;MICU1;MCU;TMEM165
Regulation of Cell Population Proliferation (GO:0042127)	29/769	0.120938	0.369353	0	0	1.283	2.71031	TFRC;TGFB1I1;HP1BP3;ASH2L;PTPRJ;CLU;THBS1;CRKL;UFL1;NCK2;CAPN1;LYN;SS18;TGFB1;H2AC6;EGF;ADAM10;NAP1L1;SOD2;PTK2;RHOA;RUNX1;DNAJA2;PHIP;BIRC6;SOS1;KIF20B;S100A9;PF4
Negative Regulation of Cytokine Production (GO:0001818)	9/191	0.121004	0.369353	0	0	1.61083	3.40196	SRGN;ANXA1;UFD1;IRAK3;PTPN11;PIBF1;THBS1;QKI;APPL2
Regulation of Hippo Signaling (GO:0035330)	3/41	0.123814	0.372073	0	0	2.56486	5.35794	STK24;SLMAP;STRN3
RNA Stabilization (GO:0043489)	3/41	0.123814	0.372073	0	0	2.56486	5.35794	IGF2BP2;TENT5C;QKI
Aortic Valve Development (GO:0003176)	3/41	0.123814	0.372073	0	0	2.56486	5.35794	TGFB1;ROCK1;ROCK2
Establishment of Protein Localization to Plasma Membrane (GO:0061951)	3/41	0.123814	0.372073	0	0	2.56486	5.35794	GOLGA4;RAB31;ASAP1
Positive Regulation of Actin Filament Polymerization (GO:0030838)	3/41	0.123814	0.372073	0	0	2.56486	5.35794	CTTN;NCK2;PFN1
Epigenetic Regulation of Gene Expression (GO:0040029)	4/64	0.125	0.372073	0	0	2.16706	4.50627	KMT2E;PPHLN1;MPHOSPH8;HIPK2
Positive Regulation of Binding (GO:0051099)	4/64	0.125	0.372073	0	0	2.16706	4.50627	GSK3B;RALB;EGF;HIPK2
Positive Regulation of Phagocytosis (GO:0050766)	4/64	0.125	0.372073	0	0	2.16706	4.50627	RAB31;FCGR2A;PTPRJ;APPL2
Regulation of Fibroblast Growth Factor Receptor Signaling Pathway (GO:0040036)	2/21	0.129505	0.372073	0	0	3.41744	6.98537	ITGB1;THBS1
Regulation of Smooth Muscle Contraction (GO:0006940)	2/21	0.129505	0.372073	0	0	3.41744	6.98537	SETD3;CTTN
Growth Hormone Receptor Signaling Pathway (GO:0060396)	2/21	0.129505	0.372073	0	0	3.41744	6.98537	LYN;PTK2
Negative Regulation of ERBB Signaling Pathway (GO:1901185)	2/21	0.129505	0.372073	0	0	3.41744	6.98537	PTPRJ;PTPN12
Negative Regulation of Cation Channel Activity (GO:2001258)	2/21	0.129505	0.372073	0	0	3.41744	6.98537	UBQLN1;CALM3
Negative Regulation of Signal Transduction by P53 Class Mediator (GO:1901797)	2/21	0.129505	0.372073	0	0	3.41744	6.98537	S100A9;CD44
Positive Regulation of Extracellular Matrix Organization (GO:1903055)	2/21	0.129505	0.372073	0	0	3.41744	6.98537	TGFB1;RUNX1
Protein K48-linked Deubiquitination (GO:0071108)	2/21	0.129505	0.372073	0	0	3.41744	6.98537	USP25;USP34
Positive Regulation of Organelle Assembly (GO:1902117)	4/65	0.130244	0.372073	0	0	2.13142	4.34458	SH3GLB1;GSK3B;RALB;ASAP1
Defense Response to Fungus (GO:0050832)	3/42	0.130542	0.372073	0	0	2.49897	5.08805	GAPDH;S100A9;S100A8
Lysosome Localization (GO:0032418)	3/42	0.130542	0.372073	0	0	2.49897	5.08805	KIF5B;MYH9;LAMTOR1
Membrane Fission (GO:0090148)	3/42	0.130542	0.372073	0	0	2.49897	5.08805	SH3GLB1;CHMP2A;CHMP4B
Regulation of NLRP3 Inflammasome Complex Assembly (GO:1900225)	3/42	0.130542	0.372073	0	0	2.49897	5.08805	CSNK1A1;NEK7;CD36
Establishment of Protein Localization to Organelle (GO:0072594)	5/90	0.133002	0.372073	0	0	1.91285	3.85897	IPO11;NUP107;STK24;NUTF2;APPL2
Mitotic Spindle Organization (GO:0007052)	5/90	0.133002	0.372073	0	0	1.91285	3.85897	FAM110A;FLNA;PIBF1;RHOA;KIF15
Positive Regulation of Plasma Membrane Bounded Cell Projection Assembly (GO:0120034)	5/90	0.133002	0.372073	0	0	1.91285	3.85897	GSK3B;ACTR2;BRK1;ASAP1;PFN1
Protein Dephosphorylation (GO:0006470)	5/90	0.133002	0.372073	0	0	1.91285	3.85897	PPP1R12A;FBXW11;PTPRJ;PTPN11;PTPN12
Regulation of Neurogenesis (GO:0050767)	4/66	0.135577	0.372073	0	0	2.09694	4.19013	PRUNE1;NAP1L1;HOOK3;APPL2
Regulation of Type I Interferon Production (GO:0032479)	4/66	0.135577	0.372073	0	0	2.09694	4.19013	UFD1;PTPN11;GAPDH;QKI
Regulation of Dendrite Development (GO:0050773)	3/43	0.137396	0.372073	0	0	2.43637	4.83592	GSK3B;SEMA4D;TNIK
RNA Transport (GO:0050658)	3/43	0.137396	0.372073	0	0	2.43637	4.83592	SLBP;HNRNPA2B1;QKI
Synaptic Vesicle Exocytosis (GO:0016079)	3/43	0.137396	0.372073	0	0	2.43637	4.83592	SNAP23;SNAP29;SNCA
Import Into the Mitochondrion (GO:0170036)	3/43	0.137396	0.372073	0	0	2.43637	4.83592	MCUR1;MICU1;MCU
Negative Regulation of Lymphocyte Proliferation (GO:0050672)	3/43	0.137396	0.372073	0	0	2.43637	4.83592	RC3H1;PTPN11;MNDA
Negative Regulation of mRNA Catabolic Process (GO:1902373)	3/43	0.137396	0.372073	0	0	2.43637	4.83592	CSDE1;TENT5C;QKI
Non-Canonical Wnt Signaling Pathway (GO:0035567)	3/43	0.137396	0.372073	0	0	2.43637	4.83592	DAAM1;NLK;RHOA
Positive Regulation of Gene Expression, Epigenetic (GO:0141137)	3/43	0.137396	0.372073	0	0	2.43637	4.83592	USP25;WBP2;ASH2L
Positive Regulation of Receptor-Mediated Endocytosis (GO:0048260)	3/43	0.137396	0.372073	0	0	2.43637	4.83592	ANGPT1;EGF;CLU
Protein Homooligomerization (GO:0051260)	7/143	0.13832	0.372073	0	0	1.67497	3.3134	EHD3;AQP10;CHMP2A;MICU1;SOD2;S100A9;APPL2
ERK1 and ERK2 Cascade (GO:0070371)	2/22	0.13976	0.372073	0	0	3.2464	6.38837	EGF;MAPK1
Fc-gamma Receptor Signaling Pathway Involved in Phagocytosis (GO:0038096)	2/22	0.13976	0.372073	0	0	3.2464	6.38837	LYN;PTK2
Regulation of Mitotic Spindle Assembly (GO:1901673)	2/22	0.13976	0.372073	0	0	3.2464	6.38837	CHMP2A;CHMP4B
Establishment of Protein Localization to Vacuole (GO:0072666)	2/22	0.13976	0.372073	0	0	3.2464	6.38837	VPS8;VPS13A
Focal Adhesion Assembly (GO:0048041)	2/22	0.13976	0.372073	0	0	3.2464	6.38837	CTTN;ARHGAP6
Membrane Protein Ectodomain Proteolysis (GO:0006509)	2/22	0.13976	0.372073	0	0	3.2464	6.38837	MYH9;SPPL3
Modulation by Host of Viral Process (GO:0044788)	2/22	0.13976	0.372073	0	0	3.2464	6.38837	EEA1;ROCK2
Negative Regulation of Cell Development (GO:0010721)	2/22	0.13976	0.372073	0	0	3.2464	6.38837	GSK3B;HOOK3
Neuron Apoptotic Process (GO:0051402)	2/22	0.13976	0.372073	0	0	3.2464	6.38837	GAPDH;MAP3K5
Positive Regulation of Adenylate Cyclase Activity (GO:0045762)	2/22	0.13976	0.372073	0	0	3.2464	6.38837	CAP1;GNAS
Positive Regulation of Nervous System Process (GO:0031646)	2/22	0.13976	0.372073	0	0	3.2464	6.38837	NRDC;QKI
Positive Regulation of Vacuole Organization (GO:0044090)	2/22	0.13976	0.372073	0	0	3.2464	6.38837	SH3GLB1;RALB
RNA Export From Nucleus (GO:0006405)	4/67	0.140998	0.372073	0	0	2.06355	4.04251	UPF2;NUP107;XPO1;HNRNPA2B1
Regulation of Protein Serine/Threonine Kinase Activity (GO:0071900)	4/67	0.140998	0.372073	0	0	2.06355	4.04251	RALB;CAB39;CDC37;RHOA
4-Hydroxyproline Metabolic Process (GO:0019471)	1/5	0.141058	0.372073	0	0	8.10911	15.8824	P4HB
5S Class rRNA Transcription by RNA Polymerase III (GO:0042791)	1/5	0.141058	0.372073	0	0	8.10911	15.8824	GTF3C6
C-X-C Chemokine Receptor CXCR4 Signaling Pathway (GO:0038159)	1/5	0.141058	0.372073	0	0	8.10911	15.8824	LYN
Reg of Epithelial to Mesenchymal Transition Inv in Endocardial Cushion Formation (GO:1905005)	1/5	0.141058	0.372073	0	0	8.10911	15.8824	TGFB1
ERBB2-EGFR Signaling Pathway (GO:0038134)	1/5	0.141058	0.372073	0	0	8.10911	15.8824	EGF
Regulation of Glucagon Secretion (GO:0070092)	1/5	0.141058	0.372073	0	0	8.10911	15.8824	STK39
MHC Class I Protein Complex Assembly (GO:0002397)	1/5	0.141058	0.372073	0	0	8.10911	15.8824	PDIA3
Regulation of Inositol Phosphate Biosynthetic Process (GO:0010919)	1/5	0.141058	0.372073	0	0	8.10911	15.8824	SNCA
Regulation of Long-Chain Fatty Acid Import Across Plasma Membrane (GO:0010746)	1/5	0.141058	0.372073	0	0	8.10911	15.8824	THBS1
Toll Signaling Pathway (GO:0008063)	1/5	0.141058	0.372073	0	0	8.10911	15.8824	IRAK3
UDP Metabolic Process (GO:0046048)	1/5	0.141058	0.372073	0	0	8.10911	15.8824	CMPK1
Regulation of Mesenchymal Stem Cell Proliferation (GO:1902460)	1/5	0.141058	0.372073	0	0	8.10911	15.8824	TGFB1
Activation of Transmembrane Receptor Protein Tyrosine Kinase Activity (GO:0007171)	1/5	0.141058	0.372073	0	0	8.10911	15.8824	ANGPT1
Regulation of miRNA Catabolic Process (GO:2000625)	1/5	0.141058	0.372073	0	0	8.10911	15.8824	QKI
Aminophospholipid Transport (GO:0015917)	1/5	0.141058	0.372073	0	0	8.10911	15.8824	ATP8A1
Anterograde Dendritic Transport of Neurotransmitter Receptor Complex (GO:0098971)	1/5	0.141058	0.372073	0	0	8.10911	15.8824	KIF5B
Antibody-Dependent Cellular Cytotoxicity (GO:0001788)	1/5	0.141058	0.372073	0	0	8.10911	15.8824	FCGR2A
Astrocyte Differentiation (GO:0048708)	1/5	0.141058	0.372073	0	0	8.10911	15.8824	S100A9
Regulation of Plasma Membrane Repair (GO:1905684)	1/5	0.141058	0.372073	0	0	8.10911	15.8824	MYH9
Autocrine Signaling (GO:0035425)	1/5	0.141058	0.372073	0	0	8.10911	15.8824	S100A9
Regulation of Prostaglandin Biosynthetic Process (GO:0031392)	1/5	0.141058	0.372073	0	0	8.10911	15.8824	PIBF1
Bradykinin Catabolic Process (GO:0010815)	1/5	0.141058	0.372073	0	0	8.10911	15.8824	XPNPEP1
Regulation of Receptor Catabolic Process (GO:2000644)	1/5	0.141058	0.372073	0	0	8.10911	15.8824	MTMR2
Regulation of Respiratory Burst Involved in Inflammatory Response (GO:0060264)	1/5	0.141058	0.372073	0	0	8.10911	15.8824	S100A9
Cap-Dependent Translational Initiation (GO:0002191)	1/5	0.141058	0.372073	0	0	8.10911	15.8824	SLBP
Regulation of System Process (GO:0044057)	1/5	0.141058	0.372073	0	0	8.10911	15.8824	ROCK2
Cell-Cell Adhesion Mediated by Integrin (GO:0033631)	1/5	0.141058	0.372073	0	0	8.10911	15.8824	ITGB1
Cellular Response to Histamine (GO:0071420)	1/5	0.141058	0.372073	0	0	8.10911	15.8824	DIAPH1
Cerebellar Granule Cell Differentiation (GO:0021707)	1/5	0.141058	0.372073	0	0	8.10911	15.8824	OPHN1
Cerebral Cortex Neuron Differentiation (GO:0021895)	1/5	0.141058	0.372073	0	0	8.10911	15.8824	OPHN1
Response to Glucagon (GO:0033762)	1/5	0.141058	0.372073	0	0	8.10911	15.8824	GNAS
Cholesterol Import (GO:0070508)	1/5	0.141058	0.372073	0	0	8.10911	15.8824	CD36
Response to Peptidoglycan (GO:0032494)	1/5	0.141058	0.372073	0	0	8.10911	15.8824	IRAK3
Signal Complex Assembly (GO:0007172)	1/5	0.141058	0.372073	0	0	8.10911	15.8824	NCK2
Dopamine Biosynthetic Process (GO:0042416)	1/5	0.141058	0.372073	0	0	8.10911	15.8824	SNCA
Ear Development (GO:0043583)	1/5	0.141058	0.372073	0	0	8.10911	15.8824	NIPBL
Endoplasmic Reticulum Tubular Network Formation (GO:0071787)	1/5	0.141058	0.372073	0	0	8.10911	15.8824	RTN1
tRNA Pseudouridine Synthesis (GO:0031119)	1/5	0.141058	0.372073	0	0	8.10911	15.8824	PUS7
Thrombin-Activated Receptor Signaling Pathway (GO:0070493)	1/5	0.141058	0.372073	0	0	8.10911	15.8824	HPGD
Type IIa Hypersensitivity (GO:0001794)	1/5	0.141058	0.372073	0	0	8.10911	15.8824	FCGR2A
Glial Cell Migration (GO:0008347)	1/5	0.141058	0.372073	0	0	8.10911	15.8824	CD9
Glomerulus Vasculature Development (GO:0072012)	1/5	0.141058	0.372073	0	0	8.10911	15.8824	PECAM1
Vesicle Fusion With Golgi Apparatus (GO:0048280)	1/5	0.141058	0.372073	0	0	8.10911	15.8824	VTI1B
Glutamatergic Neuron Differentiation (GO:1905962)	1/5	0.141058	0.372073	0	0	8.10911	15.8824	OPHN1
Glycolipid Transport (GO:0046836)	1/5	0.141058	0.372073	0	0	8.10911	15.8824	NPC2
Inflammatory Response to Wounding (GO:0090594)	1/5	0.141058	0.372073	0	0	8.10911	15.8824	MAPK9
Insulin Processing (GO:0030070)	1/5	0.141058	0.372073	0	0	8.10911	15.8824	P4HB
interleukin-17A-mediated Signaling Pathway (GO:0038173)	1/5	0.141058	0.372073	0	0	8.10911	15.8824	MAP3K7
Interleukin-23-Mediated Signaling Pathway (GO:0038155)	1/5	0.141058	0.372073	0	0	8.10911	15.8824	P4HB
Interleukin-5-Mediated Signaling Pathway (GO:0038043)	1/5	0.141058	0.372073	0	0	8.10911	15.8824	LYN
Intracellular Oxygen Homeostasis (GO:0032364)	1/5	0.141058	0.372073	0	0	8.10911	15.8824	SOD2
Intracellular Phosphate Ion Homeostasis (GO:0030643)	1/5	0.141058	0.372073	0	0	8.10911	15.8824	XPR1
Lymph Node Development (GO:0048535)	1/5	0.141058	0.372073	0	0	8.10911	15.8824	TGFB1
mRNA 3'-End Processing by Stem-Loop Binding and Cleavage (GO:0006398)	1/5	0.141058	0.372073	0	0	8.10911	15.8824	SLBP
Metaphase/Anaphase Transition of Mitotic Cell Cycle (GO:0007091)	1/5	0.141058	0.372073	0	0	8.10911	15.8824	CDC27
Modulation by Host of Viral RNA Genome Replication (GO:0044830)	1/5	0.141058	0.372073	0	0	8.10911	15.8824	VAPB
Negative Regulation of IRE1-mediated Unfolded Protein Response (GO:1903895)	1/5	0.141058	0.372073	0	0	8.10911	15.8824	UFL1
Negative Regulation of Cell Size (GO:0045792)	1/5	0.141058	0.372073	0	0	8.10911	15.8824	RHOA
Negative Regulation of Excitatory Postsynaptic Potential (GO:0090394)	1/5	0.141058	0.372073	0	0	8.10911	15.8824	MTMR2
Negative Regulation of Hydrogen Peroxide-Mediated Programmed Cell Death (GO:1901299)	1/5	0.141058	0.372073	0	0	8.10911	15.8824	SOS1
Negative Regulation of Macrophage Differentiation (GO:0045650)	1/5	0.141058	0.372073	0	0	8.10911	15.8824	QKI
Negative Regulation of Protein Targeting to Membrane (GO:0090315)	1/5	0.141058	0.372073	0	0	8.10911	15.8824	GDI1
Negative Regulation of Toll-Like Receptor 2 Signaling Pathway (GO:0034136)	1/5	0.141058	0.372073	0	0	8.10911	15.8824	LYN
Negative Regulation of Trophoblast Cell Migration (GO:1901164)	1/5	0.141058	0.372073	0	0	8.10911	15.8824	ARHGDIB
Neutrophil Degranulation (GO:0043312)	1/5	0.141058	0.372073	0	0	8.10911	15.8824	STXBP2
Neutrophil Extravasation (GO:0072672)	1/5	0.141058	0.372073	0	0	8.10911	15.8824	PECAM1
Pentose-Phosphate Shunt, Non-Oxidative Branch (GO:0009052)	1/5	0.141058	0.372073	0	0	8.10911	15.8824	TALDO1
Peptide Antigen Assembly With MHC Class I Protein Complex (GO:0002502)	1/5	0.141058	0.372073	0	0	8.10911	15.8824	PDIA3
Peripheral Nervous System Neuron Development (GO:0048935)	1/5	0.141058	0.372073	0	0	8.10911	15.8824	RUNX1
Plasma Membrane Raft Assembly (GO:0044854)	1/5	0.141058	0.372073	0	0	8.10911	15.8824	PACSIN2
Podocyte Cell Migration (GO:0090521)	1/5	0.141058	0.372073	0	0	8.10911	15.8824	ROCK1
Positive Regulation of cGAS/STING Signaling Pathway (GO:0141111)	1/5	0.141058	0.372073	0	0	8.10911	15.8824	MAP3K7
Positive Regulation of Cardiac Muscle Cell Differentiation (GO:2000727)	1/5	0.141058	0.372073	0	0	8.10911	15.8824	TGFB1
Positive Regulation of Granulocyte Differentiation (GO:0030854)	1/5	0.141058	0.372073	0	0	8.10911	15.8824	RUNX1
Positive Regulation of Growth Hormone Secretion (GO:0060124)	1/5	0.141058	0.372073	0	0	8.10911	15.8824	SELENOT
Positive Regulation of Intrinsic Apoptotic Signaling Pathway by P53 Class Mediator (GO:1902255)	1/5	0.141058	0.372073	0	0	8.10911	15.8824	UBB
Positive Regulation of Mesenchymal Stem Cell Proliferation (GO:1902462)	1/5	0.141058	0.372073	0	0	8.10911	15.8824	TGFB1
Positive Regulation of Mitotic Sister Chromatid Segregation (GO:0062033)	1/5	0.141058	0.372073	0	0	8.10911	15.8824	SKA3
Positive Regulation of Monoatomic Ion Transmembrane Transport (GO:0034767)	1/5	0.141058	0.372073	0	0	8.10911	15.8824	STK39
Positive Regulation of Osteoblast Proliferation (GO:0033690)	1/5	0.141058	0.372073	0	0	8.10911	15.8824	HPSE
Positive Regulation of Protein Localization to Cilium (GO:1903566)	1/5	0.141058	0.372073	0	0	8.10911	15.8824	GSK3B
Positive Regulation of Vascular Associated Smooth Muscle Cell Differentiation (GO:1905065)	1/5	0.141058	0.372073	0	0	8.10911	15.8824	SOD2
Prevention of Polyspermy (GO:0060468)	1/5	0.141058	0.372073	0	0	8.10911	15.8824	MYH9
Protection From Non-Homologous End Joining at Telomere (GO:0031848)	1/5	0.141058	0.372073	0	0	8.10911	15.8824	TERF2IP
Protein Import (GO:0017038)	1/5	0.141058	0.372073	0	0	8.10911	15.8824	CLU
Protein Localization to Non-Motile Cilium (GO:0097499)	1/5	0.141058	0.372073	0	0	8.10911	15.8824	ARL13B
Protein Side Chain Deglutamylation (GO:0035610)	1/5	0.141058	0.372073	0	0	8.10911	15.8824	AGTPBP1
Protein Targeting to Vacuole Involved in Autophagy (GO:0071211)	1/5	0.141058	0.372073	0	0	8.10911	15.8824	SQSTM1
Pyrimidine Ribonucleotide Metabolic Process (GO:0009218)	1/5	0.141058	0.372073	0	0	8.10911	15.8824	CMPK1
Regulation of ATPase-coupled Calcium Transmembrane Transporter Activity (GO:1901894)	1/5	0.141058	0.372073	0	0	8.10911	15.8824	VMP1
Regulation of Fc Receptor Mediated Stimulatory Signaling Pathway (GO:0060368)	1/5	0.141058	0.372073	0	0	8.10911	15.8824	PTPRJ
Regulation of Barbed-End Actin Filament Capping (GO:2000812)	1/5	0.141058	0.372073	0	0	8.10911	15.8824	MTPN
Regulation of cGMP-mediated Signaling (GO:0010752)	1/5	0.141058	0.372073	0	0	8.10911	15.8824	THBS1
Glucose Homeostasis (GO:0042593)	5/92	0.142076	0.374405	0	0	1.86869	3.64655	SELENOT;HOOK3;ADIPOR1;APPL2;MCU
Heart Development (GO:0007507)	8/171	0.142316	0.374685	0	0	1.59762	3.1149	PDLIM1;FKBP1A;NIPBL;TGFB1;TAB2;PTPN11;PDLIM5;PTK2
Response to Amino Acid Starvation (GO:1990928)	3/44	0.144369	0.37902	0	0	2.37682	4.60005	SH3GLB1;MAPK1;MAP3K5
Lysosome Organization (GO:0007040)	3/44	0.144369	0.37902	0	0	2.37682	4.60005	HOOK3;LAMTOR1;TMEM165
Negative Regulation of Protein Localization (GO:1903828)	3/44	0.144369	0.37902	0	0	2.37682	4.60005	GSK3B;ROCK2;PICALM
Cytokine-Mediated Signaling Pathway (GO:0019221)	11/255	0.145189	0.380816	0	0	1.46877	2.8343	LYN;PTPRJ;IRAK3;PTPN11;PLP2;P4HB;ADIPOR1;SOS1;MAP3K7;APPL2;PF4
Extrinsic Apoptotic Signaling Pathway (GO:0097191)	4/68	0.146503	0.383901	0	0	2.0312	3.90134	GSK3B;TGFB1;DEDD;BCL2L1
Regulation of Protein Metabolic Process (GO:0051246)	5/93	0.146711	0.384086	0	0	1.84736	3.54561	FKBP1A;MTPN;TGFB1;RHOBTB3;PICALM
Positive Regulation of Signal Transduction (GO:0009967)	11/256	0.147898	0.386045	0	0	1.4627	2.79555	ACVR1;ITGB1;TGFB1;PRKCB;BMP2K;PECAM1;FLNA;PTPRJ;PHIP;PTPN11;NLK
RNA Destabilization (GO:0050779)	2/23	0.150182	0.386045	0	0	3.09165	5.86148	ROCK1;ROCK2
Modulation by Host of Viral Genome Replication (GO:0044827)	2/23	0.150182	0.386045	0	0	3.09165	5.86148	VAPB;PIK3C3
Negative Regulation of Hippo Signaling (GO:0035331)	2/23	0.150182	0.386045	0	0	3.09165	5.86148	SLMAP;STRN3
Positive Regulation of DNA Replication (GO:0045740)	2/23	0.150182	0.386045	0	0	3.09165	5.86148	SMARCA5;BAZ1A
Positive Regulation of T Cell Cytokine Production (GO:0002726)	2/23	0.150182	0.386045	0	0	3.09165	5.86148	MAP3K7;CD55
Positive Regulation of Cell-Substrate Junction Organization (GO:0150117)	2/23	0.150182	0.386045	0	0	3.09165	5.86148	ROCK1;PTPRJ
Positive Regulation of Lamellipodium Assembly (GO:0010592)	2/23	0.150182	0.386045	0	0	3.09165	5.86148	ACTR2;BRK1
Positive Regulation of Viral Life Cycle (GO:1903902)	2/23	0.150182	0.386045	0	0	3.09165	5.86148	BSG;P4HB
Purine Ribonucleotide Transport (GO:0015868)	2/23	0.150182	0.386045	0	0	3.09165	5.86148	SHOC2;LRRC8B
Regulation of Cholesterol Biosynthetic Process (GO:0045540)	2/23	0.150182	0.386045	0	0	3.09165	5.86148	MAPK1;QKI
Regulation of Nitric Oxide Biosynthetic Process (GO:0045428)	3/45	0.151457	0.386045	0	0	2.32011	4.37911	ROCK2;CD36;CLU
Cellular Response to Ketone (GO:1901655)	3/45	0.151457	0.386045	0	0	2.32011	4.37911	ROCK2;GNAS;MSN
Negative Regulation of BMP Signaling Pathway (GO:0030514)	3/45	0.151457	0.386045	0	0	2.32011	4.37911	RBPMS2;TRIM33;HIPK2
Regulation of Transforming Growth Factor Beta Receptor Signaling Pathway (GO:0017015)	6/120	0.151497	0.386045	0	0	1.71181	3.23052	FKBP1A;TGFB1I1;THBS1;TRIM33;SNX6;HIPK2
Cellular Response to Oxidative Stress (GO:0034599)	6/121	0.155664	0.386045	0	0	1.69684	3.15622	UBL4A;MAPK9;STK24;SOD2;ATF4;SNCA
Lysosomal Transport (GO:0007041)	4/70	0.157757	0.386045	0	0	1.96944	3.63697	EHD3;CHMP2A;CHMP4B;PIK3C3
Negative Regulation of TOR Signaling (GO:0032007)	4/70	0.157757	0.386045	0	0	1.96944	3.63697	GSK3B;UBR2;NLK;YWHAG
Regulation of Transport (GO:0051049)	3/46	0.158652	0.386045	0	0	2.26604	4.17187	ARL6IP5;WDR44;SNCA
Macromolecule Catabolic Process (GO:0009057)	3/46	0.158652	0.386045	0	0	2.26604	4.17187	SH3GLB1;TGFB1;SQSTM1
Negative Regulation of Protein Serine/Threonine Kinase Activity (GO:0071901)	3/46	0.158652	0.386045	0	0	2.26604	4.17187	LYN;PTPRJ;IRAK3
Positive Regulation of Chemotaxis (GO:0050921)	3/46	0.158652	0.386045	0	0	2.26604	4.17187	TGFB1;HSPB1;THBS1
Positive Regulation of Nucleocytoplasmic Transport (GO:0046824)	3/46	0.158652	0.386045	0	0	2.26604	4.17187	GSK3B;TGFB1;FLNA
Regulation of Cell-Cell Adhesion (GO:0022407)	3/46	0.158652	0.386045	0	0	2.26604	4.17187	YWHAG;PTK2;FERMT3
Regulation of Cell-Substrate Adhesion (GO:0010810)	3/46	0.158652	0.386045	0	0	2.26604	4.17187	DMTN;PTK2;RHOA
- Reg of Transmembrane Receptor Prot Serine/Threonine Kinase Sgnlng Pway (GO:0090101)	6/122	0.159881	0.386045	0	0	1.68212	3.08389	FKBP1A;RBPMS2;TRIM33;CRKL;SNX6;HIPK2
ATP Biosynthetic Process (GO:0006754)	2/24	0.160752	0.386045	0	0	2.95097	5.39405	TGFB1;ATP5F1E
Fc Receptor Mediated Stimulatory Signaling Pathway (GO:0002431)	2/24	0.160752	0.386045	0	0	2.95097	5.39405	LYN;PTK2
Regulation of Intracellular Steroid Hormone Receptor Signaling Pathway (GO:0033143)	2/24	0.160752	0.386045	0	0	2.95097	5.39405	UFL1;DDX5
Adenine Nucleotide Transport (GO:0051503)	2/24	0.160752	0.386045	0	0	2.95097	5.39405	SHOC2;LRRC8B
Apoptotic Cell Clearance (GO:0043277)	2/24	0.160752	0.386045	0	0	2.95097	5.39405	ANXA1;THBS1
Regulation of Release of Sequestered Calcium Ion Into Cytosol by Sarcoplasmic Reticulum (GO:0010880)	2/24	0.160752	0.386045	0	0	2.95097	5.39405	FKBP1A;CALM3
Cellular Response to Steroid Hormone Stimulus (GO:0071383)	2/24	0.160752	0.386045	0	0	2.95097	5.39405	MAPK1;UBE2L3
Endothelial Cell Development (GO:0001885)	2/24	0.160752	0.386045	0	0	2.95097	5.39405	PECAM1;MSN
Ventricular Cardiac Muscle Tissue Development (GO:0003229)	2/24	0.160752	0.386045	0	0	2.95097	5.39405	FKBP1A;TGFB1
Vesicle Transport Along Microtubule (GO:0047496)	2/24	0.160752	0.386045	0	0	2.95097	5.39405	FBXW11;KIF5B
Negative Regulation of Extrinsic Apoptotic Signaling Pathway in Absence of Ligand (GO:2001240)	2/24	0.160752	0.386045	0	0	2.95097	5.39405	BCL2L1;PF4
Negative Regulation of Extrinsic Apoptotic Signaling Pathway via Death Domain Receptors (GO:1902042)	2/24	0.160752	0.386045	0	0	2.95097	5.39405	GSK3B;BCL2L1
Negative Regulation of Receptor-Mediated Endocytosis (GO:0048261)	2/24	0.160752	0.386045	0	0	2.95097	5.39405	MTMR2;PICALM
Negative Regulation of Signal Transduction in Absence of Ligand (GO:1901099)	2/24	0.160752	0.386045	0	0	2.95097	5.39405	BCL2L1;PF4
Positive Regulation of JUN Kinase Activity (GO:0043507)	2/24	0.160752	0.386045	0	0	2.95097	5.39405	MAP3K7;MAP3K5
Positive Regulation of NLRP3 Inflammasome Complex Assembly (GO:1900227)	2/24	0.160752	0.386045	0	0	2.95097	5.39405	NEK7;CD36
Positive Regulation of Epidermal Growth Factor Receptor Signaling Pathway (GO:0045742)	2/24	0.160752	0.386045	0	0	2.95097	5.39405	RALB;TGFB1
Positive Regulation of Morphogenesis of an Epithelium (GO:1905332)	2/24	0.160752	0.386045	0	0	2.95097	5.39405	EGF;SMOX
Positive Regulation of Receptor Internalization (GO:0002092)	2/24	0.160752	0.386045	0	0	2.95097	5.39405	ANGPT1;EGF
Protein Localization to Cell Surface (GO:0034394)	2/24	0.160752	0.386045	0	0	2.95097	5.39405	FLNA;VCL
Protein Targeting to Lysosome (GO:0006622)	2/24	0.160752	0.386045	0	0	2.95097	5.39405	PIK3C3;CLU
Positive Regulation of Proteasomal Ubiquitin-Dependent Protein Catabolic Process (GO:0032436)	4/71	0.163501	0.386045	0	0	1.93995	3.51312	GSK3B;CSNK1A1;CARD16;CLU
Positive Regulation of Protein Polymerization (GO:0032273)	4/71	0.163501	0.386045	0	0	1.93995	3.51312	CTTN;NCK2;SLAIN2;PFN1
Phosphate-Containing Compound Metabolic Process (GO:0006796)	7/150	0.164291	0.386045	0	0	1.5924	2.87606	UBL4A;PCNX4;PANK3;TGFB1;PPA2;TAOK1;HOOK3
Regulation of mRNA Splicing, via Spliceosome (GO:0048024)	5/97	0.165875	0.386045	0	0	1.76667	3.17386	RBM39;DDX5;RBPMS2;SRSF8;QKI
Regulation of Endothelial Cell Apoptotic Process (GO:2000351)	3/47	0.16595	0.386045	0	0	2.21442	3.97726	TGFB1;ANGPT1;THBS1
Regulation of mRNA Catabolic Process (GO:0061013)	3/47	0.16595	0.386045	0	0	2.21442	3.97726	MAPKAPK2;RC3H1;DCP2
Cellular Response to Amino Acid Starvation (GO:0034198)	3/47	0.16595	0.386045	0	0	2.21442	3.97726	SH3GLB1;MAPK1;MAP3K5
Chromosome Organization (GO:0051276)	3/47	0.16595	0.386045	0	0	2.21442	3.97726	H1-5;TOP2B;H3-3B
Negative Regulation of Cold-Induced Thermogenesis (GO:0120163)	3/47	0.16595	0.386045	0	0	2.21442	3.97726	NRDC;QKI;ATF4
Positive Regulation of T Cell Mediated Immunity (GO:0002711)	3/47	0.16595	0.386045	0	0	2.21442	3.97726	MAP3K7;CD55;YWHAG
Positive Regulation of mRNA Catabolic Process (GO:0061014)	3/47	0.16595	0.386045	0	0	2.21442	3.97726	ROCK1;ROCK2;QKI
HRI-mediated Signaling (GO:0140468)	1/6	0.166789	0.386045	0	0	6.48696	11.6183	ATF4
I-kappaB Phosphorylation (GO:0007252)	1/6	0.166789	0.386045	0	0	6.48696	11.6183	MAP3K7
IRE1-mediated Unfolded Protein Response (GO:0036498)	1/6	0.166789	0.386045	0	0	6.48696	11.6183	VAPB
Regulation of Growth Hormone Secretion (GO:0060123)	1/6	0.166789	0.386045	0	0	6.48696	11.6183	SELENOT
Regulation of Hepatocyte Proliferation (GO:2000345)	1/6	0.166789	0.386045	0	0	6.48696	11.6183	FBXW7
Regulation of High Voltage-Gated Calcium Channel Activity (GO:1901841)	1/6	0.166789	0.386045	0	0	6.48696	11.6183	CALM3
Regulation of Mitotic Cytokinetic Process (GO:1903436)	1/6	0.166789	0.386045	0	0	6.48696	11.6183	KIF20B
Aldehyde Biosynthetic Process (GO:0046184)	1/6	0.166789	0.386045	0	0	6.48696	11.6183	TPI1
Regulation of Osteoclast Development (GO:2001204)	1/6	0.166789	0.386045	0	0	6.48696	11.6183	FBXW7
Regulation of Potassium Ion Export Across Plasma Membrane (GO:1903764)	1/6	0.166789	0.386045	0	0	6.48696	11.6183	DLG1
Regulation of Protein Lipidation (GO:1903059)	1/6	0.166789	0.386045	0	0	6.48696	11.6183	PIK3C3
Bleb Assembly (GO:0032060)	1/6	0.166789	0.386045	0	0	6.48696	11.6183	EMP3
Calcium Ion-Regulated Exocytosis of Neurotransmitter (GO:0048791)	1/6	0.166789	0.386045	0	0	6.48696	11.6183	STXBP2
Regulation of Respiratory Gaseous Exchange (GO:0043576)	1/6	0.166789	0.386045	0	0	6.48696	11.6183	STK39
Regulation of Skeletal Muscle Satellite Cell Proliferation (GO:0014842)	1/6	0.166789	0.386045	0	0	6.48696	11.6183	ANGPT1
Regulation of Synaptic Assembly at Neuromuscular Junction (GO:0008582)	1/6	0.166789	0.386045	0	0	6.48696	11.6183	LIN7C
Regulation of Vascular Associated Smooth Muscle Cell Apoptotic Process (GO:1905459)	1/6	0.166789	0.386045	0	0	6.48696	11.6183	SOD2
Response to Catecholamine (GO:0071869)	1/6	0.166789	0.386045	0	0	6.48696	11.6183	GNAS
Chemokine (C-X-C Motif) Ligand 12 Signaling Pathway (GO:0038146)	1/6	0.166789	0.386045	0	0	6.48696	11.6183	STK39
Cleavage Furrow Formation (GO:0036089)	1/6	0.166789	0.386045	0	0	6.48696	11.6183	RHOA
Ribosomal Large Subunit Export From Nucleus (GO:0000055)	1/6	0.166789	0.386045	0	0	6.48696	11.6183	XPO1
Ribosomal Small Subunit Export From Nucleus (GO:0000056)	1/6	0.166789	0.386045	0	0	6.48696	11.6183	XPO1
Ribosome-Associated Ubiquitin-Dependent Protein Catabolic Process (GO:1990116)	1/6	0.166789	0.386045	0	0	6.48696	11.6183	NEMF
Selenocysteine Incorporation (GO:0001514)	1/6	0.166789	0.386045	0	0	6.48696	11.6183	SELENOT
Detection of Muscle Stretch (GO:0035995)	1/6	0.166789	0.386045	0	0	6.48696	11.6183	PTK2
Spindle Assembly Involved in Female Meiosis (GO:0007056)	1/6	0.166789	0.386045	0	0	6.48696	11.6183	SKA3
Stress Granule Disassembly (GO:0035617)	1/6	0.166789	0.386045	0	0	6.48696	11.6183	KIF5B
Substrate-Dependent Cell Migration, Cell Extension (GO:0006930)	1/6	0.166789	0.386045	0	0	6.48696	11.6183	OPHN1
Synaptic Transmission, Dopaminergic (GO:0001963)	1/6	0.166789	0.386045	0	0	6.48696	11.6183	SNCA
Engulfment of Apoptotic Cell (GO:0043652)	1/6	0.166789	0.386045	0	0	6.48696	11.6183	THBS1
Transcription-Dependent Tethering of RNA Polymerase II Gene DNA at Nuclear Periphery (GO:0000972)	1/6	0.166789	0.386045	0	0	6.48696	11.6183	NUP107
Translational Readthrough (GO:0006451)	1/6	0.166789	0.386045	0	0	6.48696	11.6183	SELENOT
Facultative Heterochromatin Formation (GO:0140718)	1/6	0.166789	0.386045	0	0	6.48696	11.6183	SMARCA5
Type B Pancreatic Cell Proliferation (GO:0044342)	1/6	0.166789	0.386045	0	0	6.48696	11.6183	SERPINB1
Female Gonad Development (GO:0008585)	1/6	0.166789	0.386045	0	0	6.48696	11.6183	NUP107
Free Ubiquitin Chain Polymerization (GO:0010994)	1/6	0.166789	0.386045	0	0	6.48696	11.6183	UBE2K
Heart Trabecula Formation (GO:0060347)	1/6	0.166789	0.386045	0	0	6.48696	11.6183	FKBP1A
Hemostasis (GO:0007599)	1/6	0.166789	0.386045	0	0	6.48696	11.6183	NFE2
Heparan Sulfate Proteoglycan Catabolic Process (GO:0030200)	1/6	0.166789	0.386045	0	0	6.48696	11.6183	HPSE
Hepatocyte Growth Factor Receptor Signaling Pathway (GO:0048012)	1/6	0.166789	0.386045	0	0	6.48696	11.6183	SOS1
Insulin Secretion Involved in Cellular Response to Glucose Stimulus (GO:0035773)	1/6	0.166789	0.386045	0	0	6.48696	11.6183	SELENOT
Leukotriene Transport (GO:0071716)	1/6	0.166789	0.386045	0	0	6.48696	11.6183	ABCC4
Lysosomal Protein Catabolic Process (GO:1905146)	1/6	0.166789	0.386045	0	0	6.48696	11.6183	VPS13A
Maintenance of Protein Location in Extracellular Region (GO:0071694)	1/6	0.166789	0.386045	0	0	6.48696	11.6183	LTBP1
Metaphase/Anaphase Transition of Cell Cycle (GO:0044784)	1/6	0.166789	0.386045	0	0	6.48696	11.6183	CDC27
Mitochondrial Outer Membrane Permeabilization (GO:0097345)	1/6	0.166789	0.386045	0	0	6.48696	11.6183	BNIP3L
Mitochondrion-Endoplasmic Reticulum Membrane Tethering (GO:1990456)	1/6	0.166789	0.386045	0	0	6.48696	11.6183	VMP1
Monoacylglycerol Biosynthetic Process (GO:0006640)	1/6	0.166789	0.386045	0	0	6.48696	11.6183	PLA2G4A
Morphogenesis of an Endothelium (GO:0003159)	1/6	0.166789	0.386045	0	0	6.48696	11.6183	BSG
Myoblast Migration (GO:0051451)	1/6	0.166789	0.386045	0	0	6.48696	11.6183	ROCK1
Negative Regulation of RIG-I Signaling Pathway (GO:0039536)	1/6	0.166789	0.386045	0	0	6.48696	11.6183	UFD1
- Reg of Adaptive Imm Resp Based on Som Recomb of Imm Rcptrs Built Frm IgSF Domains (GO:0002823)	1/6	0.166789	0.386045	0	0	6.48696	11.6183	RC3H1
- Reg of Blood Vessel Endothelial Cell Proliferation Inv in Sprouting Angiogenesis (GO:1903588)	1/6	0.166789	0.386045	0	0	6.48696	11.6183	THBS1
Negative Regulation of Establishment of Protein Localization to Mitochondrion (GO:1903748)	1/6	0.166789	0.386045	0	0	6.48696	11.6183	LMAN1
Negative Regulation of Granulocyte Differentiation (GO:0030853)	1/6	0.166789	0.386045	0	0	6.48696	11.6183	RUNX1
Negative Regulation of Membrane Protein Ectodomain Proteolysis (GO:0051045)	1/6	0.166789	0.386045	0	0	6.48696	11.6183	ROCK1
Negative Regulation of Neutrophil Activation (GO:1902564)	1/6	0.166789	0.386045	0	0	6.48696	11.6183	PTPN11
Negative Regulation of Peptidyl-Threonine Phosphorylation (GO:0010801)	1/6	0.166789	0.386045	0	0	6.48696	11.6183	DMTN
Negative Regulation of Plasminogen Activation (GO:0010757)	1/6	0.166789	0.386045	0	0	6.48696	11.6183	THBS1
Negative Regulation of Sodium Ion Transmembrane Transporter Activity (GO:2000650)	1/6	0.166789	0.386045	0	0	6.48696	11.6183	STK39
Negative Regulation of Striated Muscle Tissue Development (GO:0045843)	1/6	0.166789	0.386045	0	0	6.48696	11.6183	TGFB1
Negative Regulation of Transporter Activity (GO:0032410)	1/6	0.166789	0.386045	0	0	6.48696	11.6183	STK39
Peptidyl-Histidine Modification (GO:0018202)	1/6	0.166789	0.386045	0	0	6.48696	11.6183	SETD3
Peptidyl-Lysine Trimethylation (GO:0018023)	1/6	0.166789	0.386045	0	0	6.48696	11.6183	SETD3
Polyamine Biosynthetic Process (GO:0006596)	1/6	0.166789	0.386045	0	0	6.48696	11.6183	SMOX
Positive Regulation of Amyloid-Beta Clearance (GO:1900223)	1/6	0.166789	0.386045	0	0	6.48696	11.6183	ROCK1
Positive Regulation of Centriole Elongation (GO:1903724)	1/6	0.166789	0.386045	0	0	6.48696	11.6183	CEP295
Positive Regulation of Fibroblast Growth Factor Receptor Signaling Pathway (GO:0045743)	1/6	0.166789	0.386045	0	0	6.48696	11.6183	ITGB1
Positive Regulation of Mitotic Cytokinetic Process (GO:1903438)	1/6	0.166789	0.386045	0	0	6.48696	11.6183	KIF20B
Positive Regulation of Pinocytosis (GO:0048549)	1/6	0.166789	0.386045	0	0	6.48696	11.6183	APPL2
Positive Regulation of Protein Localization to Centrosome (GO:1904781)	1/6	0.166789	0.386045	0	0	6.48696	11.6183	GSK3B
Positive Regulation of Translation in Response to Stress (GO:0032056)	1/6	0.166789	0.386045	0	0	6.48696	11.6183	NCK2
Protein Deglutamylation (GO:0035608)	1/6	0.166789	0.386045	0	0	6.48696	11.6183	AGTPBP1
Protein Localization to Ciliary Membrane (GO:1903441)	1/6	0.166789	0.386045	0	0	6.48696	11.6183	ARL13B
Protein Ufmylation (GO:0071569)	1/6	0.166789	0.386045	0	0	6.48696	11.6183	UFL1
rDNA Heterochromatin Formation (GO:0000183)	1/6	0.166789	0.386045	0	0	6.48696	11.6183	SMARCA5
Regulation of Rab Protein Signal Transduction (GO:0032483)	1/6	0.166789	0.386045	0	0	6.48696	11.6183	DENND4A
Regulation of T-helper Cell Differentiation (GO:0045622)	1/6	0.166789	0.386045	0	0	6.48696	11.6183	RC3H1
Regulation of Atrial Cardiac Muscle Cell Membrane Repolarization (GO:0060372)	1/6	0.166789	0.386045	0	0	6.48696	11.6183	FLNA
Regulation of Cardiac Epithelial to Mesenchymal Transition (GO:0062042)	1/6	0.166789	0.386045	0	0	6.48696	11.6183	TGFB1
Regulation of Cardiac Muscle Cell Membrane Potential (GO:0086036)	1/6	0.166789	0.386045	0	0	6.48696	11.6183	EHD3
Regulation of Cellular Response to Hypoxia (GO:1900037)	1/6	0.166789	0.386045	0	0	6.48696	11.6183	ROCK2
Positive Regulation of Supramolecular Fiber Organization (GO:1902905)	5/98	0.170815	0.391331	0	0	1.74758	3.08828	CTTN;NCK2;SLAIN2;PFN1;CLU
Regulation of Membrane Protein Ectodomain Proteolysis (GO:0051043)	2/25	0.171452	0.391331	0	0	2.82252	4.97737	ROCK1;NRDC
Regulation of Protein Export From Nucleus (GO:0046825)	2/25	0.171452	0.391331	0	0	2.82252	4.97737	BARD1;GSK3B
Regulation of Protein Targeting to Membrane (GO:0090313)	2/25	0.171452	0.391331	0	0	2.82252	4.97737	DMTN;GDI1
Regulation of Vascular Endothelial Growth Factor Signaling Pathway (GO:1900746)	2/25	0.171452	0.391331	0	0	2.82252	4.97737	ITGB1;ANGPT1
Response to Hexose (GO:0009746)	2/25	0.171452	0.391331	0	0	2.82252	4.97737	SELENOT;THBS1
Stress Granule Assembly (GO:0034063)	2/25	0.171452	0.391331	0	0	2.82252	4.97737	CSDE1;PRRC2C
Vesicle Cytoskeletal Trafficking (GO:0099518)	2/25	0.171452	0.391331	0	0	2.82252	4.97737	FBXW11;KIF5B
Lipid Translocation (GO:0034204)	2/25	0.171452	0.391331	0	0	2.82252	4.97737	ATP8A1;ATP11B
Negative Chemotaxis (GO:0050919)	2/25	0.171452	0.391331	0	0	2.82252	4.97737	SEMA4D;RHOA
Negative Regulation of Epidermal Growth Factor Receptor Signaling Pathway (GO:0042059)	2/25	0.171452	0.391331	0	0	2.82252	4.97737	PTPRJ;SNX6
Negative Regulation of Interleukin-1 Beta Production (GO:0032691)	2/25	0.171452	0.391331	0	0	2.82252	4.97737	SERPINB1;CARD16
Negative Regulation of miRNA Transcription (GO:1902894)	2/25	0.171452	0.391331	0	0	2.82252	4.97737	TGFB1;NCOR1
Positive Regulation of D-glucose Import (GO:0046326)	2/25	0.171452	0.391331	0	0	2.82252	4.97737	OSBPL8;PTPN11
Positive Regulation of Cilium Assembly (GO:0045724)	2/25	0.171452	0.391331	0	0	2.82252	4.97737	GSK3B;ASAP1
Positive Regulation of Inflammasome-Mediated Signaling Pathway (GO:0141087)	2/25	0.171452	0.391331	0	0	2.82252	4.97737	NEK7;CD36
Receptor Clustering (GO:0043113)	2/25	0.171452	0.391331	0	0	2.82252	4.97737	DLG1;FLNA
Regulation of Exocytosis (GO:0017157)	3/48	0.173344	0.393721	0	0	2.1651	3.79429	RAB37;WDR41;SNCA
Hexose Metabolic Process (GO:0019318)	3/48	0.173344	0.393721	0	0	2.1651	3.79429	UBL4A;PCNX4;HOOK3
Mitotic G2/M Transition Checkpoint (GO:0044818)	3/48	0.173344	0.393721	0	0	2.1651	3.79429	BARD1;TAOK1;UIMC1
Negative Regulation of Viral Genome Replication (GO:0045071)	3/48	0.173344	0.393721	0	0	2.1651	3.79429	IFITM3;IFITM2;ZNFX1
Positive Regulation of Kinase Activity (GO:0033674)	3/48	0.173344	0.393721	0	0	2.1651	3.79429	TAB2;PTK2;MAP3K5
Positive Regulation of Peptide Hormone Secretion (GO:0090277)	3/48	0.173344	0.393721	0	0	2.1651	3.79429	ACSL4;SELENOT;MCU
Negative Regulation of Cellular Response to Growth Factor Stimulus (GO:0090288)	4/73	0.17521	0.396669	0	0	1.88352	3.28067	RBPMS2;THBS1;TRIM33;HIPK2
Negative Regulation of Epithelial Cell Proliferation (GO:0050680)	4/73	0.17521	0.396669	0	0	1.88352	3.28067	SPARC;TGFB1;FBXW7;THBS1
Positive Regulation of Protein Transport (GO:0051222)	4/73	0.17521	0.396669	0	0	1.88352	3.28067	PGRMC1;TGFB1;KIF20B;CD2AP
Regulation of MAP Kinase Activity (GO:0043405)	4/73	0.17521	0.396669	0	0	1.88352	3.28067	LYN;PTPRJ;IRAK3;THBS1
Positive Regulation of Cold-Induced Thermogenesis (GO:0120162)	5/99	0.175812	0.39771	0	0	1.7289	3.00542	OXTR;GNAS;CD36;ADIPOR1;APPL2
Positive Regulation of Cytokine Production (GO:0001819)	13/325	0.179103	0.399128	0	0	1.3573	2.33427	ANXA1;TGFB1;ROCK2;RUNX1;MAPK9;BSG;HPSE;TLR5;MAP3K7;S100A9;PIBF1;GAPDH;ATF4
Positive Regulation of Epithelial to Mesenchymal Transition (GO:0010718)	3/49	0.18083	0.399128	0	0	2.11792	3.62207	TGFB1;TGFB1I1;PTK2
Positive Regulation of Intracellular Transport (GO:0032388)	3/49	0.18083	0.399128	0	0	2.11792	3.62207	MTMR2;MSN;KIF20B
Positive Regulation of Smooth Muscle Cell Proliferation (GO:0048661)	3/49	0.18083	0.399128	0	0	2.11792	3.62207	TGFB1;RBPMS2;THBS1
Negative Regulation of MAPK Cascade (GO:0043409)	6/127	0.181681	0.399128	0	0	1.6122	2.74961	LYN;DLG1;NCOR1;RANBP9;PTPRJ;IRAK3
Protein Localization to Nucleus (GO:0034504)	6/127	0.181681	0.399128	0	0	1.6122	2.74961	IPO11;MORC3;NUP107;STK24;NUTF2;APPL2
Reg of Endoplasmic Reticulum Stress-Induced Intrinsic Apoptotic Sgnlng Pway (GO:1902235)	2/26	0.182265	0.399128	0	0	2.70477	4.60431	NCK2;BCL2L1
Regulation of Glycogen Biosynthetic Process (GO:0005979)	2/26	0.182265	0.399128	0	0	2.70477	4.60431	GSK3B;STK39
Regulation of Neutrophil Chemotaxis (GO:0090022)	2/26	0.182265	0.399128	0	0	2.70477	4.60431	KIF20B;MCU
Blood Vessel Endothelial Cell Migration (GO:0043534)	2/26	0.182265	0.399128	0	0	2.70477	4.60431	PACSIN2;MYH9
Secretory Granule Organization (GO:0033363)	2/26	0.182265	0.399128	0	0	2.70477	4.60431	SRGN;LYST
Dendritic Spine Organization (GO:0097061)	2/26	0.182265	0.399128	0	0	2.70477	4.60431	ARF1;MTMR2
Microtubule Nucleation (GO:0007020)	2/26	0.182265	0.399128	0	0	2.70477	4.60431	RANBP9;SLAIN2
Mitotic Cell Cycle Checkpoint Signaling (GO:0007093)	2/26	0.182265	0.399128	0	0	2.70477	4.60431	BARD1;UIMC1
Myeloid Cell Development (GO:0061515)	2/26	0.182265	0.399128	0	0	2.70477	4.60431	DMTN;FLNA
Negative Regulation of Fatty Acid Metabolic Process (GO:0045922)	2/26	0.182265	0.399128	0	0	2.70477	4.60431	NCOR1;APPL2
Positive Regulation of ERBB Signaling Pathway (GO:1901186)	2/26	0.182265	0.399128	0	0	2.70477	4.60431	RALB;TGFB1
Positive Regulation of Rho Protein Signal Transduction (GO:0035025)	2/26	0.182265	0.399128	0	0	2.70477	4.60431	SEMA4D;CSNK1A1
Positive Regulation of Interleukin-2 Production (GO:0032743)	2/26	0.182265	0.399128	0	0	2.70477	4.60431	MAP3K7;RUNX1
Positive Regulation of Nuclear Division (GO:0051785)	2/26	0.182265	0.399128	0	0	2.70477	4.60431	EGF;PHIP
Protein Exit From Endoplasmic Reticulum (GO:0032527)	2/26	0.182265	0.399128	0	0	2.70477	4.60431	LMAN1;UFD1
Proteoglycan Metabolic Process (GO:0006029)	2/26	0.182265	0.399128	0	0	2.70477	4.60431	FAM20B;HPSE
Regulation of Arp2/3 Complex-Mediated Actin Nucleation (GO:0034315)	2/26	0.182265	0.399128	0	0	2.70477	4.60431	ARF1;BRK1
Regulation of T Cell Migration (GO:2000404)	2/26	0.182265	0.399128	0	0	2.70477	4.60431	P4HB;RHOA
Regulation of Chondrocyte Differentiation (GO:0032330)	2/26	0.182265	0.399128	0	0	2.70477	4.60431	MBOAT2;PTPN11
mRNA Metabolic Process (GO:0016071)	5/101	0.185968	0.399128	0	0	1.69271	2.84744	DDX5;HNRNPA2B1;HNRNPR;DCP2;HIPK3
Regulation of Interleukin-12 Production (GO:0032655)	3/50	0.188401	0.399128	0	0	2.07275	3.45981	IRAK3;THBS1;PIBF1
Cognition (GO:0050890)	3/50	0.188401	0.399128	0	0	2.07275	3.45981	NIPBL;FAM107A;GNAS
Negative Regulation of ERK1 and ERK2 Cascade (GO:0070373)	3/50	0.188401	0.399128	0	0	2.07275	3.45981	LYN;DLG1;RANBP9
Positive Regulation of Non-Canonical NF-kappaB Signal Transduction (GO:1901224)	3/50	0.188401	0.399128	0	0	2.07275	3.45981	TERF2IP;MAP3K7;RHOA
Negative Regulation of Translation (GO:0017148)	5/102	0.191124	0.399128	0	0	1.67517	2.77213	IGF2BP2;PUS7;GAPDH;QKI;CPEB4
Regulation of Collateral Sprouting (GO:0048670)	1/7	0.191751	0.399128	0	0	5.40552	8.92751	SEMA4D
C-terminal Protein Amino Acid Modification (GO:0018410)	1/7	0.191751	0.399128	0	0	5.40552	8.92751	AGTPBP1
Regulation of Dopamine Uptake Involved in Synaptic Transmission (GO:0051584)	1/7	0.191751	0.399128	0	0	5.40552	8.92751	SNCA
DNA Strand Resection Involved in Replication Fork Processing (GO:0110025)	1/7	0.191751	0.399128	0	0	5.40552	8.92751	BARD1
ER Overload Response (GO:0006983)	1/7	0.191751	0.399128	0	0	5.40552	8.92751	GSK3B
Regulation of Glial Cell Differentiation (GO:0045685)	1/7	0.191751	0.399128	0	0	5.40552	8.92751	QKI
Adenylate Cyclase-Activating Dopamine Receptor Signaling Pathway (GO:0007191)	1/7	0.191751	0.399128	0	0	5.40552	8.92751	GNAS
Amine Transport (GO:0015837)	1/7	0.191751	0.399128	0	0	5.40552	8.92751	SLC44A2
Reg of Natural Killer Cell Mediated Cytotoxicity Directed Against Tumor Cell Target (GO:0002858)	1/7	0.191751	0.399128	0	0	5.40552	8.92751	TGFB1
Regulation of Neuromuscular Junction Development (GO:1904396)	1/7	0.191751	0.399128	0	0	5.40552	8.92751	LIN7C
Anterograde Axonal Protein Transport (GO:0099641)	1/7	0.191751	0.399128	0	0	5.40552	8.92751	KIF5B
Antigen Processing and Presentation of Exogenous Peptide Antigen via MHC Class I (GO:0042590)	1/7	0.191751	0.399128	0	0	5.40552	8.92751	MFSD6
Axo-Dendritic Protein Transport (GO:0099640)	1/7	0.191751	0.399128	0	0	5.40552	8.92751	KIF5B
Regulation of Protein Localization to Cilium (GO:1903564)	1/7	0.191751	0.399128	0	0	5.40552	8.92751	GSK3B
Blood Coagulation, Intrinsic Pathway (GO:0007597)	1/7	0.191751	0.399128	0	0	5.40552	8.92751	FLNA
Regulation of Protein Localization to Nucleolus (GO:1904749)	1/7	0.191751	0.399128	0	0	5.40552	8.92751	GLUL
Regulatory ncRNA-mediated Heterochromatin Formation (GO:0031048)	1/7	0.191751	0.399128	0	0	5.40552	8.92751	ZNFX1
Cellular Response to Monoamine Stimulus (GO:0071868)	1/7	0.191751	0.399128	0	0	5.40552	8.92751	GNAS
Renal Sodium Ion Absorption (GO:0070294)	1/7	0.191751	0.399128	0	0	5.40552	8.92751	STK39
Renal Sodium Ion Transport (GO:0003096)	1/7	0.191751	0.399128	0	0	5.40552	8.92751	STK39
Cellular Response to Potassium Ion (GO:0035865)	1/7	0.191751	0.399128	0	0	5.40552	8.92751	NEK7
Cellular Response to Prostaglandin E Stimulus (GO:0071380)	1/7	0.191751	0.399128	0	0	5.40552	8.92751	GNAS
Response to Potassium Ion (GO:0035864)	1/7	0.191751	0.399128	0	0	5.40552	8.92751	NEK7
Deadenylation-Dependent Decapping of Nuclear-Transcribed mRNA (GO:0000290)	1/7	0.191751	0.399128	0	0	5.40552	8.92751	DCP2
Dendritic Spine Maintenance (GO:0097062)	1/7	0.191751	0.399128	0	0	5.40552	8.92751	MTMR2
Dense Core Granule Cytoskeletal Transport (GO:0099519)	1/7	0.191751	0.399128	0	0	5.40552	8.92751	KIF5B
Development of Primary Female Sexual Characteristics (GO:0046545)	1/7	0.191751	0.399128	0	0	5.40552	8.92751	NUP107
Establishment of Centrosome Localization (GO:0051660)	1/7	0.191751	0.399128	0	0	5.40552	8.92751	DLG1
Establishment of Mitochondrion Localization, Microtubule-Mediated (GO:0034643)	1/7	0.191751	0.399128	0	0	5.40552	8.92751	UBB
Fructose 1,6-Bisphosphate Metabolic Process (GO:0030388)	1/7	0.191751	0.399128	0	0	5.40552	8.92751	PCNX4
Fructose Metabolic Process (GO:0006000)	1/7	0.191751	0.399128	0	0	5.40552	8.92751	PCNX4
Hyaluronan Catabolic Process (GO:0030214)	1/7	0.191751	0.399128	0	0	5.40552	8.92751	TGFB1
Immunological Synapse Formation (GO:0001771)	1/7	0.191751	0.399128	0	0	5.40552	8.92751	MSN
Interleukin-33-Mediated Signaling Pathway (GO:0038172)	1/7	0.191751	0.399128	0	0	5.40552	8.92751	MAP3K7
Lens Fiber Cell Development (GO:0070307)	1/7	0.191751	0.399128	0	0	5.40552	8.92751	ATF4
Locomotor Rhythm (GO:0045475)	1/7	0.191751	0.399128	0	0	5.40552	8.92751	NCOR1
Macropinocytosis (GO:0044351)	1/7	0.191751	0.399128	0	0	5.40552	8.92751	MAPKAPK2
Meiotic Spindle Assembly (GO:0090306)	1/7	0.191751	0.399128	0	0	5.40552	8.92751	SKA3
Mitotic Nuclear Membrane Disassembly (GO:0007077)	1/7	0.191751	0.399128	0	0	5.40552	8.92751	PRKCB
Negative Regulation of Fatty Acid Oxidation (GO:0046322)	1/7	0.191751	0.399128	0	0	5.40552	8.92751	APPL2
Negative Regulation of Macrophage Migration (GO:1905522)	1/7	0.191751	0.399128	0	0	5.40552	8.92751	S100A9
Negative Regulation of Mitochondrial Fusion (GO:0010637)	1/7	0.191751	0.399128	0	0	5.40552	8.92751	TFRC
Negative Regulation of p38MAPK Cascade (GO:1903753)	1/7	0.191751	0.399128	0	0	5.40552	8.92751	DLG1
Negative Regulation of Vasoconstriction (GO:0045906)	1/7	0.191751	0.399128	0	0	5.40552	8.92751	ITGB1
Negative Regulation of Voltage-Gated Calcium Channel Activity (GO:1901386)	1/7	0.191751	0.399128	0	0	5.40552	8.92751	CALM3
Neuron Projection Arborization (GO:0140058)	1/7	0.191751	0.399128	0	0	5.40552	8.92751	ROCK1
Nucleobase-Containing Small Molecule Interconversion (GO:0015949)	1/7	0.191751	0.399128	0	0	5.40552	8.92751	CMPK1
Nucleolar Chromatin Organization (GO:1990700)	1/7	0.191751	0.399128	0	0	5.40552	8.92751	SMARCA5
Peptide Transport (GO:0015833)	1/7	0.191751	0.399128	0	0	5.40552	8.92751	MFSD1
Platelet Activating Factor Metabolic Process (GO:0046469)	1/7	0.191751	0.399128	0	0	5.40552	8.92751	PLA2G4A
Positive Regulation of Arp2/3 Complex-Mediated Actin Nucleation (GO:2000601)	1/7	0.191751	0.399128	0	0	5.40552	8.92751	BRK1
Positive Regulation of CD8-positive, Alpha-Beta T Cell Activation (GO:2001187)	1/7	0.191751	0.399128	0	0	5.40552	8.92751	RUNX1
Positive Regulation of Adipose Tissue Development (GO:1904179)	1/7	0.191751	0.399128	0	0	5.40552	8.92751	NCOA1
Positive Regulation of cAMP/PKA Signal Transduction (GO:0141163)	1/7	0.191751	0.399128	0	0	5.40552	8.92751	S100A9
+ Reg of Endoplasmic Reticulum Stress-Induced Intrinsic Apoptotic Sgnlng Pway (GO:1902237)	1/7	0.191751	0.399128	0	0	5.40552	8.92751	NCK2
Positive Regulation of Glial Cell Migration (GO:1903977)	1/7	0.191751	0.399128	0	0	5.40552	8.92751	CRKL
Positive Regulation of Inositol Phosphate Biosynthetic Process (GO:0060732)	1/7	0.191751	0.399128	0	0	5.40552	8.92751	SNCA
Positive Regulation of Insulin-Like Growth Factor Receptor Signaling Pathway (GO:0043568)	1/7	0.191751	0.399128	0	0	5.40552	8.92751	PHIP
Positive Regulation of Lipopolysaccharide-Mediated Signaling Pathway (GO:0031666)	1/7	0.191751	0.399128	0	0	5.40552	8.92751	PTPN11
+ Reg of Mt Outer Membrane Permeabilization Inv in Apoptotic Sgnlng Pway (GO:1901030)	1/7	0.191751	0.399128	0	0	5.40552	8.92751	GSK3B
Positive Regulation of Phosphatase Activity (GO:0010922)	1/7	0.191751	0.399128	0	0	5.40552	8.92751	ROCK1
Positive Regulation of Ryanodine-Sensitive Calcium-Release Channel Activity (GO:0060316)	1/7	0.191751	0.399128	0	0	5.40552	8.92751	CALM3
Protein Localization to Endoplasmic Reticulum Exit Site (GO:0070973)	1/7	0.191751	0.399128	0	0	5.40552	8.92751	BCAP31
Protein Localization to Presynapse (GO:1905383)	1/7	0.191751	0.399128	0	0	5.40552	8.92751	KIF5B
Proteoglycan Catabolic Process (GO:0030167)	1/7	0.191751	0.399128	0	0	5.40552	8.92751	HPSE
Pyrimidine Ribonucleotide Biosynthetic Process (GO:0009220)	1/7	0.191751	0.399128	0	0	5.40552	8.92751	CMPK1
Regulation of CD4-positive, Alpha-Beta T Cell Activation (GO:2000514)	1/7	0.191751	0.399128	0	0	5.40552	8.92751	CD55
Regulation of CD8-positive, Alpha-Beta T Cell Differentiation (GO:0043376)	1/7	0.191751	0.399128	0	0	5.40552	8.92751	RUNX1
Regulation of Amide Metabolic Process (GO:0034248)	1/7	0.191751	0.399128	0	0	5.40552	8.92751	PICALM
Neuron Projection Morphogenesis (GO:0048812)	7/157	0.192251	0.399128	0	0	1.51753	2.50234	PPP1R12A;UBB;CTTN;ROCK1;TNIK;KIF20B;ACTG1
ER-nucleus Signaling Pathway (GO:0006984)	2/27	0.193175	0.399128	0	0	2.59645	4.26898	GSK3B;ATF4
Wnt Signaling Pathway, Planar Cell Polarity Pathway (GO:0060071)	2/27	0.193175	0.399128	0	0	2.59645	4.26898	DAAM1;RHOA
Regulation of Microtubule Polymerization or Depolymerization (GO:0031110)	2/27	0.193175	0.399128	0	0	2.59645	4.26898	PRUNE1;SKA3
Regulation of Myelination (GO:0031641)	2/27	0.193175	0.399128	0	0	2.59645	4.26898	NRDC;QKI
Regulation of Protein Localization to Cell Periphery (GO:1904375)	2/27	0.193175	0.399128	0	0	2.59645	4.26898	SNCA;VTI1B
Regulation of Proteolysis Involved in Protein Catabolic Process (GO:1903050)	2/27	0.193175	0.399128	0	0	2.59645	4.26898	UFL1;UBB
Regulation of Reactive Oxygen Species Biosynthetic Process (GO:1903426)	2/27	0.193175	0.399128	0	0	2.59645	4.26898	CD36;SNCA
Cellular Catabolic Process (GO:0044248)	2/27	0.193175	0.399128	0	0	2.59645	4.26898	SH3GLB1;TGFB1
Regulation of Transcription by RNA Polymerase III (GO:0006359)	2/27	0.193175	0.399128	0	0	2.59645	4.26898	SMARCA5;BAZ1B
Gluconeogenesis (GO:0006094)	2/27	0.193175	0.399128	0	0	2.59645	4.26898	PCNX4;TPI1
mRNA 3'-End Processing (GO:0031124)	2/27	0.193175	0.399128	0	0	2.59645	4.26898	SLBP;PCF11
Negative Regulation of Lymphocyte Activation (GO:0051250)	2/27	0.193175	0.399128	0	0	2.59645	4.26898	UFL1;PIBF1
Negative Regulation of Neurogenesis (GO:0050768)	2/27	0.193175	0.399128	0	0	2.59645	4.26898	GDI1;HOOK3
Nuclear-Transcribed mRNA Catabolic Process, Nonsense-Mediated Decay (GO:0000184)	2/27	0.193175	0.399128	0	0	2.59645	4.26898	UPF2;RC3H1
Negative Regulation of Supramolecular Fiber Organization (GO:1902904)	4/76	0.193283	0.399128	0	0	1.80476	2.96631	TAOK1;PFN1;CLU;SNCA
Protein Deubiquitination (GO:0016579)	4/76	0.193283	0.399128	0	0	1.80476	2.96631	USP25;USP44;USP34;USP12
Regulation of Rho Protein Signal Transduction (GO:0035023)	4/76	0.193283	0.399128	0	0	1.80476	2.96631	OPHN1;SEMA4D;CSNK1A1;ARHGDIB
Regulation of Secretion by Cell (GO:1903530)	3/51	0.196051	0.404248	0	0	2.02947	3.30677	MCTP1;RAB37;VAMP3
Positive Regulation of Actin Filament Bundle Assembly (GO:0032233)	3/51	0.196051	0.404248	0	0	2.02947	3.30677	ROCK2;PFN1;RHOA
DNA Metabolic Process (GO:0006259)	12/302	0.196939	0.405779	0	0	1.34719	2.18899	BARD1;TOP2B;ORC4;RAD21;POLE2;APLF;SMARCA5;TERF2IP;NT5M;NAP1L1;TOP1;PDS5A
Positive Regulation of Lymphocyte Proliferation (GO:0050671)	4/77	0.199433	0.410312	0	0	1.77995	2.86977	ANXA1;TFRC;NCK2;S100A9
Regulation of BMP Signaling Pathway (GO:0030510)	4/77	0.199433	0.410312	0	0	1.77995	2.86977	RBPMS2;PCSK6;TRIM33;HIPK2
Negative Regulation of Protein Ubiquitination (GO:0031397)	3/52	0.203777	0.416676	0	0	1.98795	3.16229	IVNS1ABP;UFL1;SQSTM1
Positive Regulation of Proteolysis (GO:0045862)	3/52	0.203777	0.416676	0	0	1.98795	3.16229	UFL1;FBXW11;NRDC
Positive Regulation of Reactive Oxygen Species Metabolic Process (GO:2000379)	3/52	0.203777	0.416676	0	0	1.98795	3.16229	TGFB1;CD36;THBS1
Regulation of Extrinsic Apoptotic Signaling Pathway in Absence of Ligand (GO:2001239)	2/28	0.204165	0.416676	0	0	2.49646	3.96644	BCL2L1;PF4
Regulation of Mitophagy (GO:1901524)	2/28	0.204165	0.416676	0	0	2.49646	3.96644	FBXW7;FKBP8
Regulation of Transmembrane Receptor Protein Serine/Threonine Kinase Signaling Pathway (GO:0090092)	2/28	0.204165	0.416676	0	0	2.49646	3.96644	PCSK6;TRIM33
Cellular Response to Epidermal Growth Factor Stimulus (GO:0071364)	2/28	0.204165	0.416676	0	0	2.49646	3.96644	PTPN11;PTPN12
Negative Regulation of Protein Polymerization (GO:0032272)	2/28	0.204165	0.416676	0	0	2.49646	3.96644	PFN1;SNCA
Phospholipid Biosynthetic Process (GO:0008654)	2/28	0.204165	0.416676	0	0	2.49646	3.96644	AGPAT5;IDI2
Positive Regulation of Signal Transduction by P53 Class Mediator (GO:1901798)	2/28	0.204165	0.416676	0	0	2.49646	3.96644	DDX5;UBB
Regulation of Cardiac Muscle Cell Action Potential (GO:0098901)	2/28	0.204165	0.416676	0	0	2.49646	3.96644	DLG1;CALM3
Positive Regulation of Cell Population Proliferation (GO:0008284)	18/484	0.204482	0.416925	0	0	1.25886	1.99815	LYN;SS18;TGFB1;EGF;ADAM10;ASH2L;NAP1L1;THBS1;PTK2;CRKL;UFL1;DNAJA2;RBPMS2;PHIP;HPSE;CAPN1;KIF20B;S100A9
Circulatory System Development (GO:0072359)	6/132	0.204585	0.416925	0	0	1.54782	2.45603	PDLIM1;TGFB1;FBXW7;TAB2;PTPN11;PDLIM5
B Cell Differentiation (GO:0030183)	3/53	0.211571	0.418464	0	0	1.94809	3.02576	ITGB1;TOP2B;PTPRJ
Regulation of Microtubule Polymerization (GO:0031113)	3/53	0.211571	0.418464	0	0	1.94809	3.02576	PRUNE1;SLAIN2;SNCA
Regulation of Inflammatory Response (GO:0050727)	10/249	0.214938	0.418464	0	0	1.36122	2.09274	UFL1;ANXA1;SHARPIN;TGFB1;CASP4;S100A9;S100A8;SNX6;VAMP3;SNCA
Fc-gamma Receptor Signaling Pathway (GO:0038094)	2/29	0.215222	0.418464	0	0	2.40387	3.69255	LYN;PTK2
Cell-Substrate Junction Assembly (GO:0007044)	2/29	0.215222	0.418464	0	0	2.40387	3.69255	CTTN;ARHGAP6
Negative Regulation of Interleukin-1 Production (GO:0032692)	2/29	0.215222	0.418464	0	0	2.40387	3.69255	SERPINB1;CARD16
Negative Regulation of Mitotic Metaphase/Anaphase Transition (GO:0045841)	2/29	0.215222	0.418464	0	0	2.40387	3.69255	CENPF;USP44
Negative Regulation of Wound Healing (GO:0061045)	2/29	0.215222	0.418464	0	0	2.40387	3.69255	CRK;PF4
Positive Regulation of Protein Import Into Nucleus (GO:0042307)	2/29	0.215222	0.418464	0	0	2.40387	3.69255	TGFB1;FLNA
Protein Methylation (GO:0006479)	2/29	0.215222	0.418464	0	0	2.40387	3.69255	SETD3;RAB6A
Regulation of Androgen Receptor Signaling Pathway (GO:0060765)	2/29	0.215222	0.418464	0	0	2.40387	3.69255	DDX5;NCOR1
Negative Regulation of Cell Differentiation (GO:0045596)	9/220	0.215505	0.418464	0	0	1.38734	2.12925	SUZ12;SS18;GSK3B;TGFB1;SEMA4D;PTPN11;ANP32B;ADIPOR1;TENT5C
Regulation of Dendritic Cell Antigen Processing and Presentation (GO:0002604)	1/8	0.215967	0.418464	0	0	4.63306	7.10077	THBS1
CD40 Signaling Pathway (GO:0023035)	1/8	0.215967	0.418464	0	0	4.63306	7.10077	ITGB1
Regulation of Heart Morphogenesis (GO:2000826)	1/8	0.215967	0.418464	0	0	4.63306	7.10077	SMOX
R-loop Processing (GO:0062176)	1/8	0.215967	0.418464	0	0	4.63306	7.10077	NFAT5
Regulation of Intrinsic Apoptotic Signaling Pathway by P53 Class Mediator (GO:1902253)	1/8	0.215967	0.418464	0	0	4.63306	7.10077	UBB
Regulation of mRNA 3'-End Processing (GO:0031440)	1/8	0.215967	0.418464	0	0	4.63306	7.10077	BARD1
Regulation of Myeloid Leukocyte Differentiation (GO:0002761)	1/8	0.215967	0.418464	0	0	4.63306	7.10077	QKI
Regulation of Nervous System Process (GO:0031644)	1/8	0.215967	0.418464	0	0	4.63306	7.10077	ROCK2
Regulation of Nuclear Cell Cycle DNA Replication (GO:0033262)	1/8	0.215967	0.418464	0	0	4.63306	7.10077	ATRX
Regulation of Phosphatase Activity (GO:0010921)	1/8	0.215967	0.418464	0	0	4.63306	7.10077	ROCK1
Biogenic Amine Catabolic Process (GO:0042402)	1/8	0.215967	0.418464	0	0	4.63306	7.10077	SMOX
Regulation of Skeletal Muscle Cell Differentiation (GO:2001014)	1/8	0.215967	0.418464	0	0	4.63306	7.10077	DDX5
Cellular Response to Epinephrine Stimulus (GO:0071872)	1/8	0.215967	0.418464	0	0	4.63306	7.10077	SNCA
Regulation of Tumor Necrosis Factor Superfamily Cytokine Production (GO:1903555)	1/8	0.215967	0.418464	0	0	4.63306	7.10077	MAPKAPK2
Regulation of Type B Pancreatic Cell Development (GO:2000074)	1/8	0.215967	0.418464	0	0	4.63306	7.10077	GSK3B
Choline Transport (GO:0015871)	1/8	0.215967	0.418464	0	0	4.63306	7.10077	SLC44A2
Co-Transcriptional mRNA 3'-End Processing, Cleavage and Polyadenylation Pathway (GO:0180010)	1/8	0.215967	0.418464	0	0	4.63306	7.10077	PCF11
Sensory Organ Morphogenesis (GO:0090596)	1/8	0.215967	0.418464	0	0	4.63306	7.10077	NIPBL
Determination of Left/Right Asymmetry in Lateral Mesoderm (GO:0003140)	1/8	0.215967	0.418464	0	0	4.63306	7.10077	SMOX
Dopamine Uptake (GO:0090494)	1/8	0.215967	0.418464	0	0	4.63306	7.10077	SNCA
Sphingosine-1-Phosphate Receptor Signaling Pathway (GO:0003376)	1/8	0.215967	0.418464	0	0	4.63306	7.10077	MFSD2B
Establishment of Vesicle Localization (GO:0051650)	1/8	0.215967	0.418464	0	0	4.63306	7.10077	IKBKG
Transferrin Transport (GO:0033572)	1/8	0.215967	0.418464	0	0	4.63306	7.10077	TFRC
Immune Response-Inhibiting Cell Surface Receptor Signaling Pathway (GO:0002767)	1/8	0.215967	0.418464	0	0	4.63306	7.10077	LYN
Integrin Activation (GO:0033622)	1/8	0.215967	0.418464	0	0	4.63306	7.10077	FERMT3
Interleukin-12-Mediated Signaling Pathway (GO:0035722)	1/8	0.215967	0.418464	0	0	4.63306	7.10077	P4HB
Intermembrane Lipid Transfer (GO:0120009)	1/8	0.215967	0.418464	0	0	4.63306	7.10077	CERT1
Isoprenoid Biosynthetic Process (GO:0008299)	1/8	0.215967	0.418464	0	0	4.63306	7.10077	IDI2
Lactation (GO:0007595)	1/8	0.215967	0.418464	0	0	4.63306	7.10077	OXTR
Manganese Ion Transport (GO:0006828)	1/8	0.215967	0.418464	0	0	4.63306	7.10077	TMEM165
Mesodermal Cell Differentiation (GO:0048333)	1/8	0.215967	0.418464	0	0	4.63306	7.10077	ITGB1
Negative Regulation of Alpha-Beta T Cell Differentiation (GO:0046639)	1/8	0.215967	0.418464	0	0	4.63306	7.10077	RUNX1
Negative Regulation of Ferroptosis (GO:0110076)	1/8	0.215967	0.418464	0	0	4.63306	7.10077	SQSTM1
Negative Regulation of Leukocyte Proliferation (GO:0070664)	1/8	0.215967	0.418464	0	0	4.63306	7.10077	LYN
Negative Regulation of Mitotic Nuclear Division (GO:0045839)	1/8	0.215967	0.418464	0	0	4.63306	7.10077	USP44
Negative Regulation of Nitric Oxide Biosynthetic Process (GO:0045019)	1/8	0.215967	0.418464	0	0	4.63306	7.10077	ROCK2
Negative Regulation of Nitric Oxide Metabolic Process (GO:1904406)	1/8	0.215967	0.418464	0	0	4.63306	7.10077	ROCK2
- Reg of Oxidative Stress-Induced Neuron Intrinsic Apoptotic Sgnlng Pway (GO:1903377)	1/8	0.215967	0.418464	0	0	4.63306	7.10077	ATF4
Negative Regulation of Protein-Containing Complex Disassembly (GO:0043242)	1/8	0.215967	0.418464	0	0	4.63306	7.10077	IRAK3
Negative Regulation of Retrograde Protein Transport, ER to Cytosol (GO:1904153)	1/8	0.215967	0.418464	0	0	4.63306	7.10077	UBE2J1
Negative Regulation of Ryanodine-Sensitive Calcium-Release Channel Activity (GO:0060315)	1/8	0.215967	0.418464	0	0	4.63306	7.10077	CALM3
Negative Regulation of Sodium Ion Transmembrane Transport (GO:1902306)	1/8	0.215967	0.418464	0	0	4.63306	7.10077	STK39
Negative Regulation of Transforming Growth Factor Beta Production (GO:0071635)	1/8	0.215967	0.418464	0	0	4.63306	7.10077	LAPTM4B
Negative Regulation of Ubiquitin Protein Ligase Activity (GO:1904667)	1/8	0.215967	0.418464	0	0	4.63306	7.10077	USP44
Nucleic Acid Transport (GO:0050657)	1/8	0.215967	0.418464	0	0	4.63306	7.10077	HNRNPA2B1
Peroxisome Proliferator Activated Receptor Signaling Pathway (GO:0035357)	1/8	0.215967	0.418464	0	0	4.63306	7.10077	NCOA1
Positive Regulation of Chemokine (C-X-C Motif) Ligand 2 Production (GO:2000343)	1/8	0.215967	0.418464	0	0	4.63306	7.10077	TGFB1
Positive Regulation of Epithelial Tube Formation (GO:1905278)	1/8	0.215967	0.418464	0	0	4.63306	7.10077	EGF
Positive Regulation of Immune Response to Tumor Cell (GO:0002839)	1/8	0.215967	0.418464	0	0	4.63306	7.10077	YWHAG
Positive Regulation of Intracellular Estrogen Receptor Signaling Pathway (GO:0033148)	1/8	0.215967	0.418464	0	0	4.63306	7.10077	WBP2
+ Reg of Mt Membrane Permeability Inv in Apoptotic Process (GO:1902110)	1/8	0.215967	0.418464	0	0	4.63306	7.10077	BNIP3L
Positive Regulation of Transforming Growth Factor Beta Production (GO:0071636)	1/8	0.215967	0.418464	0	0	4.63306	7.10077	THBS1
Positive Regulation of Transporter Activity (GO:0032411)	1/8	0.215967	0.418464	0	0	4.63306	7.10077	STK39
Positive Regulation of Vesicle Fusion (GO:0031340)	1/8	0.215967	0.418464	0	0	4.63306	7.10077	SNCA
Protein Catabolic Process in the Vacuole (GO:0007039)	1/8	0.215967	0.418464	0	0	4.63306	7.10077	VPS13A
protein-DNA Complex Organization (GO:0071824)	1/8	0.215967	0.418464	0	0	4.63306	7.10077	LIN54
protein-RNA Complex Disassembly (GO:0032988)	1/8	0.215967	0.418464	0	0	4.63306	7.10077	KIF5B
Regulation of 3'-UTR-mediated mRNA Stabilization (GO:1905868)	1/8	0.215967	0.418464	0	0	4.63306	7.10077	QKI
Regulation of CD4-positive, Alpha-Beta T Cell Proliferation (GO:2000561)	1/8	0.215967	0.418464	0	0	4.63306	7.10077	CD55
Positive Regulation of Response to External Stimulus (GO:0032103)	7/163	0.217622	0.421379	0	0	1.45871	2.22453	TGFB1;CASP4;PTPN11;S100A9;THBS1;S100A8;SNCA
Signal Transduction in Response to DNA Damage (GO:0042770)	4/80	0.218221	0.421955	0	0	1.70942	2.60216	LYN;UFL1;ATRX;HIPK2
Regulation of TOR Signaling (GO:0032006)	4/80	0.218221	0.421955	0	0	1.70942	2.60216	FAM110A;GSK3B;UBR2;LAMTOR1
Regulation of Smooth Muscle Cell Proliferation (GO:0048660)	3/54	0.219428	0.423996	0	0	1.90979	2.89664	TGFB1;RBPMS2;THBS1
Positive Regulation of Translation (GO:0045727)	5/108	0.223062	0.428613	0	0	1.5771	2.36613	PKM;CSDE1;STK39;EIF4G3;THBS1
Protein Targeting (GO:0006605)	6/136	0.223616	0.428613	0	0	1.49988	2.24657	BCAP31;CDC37;VPS8;VPS13A;MAN1A1;AP1M2
Wound Healing (GO:0042060)	4/81	0.224588	0.428613	0	0	1.68713	2.51971	CHMP2A;CHMP4B;MYH9;HPSE
Negative Regulation of Cell Cycle (GO:0045786)	4/81	0.224588	0.428613	0	0	1.68713	2.51971	BARD1;TGFB1;HPGD;TP53BP2
Positive Regulation of JNK Cascade (GO:0046330)	4/81	0.224588	0.428613	0	0	1.68713	2.51971	TAOK1;TNIK;MAP3K5;HIPK2
Protein Modification by Small Protein Removal (GO:0070646)	4/81	0.224588	0.428613	0	0	1.68713	2.51971	USP25;USP44;USP34;USP12
Regulation of Catabolic Process (GO:0009894)	4/81	0.224588	0.428613	0	0	1.68713	2.51971	ITGB1;WDR41;HSPB1;PIK3C3
Regulation of Keratinocyte Differentiation (GO:0045616)	2/30	0.226331	0.428613	0	0	2.3179	3.44383	ROCK1;ROCK2
Cardiac Muscle Tissue Morphogenesis (GO:0055008)	2/30	0.226331	0.428613	0	0	2.3179	3.44383	FKBP1A;TGFB1
Cell Surface Toll-Like Receptor Signaling Pathway (GO:0140895)	2/30	0.226331	0.428613	0	0	2.3179	3.44383	TLR5;MAP3K7
Cellular Response to Acid Chemical (GO:0071229)	2/30	0.226331	0.428613	0	0	2.3179	3.44383	LAMTOR1;CPEB4
Regulation of Vasoconstriction (GO:0019229)	2/30	0.226331	0.428613	0	0	2.3179	3.44383	ITGB1;OXTR
Mitotic G2 DNA Damage Checkpoint Signaling (GO:0007095)	2/30	0.226331	0.428613	0	0	2.3179	3.44383	TAOK1;UIMC1
Multivesicular Body Assembly (GO:0036258)	2/30	0.226331	0.428613	0	0	2.3179	3.44383	CHMP2A;CHMP4B
Peptide Hormone Processing (GO:0016486)	2/30	0.226331	0.428613	0	0	2.3179	3.44383	P4HB;PCSK6
Positive Regulation of B Cell Proliferation (GO:0030890)	2/30	0.226331	0.428613	0	0	2.3179	3.44383	TFRC;S100A9
Positive Regulation of Nitric Oxide Biosynthetic Process (GO:0045429)	2/30	0.226331	0.428613	0	0	2.3179	3.44383	CD36;CLU
Protein Insertion Into ER Membrane (GO:0045048)	2/30	0.226331	0.428613	0	0	2.3179	3.44383	UBL4A;EMC2
Regulation of Chemotaxis (GO:0050920)	2/30	0.226331	0.428613	0	0	2.3179	3.44383	TGFB1;THBS1
DNA-templated DNA Replication (GO:0006261)	3/55	0.227345	0.428613	0	0	1.87297	2.77441	ORC4;POLE2;CDK2AP1
Golgi to Plasma Membrane Transport (GO:0006893)	3/55	0.227345	0.428613	0	0	1.87297	2.77441	GOLGA4;RAB31;ASAP1
Endoplasmic Reticulum Organization (GO:0007029)	3/55	0.227345	0.428613	0	0	1.87297	2.77441	REEP1;DMTN;VAPB
Icosanoid Metabolic Process (GO:0006690)	3/55	0.227345	0.428613	0	0	1.87297	2.77441	HPGD;MAPKAPK2;PLA2G4A
Nucleus Organization (GO:0006997)	3/55	0.227345	0.428613	0	0	1.87297	2.77441	CHMP2A;CHMP4B;NUP54
Regulation of Alternative mRNA Splicing, via Spliceosome (GO:0000381)	3/55	0.227345	0.428613	0	0	1.87297	2.77441	DDX5;RBPMS2;SRSF8
Positive Regulation of RNA Biosynthetic Process (GO:1902680)	20/555	0.228177	0.428613	0	0	1.21808	1.79988	KMT2E;ACVR1;NCOA1;NFE2;TOP2B;SETD3;TGFB1;WBP2;FBXW11;EGF;TGFB1I1;MSL3;RUNX1;NPAT;PHF5A;TADA3;PHIP;ATF4;MAP3K5;PICALM
Regulation of Interleukin-1 Beta Production (GO:0032651)	4/82	0.231002	0.428613	0	0	1.66542	2.44039	SERPINB1;HSPB1;CD36;CARD16
Regulation of RNA Biosynthetic Process (GO:2001141)	17/465	0.232903	0.428613	0	0	1.23574	1.80063	KMT2E;LIN54;DENND4A;ATRX;HP1BP3;SMARCA5;MSL3;BAZ1A;NLK;UBE2L3;ZNF280D;GPBP1;TADA3;MIER1;TERF2IP;ZNF138;ATF4
Cellular Response to Fibroblast Growth Factor Stimulus (GO:0044344)	3/56	0.235314	0.428613	0	0	1.83753	2.65861	SHOC2;PTPN11;CD44
Positive Regulation of Leukocyte Chemotaxis (GO:0002690)	3/56	0.235314	0.428613	0	0	1.83753	2.65861	MAPK1;THBS1;PTK2
Protein Tetramerization (GO:0051262)	4/83	0.23746	0.428613	0	0	1.64425	2.36403	AQP10;SOD2;APPL2;SNCA
Regulation of T Cell Proliferation (GO:0042129)	4/83	0.23746	0.428613	0	0	1.64425	2.36403	ANXA1;TFRC;NCK2;PTPN11
Regulation of Macrophage Activation (GO:0043030)	2/31	0.23748	0.428613	0	0	2.23786	3.2173	THBS1;S100A9
Regulation of Neuron Migration (GO:2001222)	2/31	0.23748	0.428613	0	0	2.23786	3.2173	NIPBL;KIF20B
Regulation of Protein Localization to Cell Surface (GO:2000008)	2/31	0.23748	0.428613	0	0	2.23786	3.2173	EGF;PICALM
Regulation of Spindle Assembly (GO:0090169)	2/31	0.23748	0.428613	0	0	2.23786	3.2173	CHMP2A;CHMP4B
Regulation of Stress-Activated MAPK Cascade (GO:0032872)	2/31	0.23748	0.428613	0	0	2.23786	3.2173	TAOK1;MAPK1
Establishment of Mitotic Spindle Orientation (GO:0000132)	2/31	0.23748	0.428613	0	0	2.23786	3.2173	ITGB1;FBXW11
Transition Metal Ion Transport (GO:0000041)	2/31	0.23748	0.428613	0	0	2.23786	3.2173	TFRC;TMEM165
Morphogenesis of an Epithelium (GO:0002009)	2/31	0.23748	0.428613	0	0	2.23786	3.2173	LIN7C;VCL
Multivesicular Body Organization (GO:0036257)	2/31	0.23748	0.428613	0	0	2.23786	3.2173	CHMP2A;CHMP4B
Negative Regulation of Carbohydrate Metabolic Process (GO:0045912)	2/31	0.23748	0.428613	0	0	2.23786	3.2173	TGFB1;NCOR1
Negative Regulation of Intracellular Steroid Hormone Receptor Signaling Pathway (GO:0033144)	2/31	0.23748	0.428613	0	0	2.23786	3.2173	NCOR1;STRN3
Phosphatidic Acid Biosynthetic Process (GO:0006654)	2/31	0.23748	0.428613	0	0	2.23786	3.2173	AGPAT5;LIPH
Positive Regulation of D-glucose Transmembrane Transport (GO:0010828)	2/31	0.23748	0.428613	0	0	2.23786	3.2173	OSBPL8;PTPN11
Positive Regulation of Lamellipodium Organization (GO:1902745)	2/31	0.23748	0.428613	0	0	2.23786	3.2173	ACTR2;BRK1
Positive Regulation of Nitric Oxide Metabolic Process (GO:1904407)	2/31	0.23748	0.428613	0	0	2.23786	3.2173	CD36;CLU
Positive Regulation of Signaling (GO:0023056)	2/31	0.23748	0.428613	0	0	2.23786	3.2173	SNCA;VAMP3
mRNA Processing (GO:0006397)	9/226	0.237999	0.428613	0	0	1.34856	1.93584	PNN;HNRNPM;DDX5;PHF5A;ZMAT2;RSRC1;HNRNPA2B1;HNRNPR;RBM6
B Cell Homeostasis (GO:0001782)	1/9	0.239458	0.428613	0	0	4.05372	5.7943	LYN
Regulation of Dendritic Cell Apoptotic Process (GO:2000668)	1/9	0.239458	0.428613	0	0	4.05372	5.7943	LYN
ESCRT III Complex Disassembly (GO:1904903)	1/9	0.239458	0.428613	0	0	4.05372	5.7943	CHMP2A
ESCRT Complex Disassembly (GO:1904896)	1/9	0.239458	0.428613	0	0	4.05372	5.7943	CHMP2A
Golgi Ribbon Formation (GO:0090161)	1/9	0.239458	0.428613	0	0	4.05372	5.7943	TRIP11
Rap Protein Signal Transduction (GO:0032486)	1/9	0.239458	0.428613	0	0	4.05372	5.7943	RAP2B
Regulation of Lysosomal Protein Catabolic Process (GO:1905165)	1/9	0.239458	0.428613	0	0	4.05372	5.7943	LAPTM4B
Regulation of Lysosome Organization (GO:1905671)	1/9	0.239458	0.428613	0	0	4.05372	5.7943	LAPTM4B
Regulation of Mast Cell Activation (GO:0033003)	1/9	0.239458	0.428613	0	0	4.05372	5.7943	LYN
Regulation of Neutrophil Activation (GO:1902563)	1/9	0.239458	0.428613	0	0	4.05372	5.7943	PTPN11
Astral Microtubule Organization (GO:0030953)	1/9	0.239458	0.428613	0	0	4.05372	5.7943	DLG1
Regulation of Phospholipid Metabolic Process (GO:1903725)	1/9	0.239458	0.428613	0	0	4.05372	5.7943	MTMR2
Brain Morphogenesis (GO:0048854)	1/9	0.239458	0.428613	0	0	4.05372	5.7943	FBXW11
Regulation of Receptor Binding (GO:1900120)	1/9	0.239458	0.428613	0	0	4.05372	5.7943	ATP2A3
Regulation of Respiratory Burst (GO:0060263)	1/9	0.239458	0.428613	0	0	4.05372	5.7943	S100A9
Regulation of Stress-Activated Protein Kinase Signaling Cascade (GO:0070302)	1/9	0.239458	0.428613	0	0	4.05372	5.7943	MAPK1
Regulation of Transmembrane Transporter Activity (GO:0022898)	1/9	0.239458	0.428613	0	0	4.05372	5.7943	STK39
Response to Histamine (GO:0034776)	1/9	0.239458	0.428613	0	0	4.05372	5.7943	DIAPH1
Response to Prostaglandin (GO:0034694)	1/9	0.239458	0.428613	0	0	4.05372	5.7943	GNAS
Coenzyme A Biosynthetic Process (GO:0015937)	1/9	0.239458	0.428613	0	0	4.05372	5.7943	PANK3
Commissural Neuron Axon Guidance (GO:0071679)	1/9	0.239458	0.428613	0	0	4.05372	5.7943	SMOX
Sequestering of Extracellular Ligand From Receptor (GO:0035581)	1/9	0.239458	0.428613	0	0	4.05372	5.7943	LTBP1
Smooth Muscle Tissue Development (GO:0048745)	1/9	0.239458	0.428613	0	0	4.05372	5.7943	SMOX
Somite Development (GO:0061053)	1/9	0.239458	0.428613	0	0	4.05372	5.7943	SMOX
Embryonic Forelimb Morphogenesis (GO:0035115)	1/9	0.239458	0.428613	0	0	4.05372	5.7943	NIPBL
Error-Prone Translesion Synthesis (GO:0042276)	1/9	0.239458	0.428613	0	0	4.05372	5.7943	POLE2
Translational Termination (GO:0006415)	1/9	0.239458	0.428613	0	0	4.05372	5.7943	MTRF1L
Vascular Associated Smooth Muscle Cell Differentiation (GO:0035886)	1/9	0.239458	0.428613	0	0	4.05372	5.7943	QKI
Granulocyte Migration (GO:0097530)	1/9	0.239458	0.428613	0	0	4.05372	5.7943	ANXA1
Hematopoietic Stem Cell Differentiation (GO:0060218)	1/9	0.239458	0.428613	0	0	4.05372	5.7943	UFL1
Insulin Metabolic Process (GO:1901142)	1/9	0.239458	0.428613	0	0	4.05372	5.7943	P4HB
Intestinal Cholesterol Absorption (GO:0030299)	1/9	0.239458	0.428613	0	0	4.05372	5.7943	CD36
Isoprenoid Metabolic Process (GO:0006720)	1/9	0.239458	0.428613	0	0	4.05372	5.7943	IDI2
Lateral Mesoderm Development (GO:0048368)	1/9	0.239458	0.428613	0	0	4.05372	5.7943	SMOX
Lipoxygenase Pathway (GO:0019372)	1/9	0.239458	0.428613	0	0	4.05372	5.7943	HPGD
mRNA Pseudouridine Synthesis (GO:1990481)	1/9	0.239458	0.428613	0	0	4.05372	5.7943	PUS7
Microtubule Anchoring (GO:0034453)	1/9	0.239458	0.428613	0	0	4.05372	5.7943	BICD2
Mitochondrial Protein Catabolic Process (GO:0035694)	1/9	0.239458	0.428613	0	0	4.05372	5.7943	BNIP3L
Morphogenesis of an Epithelial Sheet (GO:0002011)	1/9	0.239458	0.428613	0	0	4.05372	5.7943	LIN7C
Myelin Maintenance (GO:0043217)	1/9	0.239458	0.428613	0	0	4.05372	5.7943	CLU
Myeloid Leukocyte Mediated Immunity (GO:0002444)	1/9	0.239458	0.428613	0	0	4.05372	5.7943	KMT2E
Negative Regulation of PERK-mediated Unfolded Protein Response (GO:1903898)	1/9	0.239458	0.428613	0	0	4.05372	5.7943	NCK2
Negative Regulation of Cytoplasmic Translation (GO:2000766)	1/9	0.239458	0.428613	0	0	4.05372	5.7943	CPEB4
Negative Regulation of Epidermal Growth Factor-Activated Receptor Activity (GO:0007175)	1/9	0.239458	0.428613	0	0	4.05372	5.7943	SNX6
Negative Regulation of Long-Term Synaptic Potentiation (GO:1900272)	1/9	0.239458	0.428613	0	0	4.05372	5.7943	FAM107A
Negative Regulation of Muscle Cell Differentiation (GO:0051148)	1/9	0.239458	0.428613	0	0	4.05372	5.7943	RBPMS2
Negative Regulation of Peptidyl-Serine Phosphorylation (GO:0033137)	1/9	0.239458	0.428613	0	0	4.05372	5.7943	DMTN
Negative Regulation of Platelet Aggregation (GO:0090331)	1/9	0.239458	0.428613	0	0	4.05372	5.7943	CD9
Negative Regulation of Protein Exit From Endoplasmic Reticulum (GO:0070862)	1/9	0.239458	0.428613	0	0	4.05372	5.7943	UBE2J1
Negative Regulation of Protein Localization to Cell Surface (GO:2000009)	1/9	0.239458	0.428613	0	0	4.05372	5.7943	PICALM
Negative Regulation of Receptor Binding (GO:1900121)	1/9	0.239458	0.428613	0	0	4.05372	5.7943	ATP2A3
Negative Regulation of Release of Sequestered Calcium Ion Into Cytosol (GO:0051280)	1/9	0.239458	0.428613	0	0	4.05372	5.7943	CALM3
Negative Regulation of Triglyceride Metabolic Process (GO:0090209)	1/9	0.239458	0.428613	0	0	4.05372	5.7943	FBXW7
Neuroepithelial Cell Differentiation (GO:0060563)	1/9	0.239458	0.428613	0	0	4.05372	5.7943	TGFB1
Peptidyl-Lysine Acetylation (GO:0018394)	1/9	0.239458	0.428613	0	0	4.05372	5.7943	ESCO1
Phosphate Ion Transmembrane Transport (GO:0035435)	1/9	0.239458	0.428613	0	0	4.05372	5.7943	XPR1
Phosphatidylcholine Catabolic Process (GO:0034638)	1/9	0.239458	0.428613	0	0	4.05372	5.7943	PLA2G4A
Positive Regulation of Cardiocyte Differentiation (GO:1905209)	1/9	0.239458	0.428613	0	0	4.05372	5.7943	TGFB1
Positive Regulation of Intracellular Steroid Hormone Receptor Signaling Pathway (GO:0033145)	1/9	0.239458	0.428613	0	0	4.05372	5.7943	WBP2
Positive Regulation of Leukocyte Apoptotic Process (GO:2000108)	1/9	0.239458	0.428613	0	0	4.05372	5.7943	LYN
Positive Regulation of Lipase Activity (GO:0060193)	1/9	0.239458	0.428613	0	0	4.05372	5.7943	RHOA
Positive Regulation of Mitochondrial Membrane Permeability (GO:0035794)	1/9	0.239458	0.428613	0	0	4.05372	5.7943	GSK3B
Regulation of Actin Filament Length (GO:0030832)	1/9	0.239458	0.428613	0	0	4.05372	5.7943	BRK1
Regulation of Cardiac Muscle Cell Differentiation (GO:2000725)	1/9	0.239458	0.428613	0	0	4.05372	5.7943	TGFB1
Regulation of Cell-Cell Adhesion Mediated by Integrin (GO:0033632)	1/9	0.239458	0.428613	0	0	4.05372	5.7943	FERMT3
Regulation of Cellular Response to Insulin Stimulus (GO:1900076)	1/9	0.239458	0.428613	0	0	4.05372	5.7943	NCOA1
Positive Regulation of GTPase Activity (GO:0043547)	5/111	0.2396	0.428613	0	0	1.53222	2.18922	ITGB1;SEMA4D;SNX13;RASGRP2;RAPGEF6
Cellular Response to Interleukin-1 (GO:0071347)	3/57	0.243331	0.435009	0	0	1.80341	2.54882	RC3H1;IRAK3;MAP3K7
Vascular Transport (GO:0010232)	4/84	0.243961	0.435577	0	0	1.62361	2.29051	ABCC4;ATP8A1;TFRC;ATP2A3
+ Reg of Transmembrane Receptor Prot Serine/Threonine Kinase Sgnlng Pway (GO:0090100)	4/84	0.243961	0.435577	0	0	1.62361	2.29051	TGFB1;TGFB1I1;THBS1;HIPK2
Endoplasmic Reticulum to Golgi Vesicle-Mediated Transport (GO:0006888)	5/112	0.245186	0.437486	0	0	1.51783	2.13367	BCAP31;LMAN1;TRAPPC1;VAPB;TRIP11
Regulation of Cell Cycle (GO:0051726)	12/318	0.246847	0.440121	0	0	1.27568	1.78466	BARD1;TGFB1;HPGD;USP44;CDC27;NEK7;TADA3;TP53BP2;KIF20B;YY1AP1;EIF4G2;HIPK2
DNA Damage Response, Signal Transduction by P53 Class Mediator (GO:0030330)	2/32	0.248656	0.440121	0	0	2.16315	3.01042	ATRX;HIPK2
Response to Alcohol (GO:0097305)	2/32	0.248656	0.440121	0	0	2.16315	3.01042	TGFB1;GNAS
Response to Amino Acid (GO:0043200)	2/32	0.248656	0.440121	0	0	2.16315	3.01042	LAMTOR1;CPEB4
Response to Estrogen (GO:0043627)	2/32	0.248656	0.440121	0	0	2.16315	3.01042	WBP2;ASH2L
Chondrocyte Differentiation (GO:0002062)	2/32	0.248656	0.440121	0	0	2.16315	3.01042	TGFB1;RUNX1
Negative Regulation of Cellular Response to Insulin Stimulus (GO:1900077)	2/32	0.248656	0.440121	0	0	2.16315	3.01042	PRKCB;APPL2
Non-Motile Cilium Assembly (GO:1905515)	2/32	0.248656	0.440121	0	0	2.16315	3.01042	ARL13B;PIBF1
Positive Regulation of Locomotion (GO:0040017)	2/32	0.248656	0.440121	0	0	2.16315	3.01042	TGFB1;THBS1
Regulation of Primary Metabolic Process (GO:0080090)	5/113	0.250806	0.440121	0	0	1.50369	2.07972	MBNL1;ZNF638;TADA3;ADIPOR1;MBNL3
Mitotic Cell Cycle Phase Transition (GO:0044772)	5/113	0.250806	0.440121	0	0	1.50369	2.07972	CCND3;CCNY;CDC27;CHMP2A;CHMP4B
Regulation of Multicellular Organismal Development (GO:2000026)	3/58	0.251392	0.440121	0	0	1.77053	2.44464	NIPBL;TADA3;HPSE
Cellular Response to Unfolded Protein (GO:0034620)	3/58	0.251392	0.440121	0	0	1.77053	2.44464	VAPB;AMFR;ATF4
Negative Regulation of Protein Modification by Small Protein Conjugation or Removal (GO:1903321)	3/58	0.251392	0.440121	0	0	1.77053	2.44464	IVNS1ABP;UFL1;SQSTM1
Peptidyl-Tyrosine Phosphorylation (GO:0018108)	3/58	0.251392	0.440121	0	0	1.77053	2.44464	LYN;PIBF1;PTK2
Axonogenesis (GO:0007409)	8/200	0.251778	0.440121	0	0	1.35427	1.86782	OPHN1;SEMA4D;KIF5B;BSG;PTPRJ;SOS1;PTK2;ACTG1
T Cell Activation (GO:0042110)	5/114	0.256458	0.440121	0	0	1.48982	2.02734	FKBP1A;NCK2;MSN;SOS1;CD44
Proteolysis (GO:0006508)	12/321	0.256697	0.440121	0	0	1.2631	1.71763	CTSA;SRGN;XPNPEP1;CASP4;CAPN2;ADAM10;CAPN1;PCSK6;SOS1;SPPL3;CLPX;ADAMTS6
Regulation of Cytokine Production (GO:0001817)	7/172	0.257727	0.440121	0	0	1.3785	1.86905	LYN;SRGN;ANXA1;MAPKAPK2;IGF2BP2;S100A9;GAPDH
Response to Interleukin-1 (GO:0070555)	3/59	0.259491	0.440121	0	0	1.73882	2.34573	RC3H1;IRAK3;SNCA
Homophilic Cell Adhesion via Plasma Membrane Adhesion Molecules (GO:0007156)	3/59	0.259491	0.440121	0	0	1.73882	2.34573	ITGB1;BSG;PECAM1
Negative Regulation of Protein-Containing Complex Assembly (GO:0031333)	3/59	0.259491	0.440121	0	0	1.73882	2.34573	GSK3B;CSNK1A1;CLU
Protein Homotetramerization (GO:0051289)	3/59	0.259491	0.440121	0	0	1.73882	2.34573	AQP10;SOD2;APPL2
Rescue of Stalled Ribosome (GO:0072344)	2/33	0.259848	0.440121	0	0	2.09326	2.82101	UFL1;NEMF
Response to Estradiol (GO:0032355)	2/33	0.259848	0.440121	0	0	2.09326	2.82101	TGFB1;STRN3
Signal Release From Synapse (GO:0099643)	2/33	0.259848	0.440121	0	0	2.09326	2.82101	LIN7C;SNCA
Transcription by RNA Polymerase III (GO:0006383)	2/33	0.259848	0.440121	0	0	2.09326	2.82101	IVNS1ABP;GTF3C6
Ub-dep Prot Cat Proc via Multivsiclr Bdy Sorting Pway (GO:0043162)	2/33	0.259848	0.440121	0	0	2.09326	2.82101	CHMP2A;CHMP4B
Ventricular Cardiac Muscle Tissue Morphogenesis (GO:0055010)	2/33	0.259848	0.440121	0	0	2.09326	2.82101	FKBP1A;TGFB1
Negative Regulation of G2/M Transition of Mitotic Cell Cycle (GO:0010972)	2/33	0.259848	0.440121	0	0	2.09326	2.82101	BARD1;UIMC1
Negative Regulation of JNK Cascade (GO:0046329)	2/33	0.259848	0.440121	0	0	2.09326	2.82101	NCOR1;HIPK3
Positive Regulation of G1/S Transition of Mitotic Cell Cycle (GO:1900087)	2/33	0.259848	0.440121	0	0	2.09326	2.82101	KMT2E;CCND3
Regulation of Activated T Cell Proliferation (GO:0046006)	2/33	0.259848	0.440121	0	0	2.09326	2.82101	PRKAR1A;RC3H1
Regulation of calcineurin-NFAT Signaling Cascade (GO:0070884)	2/33	0.259848	0.440121	0	0	2.09326	2.82101	GSK3B;SPPL3
Apoptotic Process (GO:0006915)	9/232	0.261282	0.440121	0	0	1.31186	1.76072	TGFB1;STK24;CASP4;IKBKG;EMP3;MAP3K7;GAPDH;MAP3K5;BCL2L1
Positive Regulation of Inflammatory Response (GO:0050729)	5/115	0.26214	0.440121	0	0	1.4762	1.97645	TGFB1;CASP4;S100A9;S100A8;SNCA
Protein Processing (GO:0016485)	5/115	0.26214	0.440121	0	0	1.4762	1.97645	SRGN;CASP4;ADAM10;PCSK6;SPPL3
Regulation of JNK Cascade (GO:0046328)	5/115	0.26214	0.440121	0	0	1.4762	1.97645	NCOR1;TAOK1;TNIK;MAP3K5;HIPK2
Regulation of Complement Activation (GO:0030449)	1/10	0.262246	0.440121	0	0	3.60312	4.82267	CD55
CRD-mediated mRNA Stabilization (GO:0070934)	1/10	0.262246	0.440121	0	0	3.60312	4.82267	IGF2BP2
Regulation of Extracellular Matrix Assembly (GO:1901201)	1/10	0.262246	0.440121	0	0	3.60312	4.82267	TGFB1
Golgi to Lysosome Transport (GO:0090160)	1/10	0.262246	0.440121	0	0	3.60312	4.82267	EHD3
Regulation of Granulocyte Differentiation (GO:0030852)	1/10	0.262246	0.440121	0	0	3.60312	4.82267	RUNX1
Regulation of Inclusion Body Assembly (GO:0090083)	1/10	0.262246	0.440121	0	0	3.60312	4.82267	DNAJB6
Regulation of Lamellipodium Morphogenesis (GO:2000392)	1/10	0.262246	0.440121	0	0	3.60312	4.82267	CD44
TRIF-dependent Toll-Like Receptor Signaling Pathway (GO:0035666)	1/10	0.262246	0.440121	0	0	3.60312	4.82267	MAP3K7
Actin Filament Depolymerization (GO:0030042)	1/10	0.262246	0.440121	0	0	3.60312	4.82267	DSTN
Regulation of Mesenchymal Stem Cell Differentiation (GO:2000739)	1/10	0.262246	0.440121	0	0	3.60312	4.82267	GSK3B
Angiogenesis Involved in Wound Healing (GO:0060055)	1/10	0.262246	0.440121	0	0	3.60312	4.82267	HPSE
Regulation of Neutrophil Migration (GO:1902622)	1/10	0.262246	0.440121	0	0	3.60312	4.82267	KIF20B
Biogenic Amine Biosynthetic Process (GO:0042401)	1/10	0.262246	0.440121	0	0	3.60312	4.82267	SMOX
Cell Proliferation in Forebrain (GO:0021846)	1/10	0.262246	0.440121	0	0	3.60312	4.82267	HOOK3
Regulation of Toll-Like Receptor 2 Signaling Pathway (GO:0034135)	1/10	0.262246	0.440121	0	0	3.60312	4.82267	LYN
Cellular Response to Interleukin-12 (GO:0071349)	1/10	0.262246	0.440121	0	0	3.60312	4.82267	P4HB
Cellular Response to Oxidised Low-Density Lipoprotein Particle Stimulus (GO:0140052)	1/10	0.262246	0.440121	0	0	3.60312	4.82267	CD36
Cellular Response to Oxygen Levels (GO:0071453)	1/10	0.262246	0.440121	0	0	3.60312	4.82267	CPEB4
Cellular Response to Prostaglandin Stimulus (GO:0071379)	1/10	0.262246	0.440121	0	0	3.60312	4.82267	GNAS
Response to X-ray (GO:0010165)	1/10	0.262246	0.440121	0	0	3.60312	4.82267	NIPBL
Co-Transcriptional RNA 3'-End Processing, Cleavage and Polyadenylation Pathway (GO:0180012)	1/10	0.262246	0.440121	0	0	3.60312	4.82267	PCF11
Response to Sterol (GO:0036314)	1/10	0.262246	0.440121	0	0	3.60312	4.82267	TGFB1
Self Proteolysis (GO:0097264)	1/10	0.262246	0.440121	0	0	3.60312	4.82267	CAPN1
Smooth Muscle Cell Differentiation (GO:0051145)	1/10	0.262246	0.440121	0	0	3.60312	4.82267	QKI
Embryonic Appendage Morphogenesis (GO:0035113)	1/10	0.262246	0.440121	0	0	3.60312	4.82267	MBNL1
tRNA Transcription by RNA Polymerase III (GO:0042797)	1/10	0.262246	0.440121	0	0	3.60312	4.82267	GTF3C6
Ether Lipid Biosynthetic Process (GO:0008611)	1/10	0.262246	0.440121	0	0	3.60312	4.82267	PLA2G4A
Exit From Mitosis (GO:0010458)	1/10	0.262246	0.440121	0	0	3.60312	4.82267	CHMP4B
Fatty Acid Beta-Oxidation Using acyl-CoA Dehydrogenase (GO:0033539)	1/10	0.262246	0.440121	0	0	3.60312	4.82267	ETFA
Ubiquitin-Dependent Protein Catabolic Process via the C-end Degron Rule Pathway (GO:0140627)	1/10	0.262246	0.440121	0	0	3.60312	4.82267	KLHDC1
Forelimb Morphogenesis (GO:0035136)	1/10	0.262246	0.440121	0	0	3.60312	4.82267	NIPBL
Glucan Metabolic Process (GO:0044042)	1/10	0.262246	0.440121	0	0	3.60312	4.82267	GSK3B
Glutamine Family Amino Acid Biosynthetic Process (GO:0009084)	1/10	0.262246	0.440121	0	0	3.60312	4.82267	GLUL
Glycerol Metabolic Process (GO:0006071)	1/10	0.262246	0.440121	0	0	3.60312	4.82267	TPI1
Growth Hormone Receptor Signaling Pathway via JAK-STAT (GO:0060397)	1/10	0.262246	0.440121	0	0	3.60312	4.82267	LYN
Homologous Recombination (GO:0035825)	1/10	0.262246	0.440121	0	0	3.60312	4.82267	BARD1
Kinetochore Assembly (GO:0051382)	1/10	0.262246	0.440121	0	0	3.60312	4.82267	CENPF
Long-Chain Fatty Acid Import Into Cell (GO:0044539)	1/10	0.262246	0.440121	0	0	3.60312	4.82267	CD36
Microtubule Anchoring at Centrosome (GO:0034454)	1/10	0.262246	0.440121	0	0	3.60312	4.82267	HOOK3
Muscle Cell Migration (GO:0014812)	1/10	0.262246	0.440121	0	0	3.60312	4.82267	ROCK1
Myelin Assembly (GO:0032288)	1/10	0.262246	0.440121	0	0	3.60312	4.82267	CD9
Negative Regulation by Host of Viral Genome Replication (GO:0044828)	1/10	0.262246	0.440121	0	0	3.60312	4.82267	VAPB
Negative Regulation of CD4-positive, Alpha-Beta T Cell Activation (GO:2000515)	1/10	0.262246	0.440121	0	0	3.60312	4.82267	RUNX1
Negative Regulation of JUN Kinase Activity (GO:0043508)	1/10	0.262246	0.440121	0	0	3.60312	4.82267	HIPK3
Negative Regulation of Cell-Cell Adhesion Mediated by Cadherin (GO:2000048)	1/10	0.262246	0.440121	0	0	3.60312	4.82267	TGFB1
Negative Regulation of Inclusion Body Assembly (GO:0090084)	1/10	0.262246	0.440121	0	0	3.60312	4.82267	DNAJB6
Negative Regulation of Interferon-Beta Production (GO:0032688)	1/10	0.262246	0.440121	0	0	3.60312	4.82267	MORC3
Negative Regulation of Intracellular Estrogen Receptor Signaling Pathway (GO:0033147)	1/10	0.262246	0.440121	0	0	3.60312	4.82267	STRN3
Negative Regulation of Macromolecule Metabolic Process (GO:0010605)	1/10	0.262246	0.440121	0	0	3.60312	4.82267	MTMR2
Negative Regulation of Smooth Muscle Cell Differentiation (GO:0051151)	1/10	0.262246	0.440121	0	0	3.60312	4.82267	RBPMS2
Negative Regulation of Systemic Arterial Blood Pressure (GO:0003085)	1/10	0.262246	0.440121	0	0	3.60312	4.82267	SOD2
Nuclear Membrane Disassembly (GO:0051081)	1/10	0.262246	0.440121	0	0	3.60312	4.82267	PRKCB
Nuclear Pore Complex Assembly (GO:0051292)	1/10	0.262246	0.440121	0	0	3.60312	4.82267	NUP107
Pinocytosis (GO:0006907)	1/10	0.262246	0.440121	0	0	3.60312	4.82267	MAPKAPK2
Positive Regulation of Actin Nucleation (GO:0051127)	1/10	0.262246	0.440121	0	0	3.60312	4.82267	BRK1
Positive Regulation of Branching Involved in Ureteric Bud Morphogenesis (GO:0090190)	1/10	0.262246	0.440121	0	0	3.60312	4.82267	SMOX
Positive Regulation of Cellular Senescence (GO:2000774)	1/10	0.262246	0.440121	0	0	3.60312	4.82267	MORC3
Positive Regulation of Centriole Replication (GO:0046601)	1/10	0.262246	0.440121	0	0	3.60312	4.82267	CEP295
Protein Insertion Into ER Membrane by Stop-Transfer Membrane-Anchor Sequence (GO:0045050)	1/10	0.262246	0.440121	0	0	3.60312	4.82267	EMC2
Protein Localization to Condensed Chromosome (GO:1903083)	1/10	0.262246	0.440121	0	0	3.60312	4.82267	KNL1
Regulation of Animal Organ Morphogenesis (GO:2000027)	1/10	0.262246	0.440121	0	0	3.60312	4.82267	SMOX
Regulation of Endothelial Cell Proliferation (GO:0001936)	4/87	0.263688	0.442275	0	0	1.56469	2.08571	SPARC;ANGPT1;EGF;THBS1
Antimicrobial Humoral Immune Response Mediated by Antimicrobial Peptide (GO:0061844)	5/116	0.267852	0.44872	0	0	1.46283	1.92701	H2BC21;CXCL3;S100A9;GAPDH;PF4
Protein Complex Oligomerization (GO:0051259)	5/116	0.267852	0.44872	0	0	1.46283	1.92701	EHD3;CHMP2A;MICU1;MCU;SNCA
Calcium Ion Import (GO:0070509)	2/34	0.271044	0.450454	0	0	2.02774	2.64717	MCUR1;MICU1
Response to Exogenous dsRNA (GO:0043330)	2/34	0.271044	0.450454	0	0	2.02774	2.64717	RALB;IRAK3
Integrated Stress Response Signaling (GO:0140467)	2/34	0.271044	0.450454	0	0	2.02774	2.64717	NFE2;ATF4
Negative Regulation of Microtubule Polymerization or Depolymerization (GO:0031111)	2/34	0.271044	0.450454	0	0	2.02774	2.64717	TAOK1;SNCA
Positive Regulation of Carbohydrate Metabolic Process (GO:0045913)	2/34	0.271044	0.450454	0	0	2.02774	2.64717	EGF;SNCA
Regulation of Cell Cycle Phase Transition (GO:1901987)	2/34	0.271044	0.450454	0	0	2.02774	2.64717	CDK17;FBXW7
post-Golgi Vesicle-Mediated Transport (GO:0006892)	3/61	0.275786	0.450454	0	0	1.67869	2.16237	SNAP23;VPS13A;VTI1B
Cellular Response to Hormone Stimulus (GO:0032870)	4/89	0.277002	0.450454	0	0	1.52771	1.96117	NCOA1;OXTR;WBP2;UBE2L3
Positive Regulation of Metabolic Process (GO:0009893)	6/147	0.278579	0.450454	0	0	1.38208	1.76637	OXTR;GNAS;CD36;ADIPOR1;THBS1;APPL2
Positive Regulation of Cell Differentiation (GO:0045597)	11/297	0.27865	0.450454	0	0	1.25033	1.59767	ACVR1;GSK3B;MAPK9;TGFB1;TGFB1I1;SUCO;CD36;SOS1;PTK2;RHOA;PF4
Positive Regulation of DNA-templated Transcription (GO:0045893)	42/1274	0.279722	0.450454	0	0	1.11202	1.41667	KMT2E;NFAT5;GTF2A2;SETD3;WBP2;TGFB1I1;KMT2C;DCAF6;STRN3;NPAT;SCAF8;PCBP1;NCK2;IKBKG;HMGN1;MAP3K5;ACVR1;NCOA1;NFE2;SS18;ACTR2;PPP1R12A;TGFB1;SMOX;FBXW11;EGF;ATRX;TET2;SMARCA5;MSL3;BAZ1B;HIPK2;RUNX1;PHF5A;PKM;TADA3;PHIP;SOS1;SQSTM1;ATF4;PF4;PICALM
NADH Dehydrogenase Complex Assembly (GO:0010257)	2/35	0.282234	0.450454	0	0	1.96619	2.48727	NDUFS5;NDUFAF3
Adherens Junction Organization (GO:0034332)	2/35	0.282234	0.450454	0	0	1.96619	2.48727	PKN2;VCL
Regulation of p38MAPK Cascade (GO:1900744)	2/35	0.282234	0.450454	0	0	1.96619	2.48727	DLG1;STK39
Macrophage Activation (GO:0042116)	2/35	0.282234	0.450454	0	0	1.96619	2.48727	CLU;SNCA
Mitochondrial Respiratory Chain Complex I Assembly (GO:0032981)	2/35	0.282234	0.450454	0	0	1.96619	2.48727	NDUFS5;NDUFAF3
Negative Regulation of Cytoplasmic Pattern Recognition Receptor Signaling Pathway (GO:0039532)	2/35	0.282234	0.450454	0	0	1.96619	2.48727	TAX1BP1;UFD1
Negative Regulation of Myeloid Leukocyte Differentiation (GO:0002762)	2/35	0.282234	0.450454	0	0	1.96619	2.48727	QKI;RUNX1
Negative Regulation of Osteoblast Differentiation (GO:0045668)	2/35	0.282234	0.450454	0	0	1.96619	2.48727	GSK3B;SEMA4D
Neurotransmitter Secretion (GO:0007269)	2/35	0.282234	0.450454	0	0	1.96619	2.48727	LIN7C;SNCA
Phospholipid Translocation (GO:0045332)	2/35	0.282234	0.450454	0	0	1.96619	2.48727	ATP8A1;ATP11B
Positive Regulation of Cytokine Production Involved in Immune Response (GO:0002720)	2/35	0.282234	0.450454	0	0	1.96619	2.48727	MAP3K7;CD55
Positive Regulation of Mitotic Nuclear Division (GO:0045840)	2/35	0.282234	0.450454	0	0	1.96619	2.48727	EGF;PHIP
Protein Localization to Lysosome (GO:0061462)	2/35	0.282234	0.450454	0	0	1.96619	2.48727	MFSD1;PIK3C3
Antiviral Innate Immune Response (GO:0140374)	3/62	0.283972	0.450454	0	0	1.65015	2.07734	MORC3;USP44;SMARCA5
Regulation of Phagocytosis (GO:0050764)	3/62	0.283972	0.450454	0	0	1.65015	2.07734	SNX3;FCGR2A;PTPRJ
Regulation of Dopamine Secretion (GO:0014059)	1/11	0.284353	0.450454	0	0	3.24264	4.07775	SNCA
Regulation of Ferroptosis (GO:0110075)	1/11	0.284353	0.450454	0	0	3.24264	4.07775	SQSTM1
MyD88-independent Toll-Like Receptor Signaling Pathway (GO:0002756)	1/11	0.284353	0.450454	0	0	3.24264	4.07775	MAP3K7
RNA Splicing, via Endonucleolytic Cleavage and Ligation (GO:0000394)	1/11	0.284353	0.450454	0	0	3.24264	4.07775	ZBTB8OS
Actin Crosslink Formation (GO:0051764)	1/11	0.284353	0.450454	0	0	3.24264	4.07775	FLNA
Regulation of Oxidative Stress-Induced Neuron Intrinsic Apoptotic Signaling Pathway (GO:1903376)	1/11	0.284353	0.450454	0	0	3.24264	4.07775	FBXW7
Aspartate Transmembrane Transport (GO:0015810)	1/11	0.284353	0.450454	0	0	3.24264	4.07775	LRRC8B
Regulation of Protein Localization to Centrosome (GO:1904779)	1/11	0.284353	0.450454	0	0	3.24264	4.07775	GSK3B
Regulation of Sequestering of Calcium Ion (GO:0051282)	1/11	0.284353	0.450454	0	0	3.24264	4.07775	DIAPH1
Regulation of Smooth Muscle Cell Differentiation (GO:0051150)	1/11	0.284353	0.450454	0	0	3.24264	4.07775	RBPMS2
Catecholamine Biosynthetic Process (GO:0042423)	1/11	0.284353	0.450454	0	0	3.24264	4.07775	SNCA
Regulation of Telomerase RNA Localization to Cajal Body (GO:1904872)	1/11	0.284353	0.450454	0	0	3.24264	4.07775	DCP2
Cellular Response to L-leucine (GO:0071233)	1/11	0.284353	0.450454	0	0	3.24264	4.07775	UBR2
Regulation of Ventricular Cardiac Muscle Cell Action Potential (GO:0098911)	1/11	0.284353	0.450454	0	0	3.24264	4.07775	DLG1
Cellular Response to Nutrient (GO:0031670)	1/11	0.284353	0.450454	0	0	3.24264	4.07775	CSNK1A1
Response to L-leucine (GO:0043201)	1/11	0.284353	0.450454	0	0	3.24264	4.07775	UBR2
Central Nervous System Myelination (GO:0022010)	1/11	0.284353	0.450454	0	0	3.24264	4.07775	CLU
Endoplasmic Reticulum Membrane Organization (GO:0090158)	1/11	0.284353	0.450454	0	0	3.24264	4.07775	VAPB
tRNA Splicing, via Endonucleolytic Cleavage and Ligation (GO:0006388)	1/11	0.284353	0.450454	0	0	3.24264	4.07775	ZBTB8OS
tRNA Transcription (GO:0009304)	1/11	0.284353	0.450454	0	0	3.24264	4.07775	GTF3C6
Toll-Like Receptor 3 Signaling Pathway (GO:0034138)	1/11	0.284353	0.450454	0	0	3.24264	4.07775	MAP3K7
Fatty Acid Transmembrane Transport (GO:1902001)	1/11	0.284353	0.450454	0	0	3.24264	4.07775	CD36
Hematopoietic Stem Cell Proliferation (GO:0071425)	1/11	0.284353	0.450454	0	0	3.24264	4.07775	RUNX1
Intestinal Lipid Absorption (GO:0098856)	1/11	0.284353	0.450454	0	0	3.24264	4.07775	CD36
Ketone Biosynthetic Process (GO:0042181)	1/11	0.284353	0.450454	0	0	3.24264	4.07775	TPI1
Kinetochore Organization (GO:0051383)	1/11	0.284353	0.450454	0	0	3.24264	4.07775	CENPF
Lipid Import Into Cell (GO:0140354)	1/11	0.284353	0.450454	0	0	3.24264	4.07775	CD36
mRNA Methylguanosine-Cap Decapping (GO:0110156)	1/11	0.284353	0.450454	0	0	3.24264	4.07775	DCP2
Monocyte Differentiation (GO:0030224)	1/11	0.284353	0.450454	0	0	3.24264	4.07775	MYH9
Negative Regulation of D-glucose Transmembrane Transport (GO:0010829)	1/11	0.284353	0.450454	0	0	3.24264	4.07775	PRKCB
Negative Regulation of calcineurin-NFAT Signaling Cascade (GO:0070885)	1/11	0.284353	0.450454	0	0	3.24264	4.07775	GSK3B
Negative Regulation of Calcineurin-Mediated Signaling (GO:0106057)	1/11	0.284353	0.450454	0	0	3.24264	4.07775	GSK3B
Negative Regulation of Fibrinolysis (GO:0051918)	1/11	0.284353	0.450454	0	0	3.24264	4.07775	THBS1
Negative Regulation of Gene Expression via Chromosomal CpG Island Methylation (GO:0044027)	1/11	0.284353	0.450454	0	0	3.24264	4.07775	MPHOSPH8
Negative Regulation of Glycolytic Process (GO:0045820)	1/11	0.284353	0.450454	0	0	3.24264	4.07775	NCOR1
Negative Regulation of Homotypic Cell-Cell Adhesion (GO:0034111)	1/11	0.284353	0.450454	0	0	3.24264	4.07775	CD9
Negative Regulation of Intracellular Transport (GO:0032387)	1/11	0.284353	0.450454	0	0	3.24264	4.07775	SNX3
Negative Regulation of Leukocyte Chemotaxis (GO:0002689)	1/11	0.284353	0.450454	0	0	3.24264	4.07775	S100A9
- Reg of Mt Outer Membrane Permeabilization Inv in Apoptotic Sgnlng Pway (GO:1901029)	1/11	0.284353	0.450454	0	0	3.24264	4.07775	BCL2L1
Negative Regulation of Purine Nucleotide Catabolic Process (GO:0033122)	1/11	0.284353	0.450454	0	0	3.24264	4.07775	NCOR1
Negative Regulation of Response to Cytokine Stimulus (GO:0060761)	1/11	0.284353	0.450454	0	0	3.24264	4.07775	IRAK3
Negative Regulation of Sprouting Angiogenesis (GO:1903671)	1/11	0.284353	0.450454	0	0	3.24264	4.07775	THBS1
Negative Regulation of Ubiquitin-Protein Transferase Activity (GO:0051444)	1/11	0.284353	0.450454	0	0	3.24264	4.07775	USP44
Neutrophil Activation Involved in Immune Response (GO:0002283)	1/11	0.284353	0.450454	0	0	3.24264	4.07775	STXBP2
Phosphatidylethanolamine Acyl-Chain Remodeling (GO:0036152)	1/11	0.284353	0.450454	0	0	3.24264	4.07775	MBOAT2
Phosphatidylinositol-3-Phosphate Biosynthetic Process (GO:0036092)	1/11	0.284353	0.450454	0	0	3.24264	4.07775	PIK3C3
Positive Regulation of DNA-templated DNA Replication (GO:2000105)	1/11	0.284353	0.450454	0	0	3.24264	4.07775	ATRX
Positive Regulation of T Cell Chemotaxis (GO:0010820)	1/11	0.284353	0.450454	0	0	3.24264	4.07775	STK39
Positive Regulation of Circadian Rhythm (GO:0042753)	1/11	0.284353	0.450454	0	0	3.24264	4.07775	FBXW11
Positive Regulation of Execution Phase of Apoptosis (GO:1900119)	1/11	0.284353	0.450454	0	0	3.24264	4.07775	TP53BP2
Positive Regulation of Extracellular Matrix Assembly (GO:1901203)	1/11	0.284353	0.450454	0	0	3.24264	4.07775	TGFB1
Positive Regulation of Gene Expression via Chromosomal CpG Island Demethylation (GO:0044029)	1/11	0.284353	0.450454	0	0	3.24264	4.07775	TET2
Positive Regulation of Integrin-Mediated Signaling Pathway (GO:2001046)	1/11	0.284353	0.450454	0	0	3.24264	4.07775	FLNA
Positive Regulation of Mitotic Cytokinesis (GO:1903490)	1/11	0.284353	0.450454	0	0	3.24264	4.07775	KIF20B
Positive Regulation of Platelet Activation (GO:0010572)	1/11	0.284353	0.450454	0	0	3.24264	4.07775	PLA2G4A
Positive Regulation of Platelet Aggregation (GO:1901731)	1/11	0.284353	0.450454	0	0	3.24264	4.07775	MFSD2B
Positive Regulation of Smooth Muscle Cell Apoptotic Process (GO:0034393)	1/11	0.284353	0.450454	0	0	3.24264	4.07775	SOD2
Positive Regulation of Spindle Checkpoint (GO:0090232)	1/11	0.284353	0.450454	0	0	3.24264	4.07775	KNL1
Positive Regulation of Vascular Endothelial Growth Factor Receptor Signaling Pathway (GO:0030949)	1/11	0.284353	0.450454	0	0	3.24264	4.07775	PRKCB
Positive Regulation of Vascular Endothelial Growth Factor Signaling Pathway (GO:1900748)	1/11	0.284353	0.450454	0	0	3.24264	4.07775	ITGB1
Protein Localization to Endosome (GO:0036010)	1/11	0.284353	0.450454	0	0	3.24264	4.07775	PACSIN2
Protein Localization to Kinetochore (GO:0034501)	1/11	0.284353	0.450454	0	0	3.24264	4.07775	KNL1
Purine Ribonucleoside Triphosphate Biosynthetic Process (GO:0009206)	1/11	0.284353	0.450454	0	0	3.24264	4.07775	TGFB1
Regulation of TORC2 Signaling (GO:1903939)	1/11	0.284353	0.450454	0	0	3.24264	4.07775	GSK3B
Regulation of Adipose Tissue Development (GO:1904177)	1/11	0.284353	0.450454	0	0	3.24264	4.07775	NCOA1
Regulation of Axon Regeneration (GO:0048679)	1/11	0.284353	0.450454	0	0	3.24264	4.07775	STK24
Regulation of Cell Activation (GO:0050865)	1/11	0.284353	0.450454	0	0	3.24264	4.07775	TEC
Regulation of Cell Communication by Electrical Coupling Involved in Cardiac Conduction (GO:1901844)	1/11	0.284353	0.450454	0	0	3.24264	4.07775	CALM3
Regulation of Cell Cycle Checkpoint (GO:1901976)	1/11	0.284353	0.450454	0	0	3.24264	4.07775	BARD1
Regulation of Chromatin Organization (GO:1902275)	1/11	0.284353	0.450454	0	0	3.24264	4.07775	TLK1
Calcium-Mediated Signaling (GO:0019722)	4/91	0.290421	0.459805	0	0	1.49244	1.84529	SAMD14;MCTP1;CALM3;MCU
Negative Regulation of Metabolic Process (GO:0009892)	3/63	0.292178	0.461402	0	0	1.62257	1.99639	NRDC;QKI;ATF4
Positive Regulation of Peptidyl-Tyrosine Phosphorylation (GO:0050731)	3/63	0.292178	0.461402	0	0	1.62257	1.99639	TGFB1;ANGPT1;PIBF1
Canonical NF-kappaB Signal Transduction (GO:0007249)	2/36	0.29341	0.461402	0	0	1.90827	2.33989	IKBKG;MAP3K7
Carboxylic Acid Metabolic Process (GO:0019752)	2/36	0.29341	0.461402	0	0	1.90827	2.33989	PLA2G4A;S100A9
Cellular Response to Vascular Endothelial Growth Factor Stimulus (GO:0035924)	2/36	0.29341	0.461402	0	0	1.90827	2.33989	MAPKAPK2;HSPB1
Cytoplasmic Translational Initiation (GO:0002183)	2/36	0.29341	0.461402	0	0	1.90827	2.33989	EIF4A2;SLBP
Embryonic Limb Morphogenesis (GO:0030326)	2/36	0.29341	0.461402	0	0	1.90827	2.33989	NIPBL;MBNL1
Establishment of Mitotic Spindle Localization (GO:0040001)	2/36	0.29341	0.461402	0	0	1.90827	2.33989	ITGB1;FBXW11
Lytic Vacuole Organization (GO:0080171)	2/36	0.29341	0.461402	0	0	1.90827	2.33989	HOOK3;LAMTOR1
Phosphatidic Acid Metabolic Process (GO:0046473)	2/36	0.29341	0.461402	0	0	1.90827	2.33989	AGPAT5;LIPH
Positive Regulation of Epithelial Cell Migration (GO:0010634)	2/36	0.29341	0.461402	0	0	1.90827	2.33989	PFN1;PTK2
Positive Regulation of Release of Sequestered Calcium Ion Into Cytosol (GO:0051281)	2/36	0.29341	0.461402	0	0	1.90827	2.33989	CALM3;SNCA
RNA Splicing (GO:0008380)	4/92	0.297164	0.465947	0	0	1.4754	1.79036	IVNS1ABP;MBNL1;RSRC1;SMNDC1
Regulation of Synapse Assembly (GO:0051963)	3/64	0.3004	0.465947	0	0	1.59589	1.91928	LIN7C;PDLIM5;SNCA
Protein N-linked Glycosylation (GO:0006487)	3/64	0.3004	0.465947	0	0	1.59589	1.91928	MGAT4B;TMEM165;UBE2J1
Regulation of mRNA Processing (GO:0050684)	2/37	0.304561	0.465947	0	0	1.85365	2.20378	RBM39;QKI
Anterograde Axonal Transport (GO:0008089)	2/37	0.304561	0.465947	0	0	1.85365	2.20378	KIF5B;HSPB1
Regulation of Sodium Ion Transport (GO:0002028)	2/37	0.304561	0.465947	0	0	1.85365	2.20378	DLG1;SLMAP
Microtubule Polymerization (GO:0046785)	2/37	0.304561	0.465947	0	0	1.85365	2.20378	RANBP9;SLAIN2
Negative Regulation of Endothelial Cell Migration (GO:0010596)	2/37	0.304561	0.465947	0	0	1.85365	2.20378	TGFB1;THBS1
Negative Regulation of Multicellular Organismal Process (GO:0051241)	9/243	0.305651	0.465947	0	0	1.24948	1.48102	ITGB1;SRGN;GSK3B;ARHGDIB;NRDC;GNAS;ADIPOR1;QKI;ATF4
NADPH Regeneration (GO:0006740)	1/12	0.305799	0.465947	0	0	2.9477	3.49252	UBL4A
Regulation of Lymphocyte Migration (GO:2000401)	1/12	0.305799	0.465947	0	0	2.9477	3.49252	MSN
Regulation of Myoblast Fusion (GO:1901739)	1/12	0.305799	0.465947	0	0	2.9477	3.49252	PLEKHO1
Regulation of Retrograde Protein Transport, ER to Cytosol (GO:1904152)	1/12	0.305799	0.465947	0	0	2.9477	3.49252	UBE2J1
Reg of Single Stranded Viral RNA Replication via Double Stranded DNA Intermediate (GO:0045091)	1/12	0.305799	0.465947	0	0	2.9477	3.49252	TOP2B
Cell Differentiation in Hindbrain (GO:0021533)	1/12	0.305799	0.465947	0	0	2.9477	3.49252	OPHN1
Cellular Component Maintenance (GO:0043954)	1/12	0.305799	0.465947	0	0	2.9477	3.49252	MTMR2
Cellular Response to Catecholamine Stimulus (GO:0071870)	1/12	0.305799	0.465947	0	0	2.9477	3.49252	GNAS
Cellular Response to Cholesterol (GO:0071397)	1/12	0.305799	0.465947	0	0	2.9477	3.49252	SMOX
Cellular Response to Dopamine (GO:1903351)	1/12	0.305799	0.465947	0	0	2.9477	3.49252	GSK3B
Detection of Calcium Ion (GO:0005513)	1/12	0.305799	0.465947	0	0	2.9477	3.49252	CALM3
Signal Peptide Processing (GO:0006465)	1/12	0.305799	0.465947	0	0	2.9477	3.49252	SPPL3
Signal Release (GO:0023061)	1/12	0.305799	0.465947	0	0	2.9477	3.49252	ABCC4
Steroid Hormone Receptor Signaling Pathway (GO:0043401)	1/12	0.305799	0.465947	0	0	2.9477	3.49252	MAPK1
Endothelium Development (GO:0003158)	1/12	0.305799	0.465947	0	0	2.9477	3.49252	PECAM1
Epithelial Cell-Cell Adhesion (GO:0090136)	1/12	0.305799	0.465947	0	0	2.9477	3.49252	VCL
Forebrain Neuron Differentiation (GO:0021879)	1/12	0.305799	0.465947	0	0	2.9477	3.49252	OPHN1
Glutamine Metabolic Process (GO:0006541)	1/12	0.305799	0.465947	0	0	2.9477	3.49252	GLUL
Wound Healing, Spreading of Epidermal Cells (GO:0035313)	1/12	0.305799	0.465947	0	0	2.9477	3.49252	ITGB1
Glycosaminoglycan Catabolic Process (GO:0006027)	1/12	0.305799	0.465947	0	0	2.9477	3.49252	TGFB1
Granulocyte Differentiation (GO:0030851)	1/12	0.305799	0.465947	0	0	2.9477	3.49252	LYN
Intestinal Absorption (GO:0050892)	1/12	0.305799	0.465947	0	0	2.9477	3.49252	CD36
Intracellular Copper Ion Homeostasis (GO:0006878)	1/12	0.305799	0.465947	0	0	2.9477	3.49252	ARF1
Mitochondrial Transcription (GO:0006390)	1/12	0.305799	0.465947	0	0	2.9477	3.49252	MTERF1
Muscle Tissue Development (GO:0060537)	1/12	0.305799	0.465947	0	0	2.9477	3.49252	SMOX
Negative Regulation of Amyloid Fibril Formation (GO:1905907)	1/12	0.305799	0.465947	0	0	2.9477	3.49252	CLU
Negative Regulation of Cellular Response to Vascular Endothelial Growth Factor Stimulus (GO:1902548)	1/12	0.305799	0.465947	0	0	2.9477	3.49252	ANGPT1
Negative Regulation of Chemotaxis (GO:0050922)	1/12	0.305799	0.465947	0	0	2.9477	3.49252	THBS1
Negative Regulation of Complement Activation (GO:0045916)	1/12	0.305799	0.465947	0	0	2.9477	3.49252	CD55
Negative Regulation of Hemostasis (GO:1900047)	1/12	0.305799	0.465947	0	0	2.9477	3.49252	PF4
Negative Regulation of Lipopolysaccharide-Mediated Signaling Pathway (GO:0031665)	1/12	0.305799	0.465947	0	0	2.9477	3.49252	CARD16
Negative Regulation of Locomotion (GO:0040013)	1/12	0.305799	0.465947	0	0	2.9477	3.49252	CRK
Negative Regulation of Microtubule Polymerization (GO:0031115)	1/12	0.305799	0.465947	0	0	2.9477	3.49252	SNCA
Negative Regulation of Mitochondrial Membrane Permeability (GO:0035795)	1/12	0.305799	0.465947	0	0	2.9477	3.49252	BCL2L1
Negative Regulation of Substrate Adhesion-Dependent Cell Spreading (GO:1900025)	1/12	0.305799	0.465947	0	0	2.9477	3.49252	DMTN
Phosphate Ion Homeostasis (GO:0055062)	1/12	0.305799	0.465947	0	0	2.9477	3.49252	XPR1
Polyamine Metabolic Process (GO:0006595)	1/12	0.305799	0.465947	0	0	2.9477	3.49252	SMOX
Positive Regulation of Insulin Receptor Signaling Pathway (GO:0046628)	1/12	0.305799	0.465947	0	0	2.9477	3.49252	PTPN11
Positive Regulation of Reactive Oxygen Species Biosynthetic Process (GO:1903428)	1/12	0.305799	0.465947	0	0	2.9477	3.49252	CD36
Positive Regulation of Ruffle Assembly (GO:1900029)	1/12	0.305799	0.465947	0	0	2.9477	3.49252	PFN1
Positive Regulation of Vascular Permeability (GO:0043117)	1/12	0.305799	0.465947	0	0	2.9477	3.49252	TGFB1
Primary miRNA Processing (GO:0031053)	1/12	0.305799	0.465947	0	0	2.9477	3.49252	HNRNPA2B1
Pyrimidine Deoxyribonucleotide Catabolic Process (GO:0009223)	1/12	0.305799	0.465947	0	0	2.9477	3.49252	NT5M
Regulation of CD4-positive, Alpha-Beta T Cell Differentiation (GO:0043370)	1/12	0.305799	0.465947	0	0	2.9477	3.49252	RUNX1
Regulation of PERK-mediated Unfolded Protein Response (GO:1903897)	1/12	0.305799	0.465947	0	0	2.9477	3.49252	NCK2
Regulation of T Cell Chemotaxis (GO:0010819)	1/12	0.305799	0.465947	0	0	2.9477	3.49252	STK39
Regulation of Actin Filament Depolymerization (GO:0030834)	1/12	0.305799	0.465947	0	0	2.9477	3.49252	MTPN
Regulation of Astrocyte Differentiation (GO:0048710)	1/12	0.305799	0.465947	0	0	2.9477	3.49252	QKI
Negative Regulation of NF-kappaB Transcription Factor Activity (GO:0032088)	3/65	0.308633	0.469499	0	0	1.57006	1.84577	UFL1;TAX1BP1;IRAK3
Pattern Recognition Receptor Signaling Pathway (GO:0002221)	3/65	0.308633	0.469499	0	0	1.57006	1.84577	MAPKAPK2;TLR5;MAP3K7
Positive Regulation of T Cell Proliferation (GO:0042102)	3/65	0.308633	0.469499	0	0	1.57006	1.84577	ANXA1;TFRC;NCK2
Adenylate Cyclase-Activating G Protein-Coupled Receptor Signaling Pathway (GO:0007189)	6/153	0.309779	0.470985	0	0	1.32526	1.55307	GNA13;PRKAR1B;PRKAR1A;PRKAR2B;GNAS;PF4
Regulation of Immune Response (GO:0050776)	4/94	0.310704	0.472135	0	0	1.44246	1.68612	LYN;FKBP1A;WDR41;APPL2
COPII-coated Vesicle Budding (GO:0090114)	2/38	0.315678	0.477101	0	0	1.80207	2.07784	TRAPPC1;VAPB
DNA Damage Checkpoint Signaling (GO:0000077)	2/38	0.315678	0.477101	0	0	1.80207	2.07784	LYN;UFL1
Regulation of Erythrocyte Differentiation (GO:0045646)	2/38	0.315678	0.477101	0	0	1.80207	2.07784	LYN;GLUL
Regulation of Potassium Ion Transport (GO:0043266)	2/38	0.315678	0.477101	0	0	1.80207	2.07784	DLG1;KIF5B
Regulation of Synapse Organization (GO:0050807)	2/38	0.315678	0.477101	0	0	1.80207	2.07784	SPARC;PDLIM5
mRNA Transcription by RNA Polymerase II (GO:0042789)	2/38	0.315678	0.477101	0	0	1.80207	2.07784	NCOA1;ATF4
Negative Regulation of Endothelial Cell Proliferation (GO:0001937)	2/38	0.315678	0.477101	0	0	1.80207	2.07784	SPARC;THBS1
Positive Regulation of Exocytosis (GO:0045921)	2/38	0.315678	0.477101	0	0	1.80207	2.07784	CHMP2A;SNCA
Positive Regulation of Immunoglobulin Production (GO:0002639)	2/38	0.315678	0.477101	0	0	1.80207	2.07784	TFRC;VAMP3
Regulation of DNA-templated Transcription Elongation (GO:0032784)	2/38	0.315678	0.477101	0	0	1.80207	2.07784	SCAF8;HMGN1
Regulation of miRNA Transcription (GO:1902893)	3/66	0.316874	0.478391	0	0	1.54506	1.77566	DDX5;NCOR1;TGFB1
Positive Regulation of MAP Kinase Activity (GO:0043406)	3/66	0.316874	0.478391	0	0	1.54506	1.77566	MAP3K7;THBS1;MAP3K5
Response to Calcium Ion (GO:0051592)	4/95	0.317497	0.479072	0	0	1.42654	1.63665	CALM3;MICU1;RASGRP2;THBS1
Cellular Response to Lipopolysaccharide (GO:0071222)	5/125	0.320287	0.480846	0	0	1.35248	1.53985	LYN;IRAK3;CARD16;RHOA;PF4
Regulation of Canonical Wnt Signaling Pathway (GO:0060828)	8/216	0.321091	0.480846	0	0	1.24906	1.41896	GSK3B;TGFB1;CCNY;STK24;CSNK1A1;EGF;AMFR;USP34
B Cell Activation (GO:0042113)	4/96	0.324301	0.480846	0	0	1.41096	1.58886	ITGB1;TOP2B;PRKCB;PTPRJ
Negative Regulation of Cytokine-Mediated Signaling Pathway (GO:0001960)	3/67	0.325118	0.480846	0	0	1.52084	1.70877	USP25;IRAK3;CARD16
C4-dicarboxylate Transport (GO:0015740)	1/13	0.326602	0.480846	0	0	2.70192	3.02348	LRRC8B
ERBB2 Signaling Pathway (GO:0038128)	1/13	0.326602	0.480846	0	0	2.70192	3.02348	EGF
Regulation of Hematopoietic Stem Cell Differentiation (GO:1902036)	1/13	0.326602	0.480846	0	0	2.70192	3.02348	PUS7
Regulation of Homotypic Cell-Cell Adhesion (GO:0034110)	1/13	0.326602	0.480846	0	0	2.70192	3.02348	LYN
Regulation of Humoral Immune Response (GO:0002920)	1/13	0.326602	0.480846	0	0	2.70192	3.02348	CD55
P-body Assembly (GO:0033962)	1/13	0.326602	0.480846	0	0	2.70192	3.02348	RC3H1
Adenylate Cyclase-Activating Adrenergic Receptor Signaling Pathway (GO:0071880)	1/13	0.326602	0.480846	0	0	2.70192	3.02348	GNAS
Body Fluid Secretion (GO:0007589)	1/13	0.326602	0.480846	0	0	2.70192	3.02348	OXTR
calcineurin-NFAT Signaling Cascade (GO:0033173)	1/13	0.326602	0.480846	0	0	2.70192	3.02348	NFAT5
Cellular Response to Growth Hormone Stimulus (GO:0071378)	1/13	0.326602	0.480846	0	0	2.70192	3.02348	PTK2
Removal of Superoxide Radicals (GO:0019430)	1/13	0.326602	0.480846	0	0	2.70192	3.02348	SOD2
Response to Iron Ion (GO:0010039)	1/13	0.326602	0.480846	0	0	2.70192	3.02348	SNCA
Endosomal Vesicle Fusion (GO:0034058)	1/13	0.326602	0.480846	0	0	2.70192	3.02348	VPS8
Lipid Oxidation (GO:0034440)	1/13	0.326602	0.480846	0	0	2.70192	3.02348	ADIPOR1
Membrane Protein Intracellular Domain Proteolysis (GO:0031293)	1/13	0.326602	0.480846	0	0	2.70192	3.02348	TGFB1
Mitochondrial Fission (GO:0000266)	1/13	0.326602	0.480846	0	0	2.70192	3.02348	MTFR1L
Modified Amino Acid Biosynthetic Process (GO:0042398)	1/13	0.326602	0.480846	0	0	2.70192	3.02348	GAMT
Monoacylglycerol Metabolic Process (GO:0046462)	1/13	0.326602	0.480846	0	0	2.70192	3.02348	PLA2G4A
Muscle Filament Sliding (GO:0030049)	1/13	0.326602	0.480846	0	0	2.70192	3.02348	MYL6
Negative Regulation of DNA Damage Response, Signal Transduction by P53 Class Mediator (GO:0043518)	1/13	0.326602	0.480846	0	0	2.70192	3.02348	S100A9
Negative Regulation of Bone Mineralization (GO:0030502)	1/13	0.326602	0.480846	0	0	2.70192	3.02348	SRGN
Negative Regulation of Fibroblast Growth Factor Receptor Signaling Pathway (GO:0040037)	1/13	0.326602	0.480846	0	0	2.70192	3.02348	THBS1
Negative Regulation of Receptor Internalization (GO:0002091)	1/13	0.326602	0.480846	0	0	2.70192	3.02348	MTMR2
Negative Regulation of Stem Cell Differentiation (GO:2000737)	1/13	0.326602	0.480846	0	0	2.70192	3.02348	GSK3B
Nuclear Body Organization (GO:0030575)	1/13	0.326602	0.480846	0	0	2.70192	3.02348	HIPK2
Positive Regulation by Symbiont of Entry Into Host (GO:0075294)	1/13	0.326602	0.480846	0	0	2.70192	3.02348	P4HB
Positive Regulation of Alpha-Beta T Cell Differentiation (GO:0046638)	1/13	0.326602	0.480846	0	0	2.70192	3.02348	RUNX1
Positive Regulation of Cellular Response to Insulin Stimulus (GO:1900078)	1/13	0.326602	0.480846	0	0	2.70192	3.02348	PTPN11
Positive Regulation of Heterotypic Cell-Cell Adhesion (GO:0034116)	1/13	0.326602	0.480846	0	0	2.70192	3.02348	CD44
Positive Regulation of Mitotic Metaphase/Anaphase Transition (GO:0045842)	1/13	0.326602	0.480846	0	0	2.70192	3.02348	SKA3
Positive Regulation of Protein Export From Nucleus (GO:0046827)	1/13	0.326602	0.480846	0	0	2.70192	3.02348	GSK3B
Positive Regulation of Protein Tyrosine Kinase Activity (GO:0061098)	1/13	0.326602	0.480846	0	0	2.70192	3.02348	FBXW7
Positive Regulation of Vasoconstriction (GO:0045907)	1/13	0.326602	0.480846	0	0	2.70192	3.02348	OXTR
Positive Regulation of Viral Entry Into Host Cell (GO:0046598)	1/13	0.326602	0.480846	0	0	2.70192	3.02348	P4HB
pre-miRNA Processing (GO:0031054)	1/13	0.326602	0.480846	0	0	2.70192	3.02348	TUT7
Pseudouridine Synthesis (GO:0001522)	1/13	0.326602	0.480846	0	0	2.70192	3.02348	PUS7
Regulation of ERBB Signaling Pathway (GO:1901184)	1/13	0.326602	0.480846	0	0	2.70192	3.02348	PTPN12
Regulation of Branching Involved in Ureteric Bud Morphogenesis (GO:0090189)	1/13	0.326602	0.480846	0	0	2.70192	3.02348	SMOX
Reg of Calcium Ion Transmembrane Transport via High Voltage-Gated Calcium Channel (GO:1902514)	1/13	0.326602	0.480846	0	0	2.70192	3.02348	SESTD1
Regulation of Cell Communication by Electrical Coupling (GO:0010649)	1/13	0.326602	0.480846	0	0	2.70192	3.02348	CALM3
Fatty Acid Transport (GO:0015908)	2/39	0.326755	0.480846	0	0	1.75327	1.96111	LYN;CD36
Positive Regulation of Extrinsic Apoptotic Signaling Pathway (GO:2001238)	2/39	0.326755	0.480846	0	0	1.75327	1.96111	PKN2;THBS1
Positive Regulation of Transferase Activity (GO:0051347)	2/39	0.326755	0.480846	0	0	1.75327	1.96111	FBXW7;UBE2L3
Regulation of TORC1 Signaling (GO:1903432)	4/97	0.331115	0.487006	0	0	1.39572	1.54267	CSNK1A1;LAMTOR1;NLK;YWHAG
Protein Maturation (GO:0051604)	6/158	0.336207	0.494235	0	0	1.28133	1.39669	SRGN;FKBP1A;CASP4;ADAM10;PCSK6;TSPAN33
Ribosome Disassembly (GO:0032790)	2/40	0.337784	0.494473	0	0	1.70704	1.85274	UFL1;NEMF
Establishment of Protein Localization to Extracellular Region (GO:0035592)	2/40	0.337784	0.494473	0	0	1.70704	1.85274	GNAS;LTBP1
Fibroblast Growth Factor Receptor Signaling Pathway (GO:0008543)	2/40	0.337784	0.494473	0	0	1.70704	1.85274	SHOC2;PTPN11
Negative Regulation of Cell-Cell Adhesion (GO:0022408)	2/40	0.337784	0.494473	0	0	1.70704	1.85274	TGFB1;PTK2
Positive Regulation of Viral Process (GO:0048524)	2/40	0.337784	0.494473	0	0	1.70704	1.85274	VAPB;PKN2
Protein Monoubiquitination (GO:0006513)	2/40	0.337784	0.494473	0	0	1.70704	1.85274	UBE2R2;UBE2E3
Regulation of DNA Binding (GO:0051101)	2/40	0.337784	0.494473	0	0	1.70704	1.85274	EGF;SMOX
Regulation of DNA Recombination (GO:0000018)	2/40	0.337784	0.494473	0	0	1.70704	1.85274	H1-5;TERF2IP
Regulation of Establishment of Protein Localization (GO:0070201)	1/14	0.346784	0.497745	0	0	2.49395	2.64123	CEP295
L-amino Acid Metabolic Process (GO:0170033)	1/14	0.346784	0.497745	0	0	2.49395	2.64123	P4HB
Regulation of Leukocyte Migration (GO:0002685)	1/14	0.346784	0.497745	0	0	2.49395	2.64123	ANXA1
T Cell Differentiation in Thymus (GO:0033077)	1/14	0.346784	0.497745	0	0	2.49395	2.64123	PNKD
Regulation of Mitochondrial Fusion (GO:0010635)	1/14	0.346784	0.497745	0	0	2.49395	2.64123	TFRC
Calcium-Ion Regulated Exocytosis (GO:0017156)	1/14	0.346784	0.497745	0	0	2.49395	2.64123	MYH9
Regulation of Trophoblast Cell Migration (GO:1901163)	1/14	0.346784	0.497745	0	0	2.49395	2.64123	ARHGDIB
Cellular Response to Estrogen Stimulus (GO:0071391)	1/14	0.346784	0.497745	0	0	2.49395	2.64123	WBP2
Cellular Response to Exogenous dsRNA (GO:0071360)	1/14	0.346784	0.497745	0	0	2.49395	2.64123	RALB
Resolution of Meiotic Recombination Intermediates (GO:0000712)	1/14	0.346784	0.497745	0	0	2.49395	2.64123	TOP2B
Cellular Response to Superoxide (GO:0071451)	1/14	0.346784	0.497745	0	0	2.49395	2.64123	SOD2
Response to Muscle Stretch (GO:0035994)	1/14	0.346784	0.497745	0	0	2.49395	2.64123	PTK2
Response to Prostaglandin E (GO:0034695)	1/14	0.346784	0.497745	0	0	2.49395	2.64123	GNAS
Coenzyme A Metabolic Process (GO:0015936)	1/14	0.346784	0.497745	0	0	2.49395	2.64123	PANK3
Embryonic Cranial Skeleton Morphogenesis (GO:0048701)	1/14	0.346784	0.497745	0	0	2.49395	2.64123	NIPBL
Telomere Capping (GO:0016233)	1/14	0.346784	0.497745	0	0	2.49395	2.64123	TERF2IP
Telomere Maintenance in Response to DNA Damage (GO:0043247)	1/14	0.346784	0.497745	0	0	2.49395	2.64123	TERF2IP
Glutamine Family Amino Acid Catabolic Process (GO:0009065)	1/14	0.346784	0.497745	0	0	2.49395	2.64123	GLUL
Icosanoid Transport (GO:0071715)	1/14	0.346784	0.497745	0	0	2.49395	2.64123	ABCC4
Intracellular Cholesterol Transport (GO:0032367)	1/14	0.346784	0.497745	0	0	2.49395	2.64123	NPC2
Meiotic Sister Chromatid Cohesion (GO:0051177)	1/14	0.346784	0.497745	0	0	2.49395	2.64123	RAD21
Negative Regulation by Host of Viral Process (GO:0044793)	1/14	0.346784	0.497745	0	0	2.49395	2.64123	VAPB
Negative Regulation of ATP Metabolic Process (GO:1903579)	1/14	0.346784	0.497745	0	0	2.49395	2.64123	NCOR1
Negative Regulation of Androgen Receptor Signaling Pathway (GO:0060766)	1/14	0.346784	0.497745	0	0	2.49395	2.64123	NCOR1
Negative Regulation of Cartilage Development (GO:0061037)	1/14	0.346784	0.497745	0	0	2.49395	2.64123	PTPN11
Negative Regulation of Coagulation (GO:0050819)	1/14	0.346784	0.497745	0	0	2.49395	2.64123	PF4
Negative Regulation of Fatty Acid Biosynthetic Process (GO:0045717)	1/14	0.346784	0.497745	0	0	2.49395	2.64123	PIBF1
Negative Regulation of Protein Tyrosine Kinase Activity (GO:0061099)	1/14	0.346784	0.497745	0	0	2.49395	2.64123	SNX6
Negative Regulation of Toll-Like Receptor Signaling Pathway (GO:0034122)	1/14	0.346784	0.497745	0	0	2.49395	2.64123	IRAK3
Positive Regulation of Endothelial Cell Chemotaxis (GO:2001028)	1/14	0.346784	0.497745	0	0	2.49395	2.64123	HSPB1
Positive Regulation of Exosomal Secretion (GO:1903543)	1/14	0.346784	0.497745	0	0	2.49395	2.64123	CHMP2A
Positive Regulation of Hippo Signaling (GO:0035332)	1/14	0.346784	0.497745	0	0	2.49395	2.64123	STK24
Positive Regulation of Long-Term Synaptic Potentiation (GO:1900273)	1/14	0.346784	0.497745	0	0	2.49395	2.64123	SQSTM1
Positive Regulation of Type I Interferon-Mediated Signaling Pathway (GO:0060340)	1/14	0.346784	0.497745	0	0	2.49395	2.64123	UBE2K
Protein Homotrimerization (GO:0070207)	1/14	0.346784	0.497745	0	0	2.49395	2.64123	S100A9
Regulation of Actin Filament Organization (GO:0110053)	1/14	0.346784	0.497745	0	0	2.49395	2.64123	BRK1
Regulation of Cell Projection Organization (GO:0031344)	1/14	0.346784	0.497745	0	0	2.49395	2.64123	SEMA4D
Regulation of Chemokine (C-X-C Motif) Ligand 2 Production (GO:2000341)	1/14	0.346784	0.497745	0	0	2.49395	2.64123	TGFB1
Regulation of Mitotic Spindle Organization (GO:0060236)	2/41	0.348756	0.499295	0	0	1.66319	1.75197	CHMP2A;CHMP4B
Regulation of Neurotransmitter Secretion (GO:0046928)	2/41	0.348756	0.499295	0	0	1.66319	1.75197	PNKD;MCTP1
Regulation of Protein Import Into Nucleus (GO:0042306)	2/41	0.348756	0.499295	0	0	1.66319	1.75197	TGFB1;FLNA
Connective Tissue Development (GO:0061448)	2/41	0.348756	0.499295	0	0	1.66319	1.75197	TRIP11;CD44
Positive Regulation of Insulin Secretion (GO:0032024)	2/41	0.348756	0.499295	0	0	1.66319	1.75197	ACSL4;MCU
Spermatid Development (GO:0007286)	3/70	0.349834	0.500481	0	0	1.45252	1.52558	CDYL;EIF4G3;OSBP2
Positive Regulation of Defense Response (GO:0031349)	5/130	0.349943	0.500481	0	0	1.29805	1.36293	TGFB1;CASP4;S100A9;S100A8;SNCA
Response to Ionizing Radiation (GO:0010212)	3/71	0.358054	0.510641	0	0	1.43108	1.46983	BARD1;UIMC1;CARD16
Cell Junction Assembly (GO:0034329)	4/101	0.358422	0.510641	0	0	1.33788	1.37273	VMP1;OPHN1;TLN1;RHOA
Cardiac Ventricle Morphogenesis (GO:0003208)	2/42	0.359667	0.510641	0	0	1.62152	1.65813	FKBP1A;TGFB1
Cellular Response to Retinoic Acid (GO:0071300)	2/42	0.359667	0.510641	0	0	1.62152	1.65813	LYN;GSK3B
Digestive Tract Development (GO:0048565)	2/42	0.359667	0.510641	0	0	1.62152	1.65813	NIPBL;SMOX
Type I Interferon-Mediated Signaling Pathway (GO:0060337)	2/42	0.359667	0.510641	0	0	1.62152	1.65813	IFITM3;IFITM2
Negative Regulation of DNA Recombination (GO:0045910)	2/42	0.359667	0.510641	0	0	1.62152	1.65813	H1-5;TERF2IP
Positive Regulation of Receptor Signaling Pathway via STAT (GO:1904894)	2/42	0.359667	0.510641	0	0	1.62152	1.65813	TGFB1;NLK
Protein Destabilization (GO:0031648)	2/42	0.359667	0.510641	0	0	1.62152	1.65813	FBXW11;SNCA
Cellular Response to Oxygen-Containing Compound (GO:1901701)	13/384	0.365672	0.510641	0	0	1.13792	1.14476	LYN;GSK3B;DMTN;ROCK2;UBR2;RHOA;MAPK9;CASP4;GNAS;CD36;CARD16;SNX6;PF4
Monocarboxylic Acid Transport (GO:0015718)	3/72	0.36626	0.510641	0	0	1.41027	1.41649	LYN;ABCC4;CD36
Regulation of G Protein-Coupled Receptor Signaling Pathway (GO:0008277)	3/72	0.36626	0.510641	0	0	1.41027	1.41649	RIC8B;ROCK1;ROCK2
Regulation of Clathrin-Dependent Endocytosis (GO:2000369)	1/15	0.366361	0.510641	0	0	2.3157	2.32527	BMP2K
Regulation of Execution Phase of Apoptosis (GO:1900117)	1/15	0.366361	0.510641	0	0	2.3157	2.32527	TP53BP2
Regulation of Fatty Acid Oxidation (GO:0046320)	1/15	0.366361	0.510641	0	0	2.3157	2.32527	APPL2
Golgi to Endosome Transport (GO:0006895)	1/15	0.366361	0.510641	0	0	2.3157	2.32527	VPS13A
Regulation of Isotype Switching (GO:0045191)	1/15	0.366361	0.510641	0	0	2.3157	2.32527	TFRC
T Cell Proliferation (GO:0042098)	1/15	0.366361	0.510641	0	0	2.3157	2.32527	MSN
Actin-Myosin Filament Sliding (GO:0033275)	1/15	0.366361	0.510641	0	0	2.3157	2.32527	MYL6
Amyloid Precursor Protein Catabolic Process (GO:0042987)	1/15	0.366361	0.510641	0	0	2.3157	2.32527	ADAM10
Astrocyte Development (GO:0014002)	1/15	0.366361	0.510641	0	0	2.3157	2.32527	S100A9
Regulation of Response to Endoplasmic Reticulum Stress (GO:1905897)	1/15	0.366361	0.510641	0	0	2.3157	2.32527	CLU
Canonical Glycolysis (GO:0061621)	1/15	0.366361	0.510641	0	0	2.3157	2.32527	HOOK3
Regulation of Systemic Arterial Blood Pressure by Hormone (GO:0001990)	1/15	0.366361	0.510641	0	0	2.3157	2.32527	OXTR
Cellular Response to Misfolded Protein (GO:0071218)	1/15	0.366361	0.510641	0	0	2.3157	2.32527	UFD1
Renal Water Homeostasis (GO:0003091)	1/15	0.366361	0.510641	0	0	2.3157	2.32527	GNAS
Central Nervous System Neuron Development (GO:0021954)	1/15	0.366361	0.510641	0	0	2.3157	2.32527	TAOK1
Centromere Complex Assembly (GO:0034508)	1/15	0.366361	0.510641	0	0	2.3157	2.32527	CENPF
Ceramide Transport (GO:0035627)	1/15	0.366361	0.510641	0	0	2.3157	2.32527	CERT1
Copper Ion Homeostasis (GO:0055070)	1/15	0.366361	0.510641	0	0	2.3157	2.32527	ARF1
Dicarboxylic Acid Catabolic Process (GO:0043649)	1/15	0.366361	0.510641	0	0	2.3157	2.32527	GLUL
Digestive System Development (GO:0055123)	1/15	0.366361	0.510641	0	0	2.3157	2.32527	NIPBL
Genitalia Development (GO:0048806)	1/15	0.366361	0.510641	0	0	2.3157	2.32527	PTPN11
Glucose Catabolic Process to Pyruvate (GO:0061718)	1/15	0.366361	0.510641	0	0	2.3157	2.32527	HOOK3
mRNA Modification (GO:0016556)	1/15	0.366361	0.510641	0	0	2.3157	2.32527	PUS7
Negative Regulation of NLRP3 Inflammasome Complex Assembly (GO:1900226)	1/15	0.366361	0.510641	0	0	2.3157	2.32527	CSNK1A1
Negative Regulation of Chondrocyte Differentiation (GO:0032331)	1/15	0.366361	0.510641	0	0	2.3157	2.32527	PTPN11
Negative Regulation of Phagocytosis (GO:0050765)	1/15	0.366361	0.510641	0	0	2.3157	2.32527	SNX3
Nitric Oxide Biosynthetic Process (GO:0006809)	1/15	0.366361	0.510641	0	0	2.3157	2.32527	CYB5R3
Nucleotide-Binding Domain, Leucine Rich Repeat Containing Receptor Signaling Pathway (GO:0035872)	1/15	0.366361	0.510641	0	0	2.3157	2.32527	MAP3K7
Peptidyl-Glutamic Acid Modification (GO:0018200)	1/15	0.366361	0.510641	0	0	2.3157	2.32527	AGTPBP1
Positive Regulation of Alpha-Beta T Cell Proliferation (GO:0046641)	1/15	0.366361	0.510641	0	0	2.3157	2.32527	CD55
[truncated: 799 more rows]

## Sheet: PTB-Dw-Black-KEGG
Term	Overlap	P-value	Adjusted P-value	Old P-value	Old Adjusted P-value	Odds Ratio	Combined Score	Genes
[truncated: 202 more rows]
