# Supplementary material for: Circulating Extracellular Vesicles Suggest Race-Associated Transcriptomic Differences in Preterm Birth: A Pilot Study
Source: Int J Mol Sci. 2026 May 25;27(11):4739. doi: 10.3390/ijms27114739 (PMC13257038; doi:10.3390/ijms27114739)
Supplement: Supplementary file 1 [file ijms-27-04739-s001.zip › Supplementary File S2.xlsx]

## Sheet: Targets_3dwPTB-FTB-Black
miRTargetLink 2.0
miRNA	Target / Target pathway	Support	Source	Experiment(s)	Reference - PMID
hsa-miR-150-3p	CCR6	Functional MTI	MIRT731937	Western blot	27935859
hsa-miR-150-3p	CTNNB1	Functional MTI	MIRT732969	Immunoblot, Luciferase reporter assay, qRT-PCR	26935950
hsa-miR-150-3p	RPL11	Functional MTI	MIRT734900	Luciferase reporter assay, qRT-PCR, Western blot, Immuno-precipitation	26606907
hsa-miR-150-3p	TP53	Functional MTI	MIRT735266	qRT-PCR, Western blot	27081855
hsa-miR-150-3p	MYB	Functional MTI	MIRT053183	Flow, Luciferase reporter assay, Microarray, qRT-PCR, Western blot	22025269
hsa-miR-150-3p	IGF1R	Functional MTI	MIRT054481	Chip, Luciferase assay, Microarray, QRTPCR, Western blot	23675407
hsa-miR-150-5p	SSSCA1	Functional MTI	MIRT731116	qRT-PCR, Luciferase reporter assay, Western blot	25435958
hsa-miR-150-5p	CREB1	Functional MTI	MIRT732237	Luciferase reporter assay, qRT-PCR, Western blot	27285761
hsa-miR-150-5p	STAT5B	Functional MTI	MIRT732355	Luciferase reporter assay, qRT-PCR, Western blot	27447965
hsa-miR-150-5p	STAT1	Functional MTI	MIRT733223	Luciferase reporter assay, qRT-PCR, Western blot	26025667
hsa-miR-150-5p	POLD3	Functional MTI	MIRT733573	Immunofluorescence, Luciferase reporter assay, qRT-PCR	27862371
hsa-miR-150-5p	NANOG	Functional MTI	MIRT733717	Immunohistochemistry, Luciferase reporter assay, qRT-PCR, Western blot	27917123
hsa-miR-150-5p	PRKCA	Functional MTI	MIRT734463	Luciferase reporter assay, qRT-PCR, Western blot	26232986
hsa-miR-150-5p	MMP14	Functional MTI	MIRT734650	Luciferase reporter assay, qRT-PCR, Western blot	25549355
hsa-miR-150-5p	ARRB2	Functional MTI	MIRT734904	Luciferase reporter assay, qRT-PCR, Western blot	26549736
hsa-miR-150-5p	ZNF350	Functional MTI	MIRT735367	Luciferase reporter assay, qRT-PCR, Western blot	27586871
hsa-miR-150-5p	SLC2A1	Functional MTI	MIRT735450	Luciferase reporter assay, Western blot	26746193
hsa-miR-150-5p	EGR2	Functional MTI	MIRT003222	Luciferase reporter assay, semi-qRT-PCR, Western blot	20067763
hsa-miR-150-5p	EGR2	Functional MTI	MIRT003222	Luciferase reporter assay, Microarray, qRT-PCR	23604034
hsa-miR-150-5p	VEGFA	Functional MTI	MIRT004272	ELISA, Luciferase reporter assay	18320040
hsa-miR-150-5p	MYB	Functional MTI	MIRT000935	Western blot, Luciferase reporter assay, Reporter assay;Western blot;Other	18667440
hsa-miR-150-5p	MYB	Functional MTI	MIRT000935	Luciferase reporter assay, Western blot	18539114
hsa-miR-150-5p	MYB	Functional MTI	MIRT000935	Luciferase reporter assay, qRT-PCR, Western blot	18814950
hsa-miR-150-5p	MYB	Functional MTI	MIRT000935	Luciferase reporter assay	20603081
hsa-miR-150-5p	MYB	Functional MTI	MIRT000935	Reporter assay	17923094
hsa-miR-150-5p	MYB	Functional MTI	MIRT000935	Flow, Luciferase reporter assay, Microarray, qRT-PCR, Western blot	22025269
hsa-miR-150-5p	MYB	Functional MTI	MIRT000935	Luciferase reporter assay, Microarray, qRT-PCR	23604034
hsa-miR-150-5p	MYB	Functional MTI	MIRT000935	Immunohistochemistry, In situ hybridization, Microarray, qRT-PCR, Western blot	24613688
hsa-miR-150-5p	MYB	Functional MTI	MIRT000935	Luciferase reporter assay, qRT-PCR, Western blot	24438945
hsa-miR-150-5p	MYB	Functional MTI	MIRT000935	Luciferase reporter assay, Microarray	24086639
hsa-miR-150-5p	MYB	Functional MTI	MIRT000935	Flow, qRT-PCR, Western blot	23521217
hsa-miR-150-5p	P2RX7	Functional MTI	MIRT004357	qRT-PCR, Luciferase reporter assay	18682393
hsa-miR-150-5p	P2RX7	Functional MTI	MIRT004357	Flow, In situ hybridization, Luciferase reporter assay, qRT-PCR, Western blot	24312495
hsa-miR-150-5p	MUC4	Functional MTI	MIRT006115	Luciferase reporter assay, qRT-PCR, Western blot	21983127
hsa-miR-150-5p	CXCR4	Functional MTI	MIRT006668	FACS, Western blot	22039399
hsa-miR-150-5p	ZEB1	Functional MTI	MIRT006984	Luciferase reporter assay, qRT-PCR, Western blot	23013135
hsa-miR-150-5p	ZEB1	Functional MTI	MIRT006984	ChIP-seq, Flow, Immunofluorescence, Luciferase reporter assay, qRT-PCR, Western blot	23765923
hsa-miR-150-5p	TP53	Functional MTI	MIRT052652	Luciferase reporter assay, Western blot	23747308
hsa-miR-150-5p	EP300	Functional MTI	MIRT007087	Luciferase reporter assay	23211718
hsa-miR-150-5p	EP300	Functional MTI	MIRT007087	Luciferase reporter assay, qRT-PCR, Western blot	27285761
hsa-miR-150-5p	NOTCH3	Functional MTI	MIRT007016	Luciferase reporter assay	21551231
hsa-miR-150-5p	FLT3	Functional MTI	MIRT007053	Luciferase reporter assay	23079661
hsa-miR-150-5p	TP53	Functional MTI	MIRT052652	Luciferase reporter assay, qRT-PCR	23670238
hsa-miR-150-5p	SRCIN1	Functional MTI	MIRT054852	Luciferase reporter assay, qRT-PCR, Western blot	24456795
hsa-miR-150-5p	BIRC5	Functional MTI	MIRT054633	Immunohistochemistry, In situ hybridization, Microarray, qRT-PCR, Western blot	24613688
hsa-miR-150-5p	CBL	Functional MTI	MIRT054868	Luciferase reporter assay, Microarray, qRT-PCR	23604034
hsa-miR-150-5p	COL4A4	Functional MTI	MIRT437823	Luciferase reporter assay	23604143
hsa-miR-150-5p	SP1	Functional MTI	MIRT437824	Luciferase reporter assay	23604143
hsa-miR-150-5p	SP1	Functional MTI	MIRT437824	Luciferase reporter assay, qRT-PCR, Western blot	28099946
hsa-miR-150-5p	CCR6	Functional MTI	MIRT438120	ELISA, Immunohistochemistry, Luciferase reporter assay, Northern blot, qRT-PCR, Western blot	24385540
hsa-miR-150-5p	CISH	Functional MTI	MIRT437917	Luciferase reporter assay, Western blot	23723424
hsa-miR-483-5p	CKB	Functional MTI	MIRT732527	Luciferase reporter assay, qRT-PCR,	25601461
hsa-miR-483-5p	NOTCH3	Functional MTI	MIRT734525	Luciferase reporter assay, qRT-PCR, Western blot	25622783
hsa-miR-483-5p	RHOA	Functional MTI	MIRT735339	Luciferase reporter assay, Microarray, qRT-PCR, Western blot	26148871
hsa-miR-483-5p	MAPK3	Functional MTI	MIRT006217	Luciferase reporter assay, Microarray, qRT-PCR, Western blot	22465663
hsa-miR-483-5p	SRF	Functional MTI	MIRT006153	Luciferase reporter assay, qRT-PCR, Western blot	21893058
hsa-miR-483-5p	MAPK3	Functional MTI	MIRT006217	Luciferase reporter assay, qRT-PCR, Western blot	25622783
hsa-miR-483-5p	FAM160B2	Functional MTI	MIRT054030	Immunoblot, Immunohistochemistry, Luciferase reporter assay, qRT-PCR	22971576
hsa-miR-483-5p	ALCAM	Functional MTI	MIRT437958	Luciferase reporter assay	24710410

## Sheet: GO_3dwPTB-FTB-Black
Term	Overlap	P-value	Adjusted P-value	Old P-value	Old Adjusted P-value	Odds Ratio	Combined Score	Genes
Cytokine-Mediated Signaling Pathway (GO:0019221)	8/255	2.19851e-08	2.12815e-05	0	0	21.2848	375.312	STAT5B;CISH;FLT3;STAT1;PRKCA;CBL;TP53;MAPK3
Cellular Response to Cytokine Stimulus (GO:0071345)	8/289	5.7924e-08	2.73522e-05	0	0	18.6771	311.238	STAT5B;CISH;FLT3;STAT1;CXCR4;PRKCA;CBL;RHOA
Response to Cytokine (GO:0034097)	6/123	1.12449e-07	2.73522e-05	0	0	31.8029	508.871	FLT3;STAT1;SRF;CXCR4;PRKCA;RHOA
Positive Regulation of Transcription by RNA Polymerase II (GO:0045944)	12/983	1.53654e-07	2.73522e-05	0	0	9.02686	141.618	STAT5B;EGR2;CREB1;STAT1;SRF;MYB;EP300;CTNNB1;NANOG;TP53;MAPK3;VEGFA
Regulation of miRNA Transcription (GO:1902893)	5/66	1.5473e-07	2.73522e-05	0	0	49.4312	775.159	NOTCH3;SRF;MYB;TP53;VEGFA
Positive Regulation of Cellular Process (GO:0048522)	10/622	1.69538e-07	2.73522e-05	0	0	11.292	176.045	EGR2;MMP14;FLT3;SRF;CTNNB1;BIRC5;PRKCA;TP53;IGF1R;VEGFA
Intracellular Signaling Cassette (GO:0141124)	8/354	2.73877e-07	3.78733e-05	0	0	15.1183	228.446	P2RX7;CREB1;CXCR4;EP300;PRKCA;CCR6;IGF1R;MAPK3
Positive Regulation of DNA-templated Transcription (GO:0045893)	13/1274	3.23053e-07	3.90894e-05	0	0	7.71175	115.256	NOTCH3;STAT5B;EGR2;STAT1;SRF;VEGFA;CREB1;MYB;EP300;CTNNB1;NANOG;TP53;MAPK3
Negative Regulation of DNA-templated Transcription (GO:0045892)	11/1006	1.69652e-06	0.000180345	0	0	7.76613	103.188	ZNF350;CREB1;ZEB1;STAT1;SRF;MYB;EP300;CTNNB1;BIRC5;TP53;VEGFA
Positive Regulation of miRNA Transcription (GO:1902895)	4/47	1.86306e-06	0.000180345	0	0	54.4979	719.007	NOTCH3;SRF;MYB;TP53
Negative Regulation of Apoptotic Process (GO:0043066)	8/475	2.49474e-06	0.000219537	0	0	11.132	143.618	CREB1;CTNNB1;BIRC5;PRKCA;CBL;TP53;IGF1R;VEGFA
Positive Regulation of miRNA Metabolic Process (GO:2000630)	4/53	3.03378e-06	0.000244725	0	0	47.8103	607.464	NOTCH3;SRF;MYB;TP53
Regulation of Phosphatidylinositol 3-Kinase/Protein Kinase B Signal Transduction (GO:0051896)	6/219	3.31598e-06	0.000246913	0	0	17.3847	219.338	FLT3;PRKCA;ARRB2;CBL;IGF1R;VEGFA
Response to Peptide Hormone (GO:0043434)	4/56	3.78978e-06	0.000262036	0	0	45.0452	562.309	STAT5B;CREB1;STAT1;SLC2A1
Regulation of Apoptotic Process (GO:0042981)	9/704	5.13892e-06	0.000331632	0	0	8.60347	104.779	CREB1;FLT3;STAT1;CTNNB1;BIRC5;CBL;TP53;IGF1R;VEGFA
Negative Regulation of Programmed Cell Death (GO:0043069)	7/382	6.64807e-06	0.000402208	0	0	11.7943	140.602	CREB1;CTNNB1;BIRC5;CBL;TP53;IGF1R;VEGFA
Regulation of Cell Population Proliferation (GO:0042127)	9/769	1.04768e-05	0.000596559	0	0	7.84111	89.9089	STAT5B;FLT3;STAT1;CTNNB1;BIRC5;TP53;RHOA;IGF1R;VEGFA
+ Reg of Phosphatidylinositol 3-Kinase/Prot Kinase B Signal Transduction (GO:0051897)	5/162	1.3254e-05	0.000691374	0	0	19.1131	214.663	FLT3;PRKCA;CBL;IGF1R;VEGFA
Response to Purine-Containing Compound (GO:0014074)	3/25	1.41391e-05	0.000691374	0	0	77.6883	867.512	P2RX7;CREB1;STAT1
Cell Chemotaxis (GO:0060326)	4/78	1.42846e-05	0.000691374	0	0	31.6184	352.746	CXCR4;ARRB2;CCR6;VEGFA
Cellular Response to Nitrogen Compound (GO:1901699)	5/169	1.62612e-05	0.000749564	0	0	18.2908	201.688	P2RX7;EP300;CTNNB1;TP53;IGF1R
Regulation of Cell Migration (GO:0030334)	7/479	2.86933e-05	0.0012625	0	0	9.32408	97.5192	MMP14;CXCR4;PRKCA;SRCIN1;RHOA;IGF1R;VEGFA
Positive Regulation of Cell Population Proliferation (GO:0008284)	7/484	3.06598e-05	0.00129038	0	0	9.22398	95.8607	FLT3;STAT1;CTNNB1;BIRC5;NANOG;IGF1R;VEGFA
Regulation of Transcription by RNA Polymerase II (GO:0006357)	14/2250	3.49762e-05	0.00141071	0	0	4.6244	47.4503	STAT5B;EGR2;ZNF350;STAT1;SRF;VEGFA;CREB1;ZEB1;MYB;EP300;CTNNB1;NANOG;TP53;MAPK3
Positive Regulation of MAPK Cascade (GO:0043410)	6/362	5.7087e-05	0.00221041	0	0	10.3262	100.897	FLT3;PRKCA;ARRB2;IGF1R;MAPK3;VEGFA
Positive Regulation of RNA Biosynthetic Process (GO:1902680)	7/555	7.29158e-05	0.00265649	0	0	7.99965	76.2063	EGR2;CREB1;STAT1;MYB;EP300;CTNNB1;TP53
Positive Regulation of Receptor-Mediated Endocytosis (GO:0048260)	3/43	7.40963e-05	0.00265649	0	0	42.69	405.988	ARRB2;CBL;VEGFA
Cellular Response to Oxygen-Containing Compound (GO:1901701)	6/384	7.90926e-05	0.00273435	0	0	9.71429	91.7504	P2RX7;CREB1;EP300;TP53;RHOA;IGF1R
Endothelial Cell Migration (GO:0043542)	3/45	8.49749e-05	0.0028364	0	0	40.6531	381.047	STAT1;RHOA;VEGFA
Regulation of DNA-templated Transcription (GO:0006355)	13/2139	9.50269e-05	0.0030662	0	0	4.36252	40.4028	STAT5B;EGR2;ZNF350;STAT1;VEGFA;CREB1;ZEB1;MYB;EP300;CTNNB1;BIRC5;NANOG;TP53
Positive Regulation of Cell Motility (GO:2000147)	5/249	0.000103103	0.00321947	0	0	12.2442	112.399	MMP14;CXCR4;PRKCA;IGF1R;VEGFA
Endothelial Tube Morphogenesis (GO:0061154)	2/9	0.000125483	0.00370401	0	0	158.373	1422.72	CTNNB1;RHOA
Regulation of MAPK Cascade (GO:0043408)	5/260	0.000126273	0.00370401	0	0	11.7094	105.116	P2RX7;FLT3;IGF1R;MAPK3;VEGFA
Angiogenesis Involved in Wound Healing (GO:0060055)	2/10	0.000156665	0.00446036	0	0	138.569	1214.06	SRF;VEGFA
Positive Regulation of Leukocyte Chemotaxis (GO:0002690)	3/56	0.000163622	0.00452533	0	0	32.1978	280.699	CCR6;MAPK3;VEGFA
Positive Regulation of Metabolic Process (GO:0009893)	4/147	0.000170255	0.00457798	0	0	16.3052	141.5	CXCR4;TP53;IGF1R;VEGFA
Negative Regulation of Protein Modification by Small Protein Conjugation or Removal (GO:1903321)	3/58	0.000181657	0.00462747	0	0	31.0239	267.221	RPL11;CTNNB1;ARRB2
Peptidyl-Tyrosine Phosphorylation (GO:0018108)	3/58	0.000181657	0.00462747	0	0	31.0239	267.221	FLT3;IGF1R;MAPK3
Positive Regulation of Intracellular Signal Transduction (GO:1902533)	7/652	0.000198184	0.00480376	0	0	6.76264	57.6604	FLT3;PRKCA;CBL;TP53;RHOA;IGF1R;VEGFA
Positive Regulation of ERK1 and ERK2 Cascade (GO:0070374)	4/153	0.000198502	0.00480376	0	0	15.6439	133.36	PRKCA;ARRB2;MAPK3;VEGFA
Peptidyl-Tyrosine Autophosphorylation (GO:0038083)	2/12	0.000229226	0.00523293	0	0	110.844	928.965	IGF1R;MAPK3
Positive Regulation of Peptidyl-Tyrosine Phosphorylation (GO:0050731)	3/63	0.000232263	0.00523293	0	0	28.4314	237.904	FLT3;SRCIN1;VEGFA
Positive Regulation of Cell Differentiation (GO:0045597)	5/297	0.000234536	0.00523293	0	0	10.2065	85.3051	CREB1;ZEB1;SRF;CTNNB1;RHOA
Negative Regulation of RNA Biosynthetic Process (GO:1902679)	6/470	0.00023786	0.00523293	0	0	7.87904	65.7414	ZNF350;ZEB1;MYB;CTNNB1;BIRC5;TP53
Nervous System Development (GO:0007399)	6/480	0.000266365	0.00569392	0	0	7.70886	63.4489	EGR2;ZEB1;SLC2A1;CXCR4;EP300;VEGFA
Regulation of Homotypic Cell-Cell Adhesion (GO:0034110)	2/13	0.000270579	0.00569392	0	0	100.763	827.76	CTNNB1;PRKCA
Cell-Cell Junction Assembly (GO:0007043)	3/67	0.000278724	0.00574054	0	0	26.6491	218.131	CTNNB1;PRKCA;RHOA
Dendritic Cell Chemotaxis (GO:0002407)	2/15	0.000363369	0.00732794	0	0	85.2521	675.205	CXCR4;CCR6
Negative Regulation of Transcription by RNA Polymerase II (GO:0000122)	7/732	0.000400521	0.00791232	0	0	5.9915	46.87	ZNF350;ZEB1;STAT1;MYB;EP300;TP53;VEGFA
Positive Regulation of Cell Migration (GO:0030335)	5/344	0.000460402	0.00891173	0	0	8.77045	67.3869	MMP14;CXCR4;PRKCA;IGF1R;VEGFA
Positive Regulation of Glial Cell Differentiation (GO:0045687)	2/17	0.000469523	0.00891173	0	0	73.8778	566.184	EGR2;CXCR4
Dendritic Cell Migration (GO:0036336)	2/18	0.000527581	0.00963582	0	0	69.2569	522.697	CXCR4;CCR6
Positive Regulation of Muscle Hypertrophy (GO:0014742)	2/18	0.000527581	0.00963582	0	0	69.2569	522.697	PRKCA;ARRB2
Regulation of Cell Differentiation (GO:0045595)	4/201	0.000559267	0.0100254	0	0	11.8035	88.3952	SRF;CTNNB1;PRKCA;NANOG
Regulation of Endothelial Cell Proliferation (GO:0001936)	3/87	0.000600778	0.0105737	0	0	20.2837	150.45	STAT1;PRKCA;VEGFA
Positive Regulation of Cardiac Muscle Hypertrophy (GO:0010613)	2/20	0.000653598	0.0111981	0	0	61.5556	451.388	PRKCA;ARRB2
Protein Phosphorylation (GO:0006468)	5/373	0.000664574	0.0111981	0	0	8.06736	59.0237	CREB1;FLT3;PRKCA;IGF1R;MAPK3
Regulation of Angiogenesis (GO:0045765)	4/211	0.00067096	0.0111981	0	0	11.2276	82.038	STAT1;CTNNB1;PRKCA;VEGFA
Calcium-Mediated Signaling (GO:0019722)	3/91	0.000684982	0.0112383	0	0	19.3578	141.043	P2RX7;CXCR4;CCR6
Intrinsic Apoptotic Signaling Pathway in Response to DNA Damage by P53 Class Mediator (GO:0042771)	2/21	0.000721534	0.0116407	0	0	58.3129	421.843	EP300;TP53
Cell Migration Involved in Sprouting Angiogenesis (GO:0002042)	2/22	0.000792737	0.0125798	0	0	55.3944	395.517	SRF;VEGFA
Regulation of TORC1 Signaling (GO:1903432)	3/97	0.000824831	0.0126744	0	0	18.1167	128.635	EP300;PRKCA;MAPK3
Regulation of ERK1 and ERK2 Cascade (GO:0070372)	4/223	0.000824881	0.0126744	0	0	10.606	75.3052	PRKCA;ARRB2;MAPK3;VEGFA
Positive Regulation of Cold-Induced Thermogenesis (GO:0120162)	3/99	0.000875177	0.0132371	0	0	17.7375	124.891	CXCR4;IGF1R;VEGFA
Hemopoiesis (GO:0030097)	3/101	0.000927436	0.0136517	0	0	17.3738	121.322	FLT3;MYB;TP53
Positive Regulation of Morphogenesis of an Epithelium (GO:1905332)	2/24	0.0009449	0.0136517	0	0	50.3535	350.684	CTNNB1;VEGFA
Positive Regulation of Receptor Internalization (GO:0002092)	2/24	0.0009449	0.0136517	0	0	50.3535	350.684	ARRB2;VEGFA
Positive Regulation of Multicellular Organismal Process (GO:0051240)	5/407	0.00098317	0.0139528	0	0	7.37223	51.0507	CXCR4;CTNNB1;PRKCA;IGF1R;VEGFA
Negative Regulation of miRNA Transcription (GO:1902894)	2/25	0.00102584	0.0139528	0	0	48.1618	331.462	SRF;VEGFA
Dopaminergic Neuron Differentiation (GO:0071542)	2/25	0.00102584	0.0139528	0	0	48.1618	331.462	CTNNB1;VEGFA
Regulation of Cardiac Muscle Hypertrophy (GO:0010611)	2/25	0.00102584	0.0139528	0	0	48.1618	331.462	PRKCA;ARRB2
Positive Regulation of Protein-Containing Complex Assembly (GO:0031334)	3/105	0.00103781	0.0139528	0	0	16.6891	114.665	P2RX7;TP53;VEGFA
Blood Vessel Endothelial Cell Migration (GO:0043534)	2/26	0.00110999	0.0145199	0	0	46.1528	313.996	SRF;VEGFA
Regulation of T Cell Migration (GO:2000404)	2/26	0.00110999	0.0145199	0	0	46.1528	313.996	CCR6;RHOA
Positive Regulation of Vasculature Development (GO:1904018)	3/109	0.00115617	0.0148595	0	0	16.0561	108.581	CXCR4;PRKCA;VEGFA
Positive Regulation of Developmental Process (GO:0051094)	4/245	0.00116935	0.0148595	0	0	9.62704	64.9951	SRF;CXCR4;CTNNB1;VEGFA
Negative Regulation of miRNA Metabolic Process (GO:2000629)	2/27	0.00119736	0.0148595	0	0	44.3044	298.064	SRF;VEGFA
Positive Regulation of Erythrocyte Differentiation (GO:0045648)	2/27	0.00119736	0.0148595	0	0	44.3044	298.064	STAT5B;STAT1
Cellular Response to Hexose Stimulus (GO:0071331)	2/28	0.00128792	0.0153914	0	0	42.5983	283.48	PRKCA;IGF1R
Positive Regulation of Mitotic Cell Cycle (GO:0045931)	2/28	0.00128792	0.0153914	0	0	42.5983	283.48	BIRC5;PRKCA
Hematopoietic Progenitor Cell Differentiation (GO:0002244)	2/28	0.00128792	0.0153914	0	0	42.5983	283.48	FLT3;TP53
Regulation of Bone Resorption (GO:0045124)	2/30	0.00147859	0.0174545	0	0	39.5516	257.745	P2RX7;PRKCA
Response to Epidermal Growth Factor (GO:0070849)	2/31	0.00157867	0.0184115	0	0	38.1858	246.343	STAT5B;MAPK3
Regulation of Canonical NF-kappaB Signal Transduction (GO:0043122)	4/270	0.00167117	0.0191539	0	0	8.71119	55.7014	STAT1;ARRB2;RHOA;VEGFA
Regulation of Cell Migration Involved in Sprouting Angiogenesis (GO:0090049)	2/32	0.0016819	0.0191539	0	0	36.9111	235.782	RHOA;VEGFA
Positive Regulation of Angiogenesis (GO:0045766)	3/126	0.00175327	0.0197344	0	0	13.8251	87.7378	CTNNB1;PRKCA;VEGFA
Response to Estradiol (GO:0032355)	2/33	0.00178827	0.0198971	0	0	35.7186	225.974	STAT5B;CTNNB1
Tumor Necrosis Factor-Mediated Signaling Pathway (GO:0033209)	2/34	0.00189776	0.0208754	0	0	34.6007	216.845	STAT1;TP53
Regulation of Vasculature Development (GO:1901342)	2/35	0.00201037	0.0216227	0	0	33.5505	208.33	CXCR4;CTNNB1
Substrate Adhesion-Dependent Cell Spreading (GO:0034446)	2/35	0.00201037	0.0216227	0	0	33.5505	208.33	SRCIN1;RHOA
Central Nervous System Development (GO:0007417)	4/288	0.00211426	0.0224902	0	0	8.15162	50.2062	EGR2;ZEB1;SLC2A1;CXCR4
Regulation of Receptor Internalization (GO:0002090)	2/37	0.00224489	0.0228743	0	0	31.6302	192.915	ARRB2;VEGFA
Cellular Response to Glucose Stimulus (GO:0071333)	2/37	0.00224489	0.0228743	0	0	31.6302	192.915	PRKCA;IGF1R
Positive Regulation of Myeloid Cell Differentiation (GO:0045639)	2/37	0.00224489	0.0228743	0	0	31.6302	192.915	STAT5B;STAT1
Intrinsic Apoptotic Signaling Pathway by P53 Class Mediator (GO:0072332)	2/37	0.00224489	0.0228743	0	0	31.6302	192.915	EP300;TP53
Regulation of Cytoskeleton Organization (GO:0051493)	3/139	0.00231949	0.0231459	0	0	12.4954	75.8021	P2RX7;RHOA;MAPK3
Negative Regulation of Intracellular Signal Transduction (GO:1902532)	4/297	0.00236374	0.0231459	0	0	7.89761	47.7609	P2RX7;STAT1;ARRB2;IGF1R
Regulation of Erythrocyte Differentiation (GO:0045646)	2/38	0.00236678	0.0231459	0	0	30.75	185.921	STAT5B;STAT1
Protein Autophosphorylation (GO:0046777)	3/140	0.00236719	0.0231459	0	0	12.4035	74.9925	FLT3;IGF1R;MAPK3
Regulation of Cell Adhesion (GO:0030155)	3/142	0.00246442	0.0238556	0	0	12.2238	73.414	CXCR4;PRKCA;VEGFA
Positive Regulation of Cytokinesis (GO:0032467)	2/40	0.00261974	0.025108	0	0	29.1287	173.161	BIRC5;RHOA
Positive Regulation of DNA Biosynthetic Process (GO:2000573)	2/41	0.00275079	0.0260406	0	0	28.3803	167.327	CTNNB1;VEGFA
Regulation of Cold-Induced Thermogenesis (GO:0120161)	3/148	0.00277085	0.0260406	0	0	11.7145	68.9819	CXCR4;IGF1R;VEGFA
Cellular Response to Growth Factor Stimulus (GO:0071363)	3/150	0.00287798	0.026345	0	0	11.5539	67.5982	STAT5B;CTNNB1;VEGFA
Regulation of Glycolytic Process (GO:0006110)	2/42	0.00288488	0.026345	0	0	27.6694	161.818	P2RX7;EP300
Positive Regulation of Neuron Differentiation (GO:0045666)	2/42	0.00288488	0.026345	0	0	27.6694	161.818	ZEB1;RHOA
Axon Guidance (GO:0007411)	3/152	0.00298764	0.0268375	0	0	11.3977	66.2579	NOTCH3;ALCAM;VEGFA
Positive Regulation of Gene Expression, Epigenetic (GO:0141137)	2/43	0.003022	0.0268375	0	0	26.9932	156.61	EP300;TP53
mRNA Transcription (GO:0009299)	2/43	0.003022	0.0268375	0	0	26.9932	156.61	CREB1;TP53
Regulation of Telomere Maintenance via Telomerase (GO:0032210)	2/44	0.00316212	0.027576	0	0	26.3492	151.68	CTNNB1;TP53
Substantia Nigra Development (GO:0021762)	2/44	0.00316212	0.027576	0	0	26.3492	151.68	CKB;RHOA
Regulation of Fibroblast Proliferation (GO:0048145)	2/46	0.00345135	0.0295656	0	0	25.149	142.569	CTNNB1;TP53
Mononuclear Cell Differentiation (GO:1903131)	2/46	0.00345135	0.0295656	0	0	25.149	142.569	FLT3;VEGFA
Cell Surface Receptor Signaling Pathway via JAK-STAT (GO:0007259)	2/47	0.00360044	0.0297883	0	0	24.5889	138.354	STAT5B;STAT1
Stem Cell Differentiation (GO:0048863)	2/47	0.00360044	0.0297883	0	0	24.5889	138.354	CTNNB1;TP53
Intracellular Glucose Homeostasis (GO:0001678)	2/47	0.00360044	0.0297883	0	0	24.5889	138.354	PRKCA;IGF1R
Mitotic Spindle Assembly (GO:0090307)	2/47	0.00360044	0.0297883	0	0	24.5889	138.354	BIRC5;RHOA
Erythrocyte Differentiation (GO:0030218)	2/48	0.0037525	0.0307832	0	0	24.0531	134.345	MYB;VEGFA
Epidermal Growth Factor Receptor Signaling Pathway (GO:0007173)	2/49	0.00390751	0.0315206	0	0	23.5402	130.527	CTNNB1;MAPK3
Negative Regulation of TORC1 Signaling (GO:1904262)	2/49	0.00390751	0.0315206	0	0	23.5402	130.527	PRKCA;MAPK3
Positive Regulation of Blood Vessel Endothelial Cell Migration (GO:0043536)	2/50	0.00406547	0.0325237	0	0	23.0486	126.888	PRKCA;VEGFA
Response to Glucose (GO:0009749)	2/51	0.00422636	0.0332611	0	0	22.5771	123.416	PRKCA;IGF1R
Transcription Initiation-Coupled Chromatin Remodeling (GO:0045815)	2/51	0.00422636	0.0332611	0	0	22.5771	123.416	EP300;TP53
Intrinsic Apoptotic Signaling Pathway in Response to DNA Damage (GO:0008630)	2/52	0.00439016	0.0342716	0	0	22.1244	120.1	EP300;TP53
Positive Regulation of Macromolecule Biosynthetic Process (GO:0010557)	4/355	0.00447567	0.0346596	0	0	6.57315	35.5548	P2RX7;RPL11;TP53;VEGFA
Regulation of Focal Adhesion Assembly (GO:0051893)	2/53	0.00455688	0.0347328	0	0	21.6895	116.931	RHOA;VEGFA
Nucleotide-Excision Repair (GO:0006289)	2/53	0.00455688	0.0347328	0	0	21.6895	116.931	POLD3;TP53
Regulation of Signal Transduction by P53 Class Mediator (GO:1901796)	2/54	0.0047265	0.0351943	0	0	21.2714	113.899	RPL11;EP300
Regulation of Smooth Muscle Cell Proliferation (GO:0048660)	2/54	0.0047265	0.0351943	0	0	21.2714	113.899	STAT1;CTNNB1
Positive Regulation of Transcription Initiation by RNA Polymerase II (GO:0060261)	2/54	0.0047265	0.0351943	0	0	21.2714	113.899	SRF;TP53
Regulation of Gene Expression (GO:0010468)	7/1127	0.00480687	0.0353899	0	0	3.79879	20.2768	P2RX7;ZNF350;RPL11;MYB;NANOG;TP53;VEGFA
Neuron Differentiation (GO:0030182)	3/181	0.00487321	0.0353899	0	0	9.52681	50.7207	SRF;CTNNB1;VEGFA
Regulation of Receptor Signaling Pathway via JAK-STAT (GO:0046425)	2/55	0.00489901	0.0353899	0	0	20.869	110.996	CISH;EP300
Cell Surface Receptor Signaling Pathway via STAT (GO:0097696)	2/55	0.00489901	0.0353899	0	0	20.869	110.996	STAT5B;STAT1
Cellular Response to Alcohol (GO:0097306)	2/56	0.0050744	0.0363853	0	0	20.4815	108.215	CREB1;CTNNB1
Regulation of Blood Vessel Endothelial Cell Migration (GO:0043535)	2/57	0.00525265	0.0373865	0	0	20.1081	105.548	PRKCA;VEGFA
ERBB Signaling Pathway (GO:0038127)	2/58	0.00543376	0.0381151	0	0	19.748	102.988	CTNNB1;MAPK3
Sprouting Angiogenesis (GO:0002040)	2/58	0.00543376	0.0381151	0	0	19.748	102.988	SRF;VEGFA
Renal System Development (GO:0072001)	2/59	0.00561771	0.0391219	0	0	19.4006	100.531	STAT1;VEGFA
Positive Regulation of Cell Cycle (GO:0045787)	2/60	0.0058045	0.0401339	0	0	19.0651	98.1687	BIRC5;PRKCA
Regulation of Programmed Cell Death (GO:0043067)	3/195	0.00599093	0.0408612	0	0	8.82589	45.1666	FLT3;STAT1;TP53
Negative Regulation of Canonical NF-kappaB Signal Transduction (GO:0043124)	2/61	0.00599411	0.0408612	0	0	18.7411	95.8976	STAT1;ARRB2
Cellular Response to Light Stimulus (GO:0071482)	2/62	0.00618653	0.041878	0	0	18.4278	93.7123	EP300;TP53
Positive Regulation of Neurogenesis (GO:0050769)	2/64	0.00657976	0.0442306	0	0	17.8315	89.5813	CTNNB1;VEGFA
Fat Cell Differentiation (GO:0045444)	2/65	0.00678055	0.045266	0	0	17.5476	87.6275	EGR2;EP300
Protein Stabilization (GO:0050821)	3/212	0.00753947	0.0499877	0	0	8.10103	39.5946	CREB1;RPL11;EP300
Positive Regulation of Endothelial Cell Proliferation (GO:0001938)	2/70	0.00782584	0.0511852	0	0	16.2533	78.8336	PRKCA;VEGFA
Negative Regulation of TOR Signaling (GO:0032007)	2/70	0.00782584	0.0511852	0	0	16.2533	78.8336	PRKCA;MAPK3
Spindle Assembly (GO:0051225)	2/73	0.00848569	0.0526548	0	0	15.5642	74.2313	BIRC5;RHOA
Regulation of Cell Growth (GO:0001558)	3/222	0.00855126	0.0526548	0	0	7.7272	36.7944	MMP14;CISH;TP53
Plasma Membrane Organization (GO:0007009)	2/75	0.00893903	0.0526548	0	0	15.1362	71.4025	P2RX7;CXCR4
Positive Regulation of Protein Serine/Threonine Kinase Activity (GO:0071902)	2/75	0.00893903	0.0526548	0	0	15.1362	71.4025	FLT3;RHOA
Positive Regulation of Gene Expression (GO:0010628)	4/436	0.00915715	0.0526548	0	0	5.31863	24.9615	P2RX7;RPL11;TP53;VEGFA
Regulation of Neuron Differentiation (GO:0045664)	2/76	0.00916971	0.0526548	0	0	14.9309	70.0537	ZEB1;RHOA
Cellular Response to UV (GO:0034644)	2/77	0.00940303	0.0526548	0	0	14.7311	68.746	EP300;TP53
Cellular Response to Hypoxia (GO:0071456)	2/77	0.00940303	0.0526548	0	0	14.7311	68.746	TP53;VEGFA
C-X-C Chemokine Receptor CXCR4 Signaling Pathway (GO:0038159)	1/5	0.00946481	0.0526548	0	0	134.851	628.431	CXCR4
L-ascorbic Acid Metabolic Process (GO:0019852)	1/5	0.00946481	0.0526548	0	0	134.851	628.431	SLC2A1
Regulation of Macrophage Proliferation (GO:0120040)	1/5	0.00946481	0.0526548	0	0	134.851	628.431	MAPK3
Regulation of Mast Cell Chemotaxis (GO:0060753)	1/5	0.00946481	0.0526548	0	0	134.851	628.431	VEGFA
Regulation of Pentose-Phosphate Shunt (GO:0043456)	1/5	0.00946481	0.0526548	0	0	134.851	628.431	TP53
Nucleic Acid Biosynthetic Process (GO:0141187)	1/5	0.00946481	0.0526548	0	0	134.851	628.431	POLD3
Nucleotide-Excision Repair, DNA Gap Filling (GO:0006297)	1/5	0.00946481	0.0526548	0	0	134.851	628.431	POLD3
Regulation of Tubulin Deacetylation (GO:0090043)	1/5	0.00946481	0.0526548	0	0	134.851	628.431	EP300
Response to Glucagon (GO:0033762)	1/5	0.00946481	0.0526548	0	0	134.851	628.431	CREB1
+ Reg of Adenylate Cyclase-Activating GPCR Sgnlng Pway (GO:0106071)	1/5	0.00946481	0.0526548	0	0	134.851	628.431	PRKCA
Erythropoietin-Mediated Signaling Pathway (GO:0038162)	1/5	0.00946481	0.0526548	0	0	134.851	628.431	STAT5B
Positive Regulation of Monoatomic Ion Transmembrane Transport (GO:0034767)	1/5	0.00946481	0.0526548	0	0	134.851	628.431	P2RX7
Vascular Endothelial Growth Factor Receptor-2 Signaling Pathway (GO:0036324)	1/5	0.00946481	0.0526548	0	0	134.851	628.431	VEGFA
Venous Blood Vessel Morphogenesis (GO:0048845)	1/5	0.00946481	0.0526548	0	0	134.851	628.431	VEGFA
Mesenchymal Cell Differentiation Involved in Kidney Development (GO:0072161)	1/5	0.00946481	0.0526548	0	0	134.851	628.431	STAT1
Regulation of Axon Extension Involved in Axon Guidance (GO:0048841)	1/5	0.00946481	0.0526548	0	0	134.851	628.431	VEGFA
Regulation of Blood Vessel Branching (GO:1905553)	1/5	0.00946481	0.0526548	0	0	134.851	628.431	VEGFA
Negative Regulation of Cell Size (GO:0045792)	1/5	0.00946481	0.0526548	0	0	134.851	628.431	RHOA
Cellular Response to Decreased Oxygen Levels (GO:0036294)	2/78	0.009639	0.0533174	0	0	14.5365	67.4778	TP53;VEGFA
Signal Transduction in Response to DNA Damage (GO:0042770)	2/80	0.0101188	0.0551905	0	0	14.1624	65.0529	TP53;MAPK3
Negative Regulation of Cellular Component Organization (GO:0051129)	2/80	0.0101188	0.0551905	0	0	14.1624	65.0529	EP300;VEGFA
Positive Regulation of Organelle Organization (GO:0010638)	2/81	0.0103627	0.0551905	0	0	13.9824	63.8933	P2RX7;TP53
Negative Regulation of Blood Vessel Morphogenesis (GO:2000181)	2/82	0.0106091	0.0551905	0	0	13.8069	62.767	STAT1;CTNNB1
Cytoskeleton-Dependent Cytokinesis (GO:0061640)	2/84	0.0111097	0.0551905	0	0	13.4688	60.6089	BIRC5;RHOA
Regulation of Glial Cell Apoptotic Process (GO:0034350)	1/6	0.0113473	0.0551905	0	0	107.876	483.151	PRKCA
Negative Regulation of Protein Sumoylation (GO:0033234)	1/6	0.0113473	0.0551905	0	0	107.876	483.151	CTNNB1
Bleb Assembly (GO:0032060)	1/6	0.0113473	0.0551905	0	0	107.876	483.151	P2RX7
Cardiac Muscle Cell Myoblast Differentiation (GO:0060379)	1/6	0.0113473	0.0551905	0	0	107.876	483.151	SRF
Chemokine (C-X-C Motif) Ligand 12 Signaling Pathway (GO:0038146)	1/6	0.0113473	0.0551905	0	0	107.876	483.151	CXCR4
Cleavage Furrow Formation (GO:0036089)	1/6	0.0113473	0.0551905	0	0	107.876	483.151	RHOA
Retinal Ganglion Cell Axon Guidance (GO:0031290)	1/6	0.0113473	0.0551905	0	0	107.876	483.151	VEGFA
Desmosome Assembly (GO:0002159)	1/6	0.0113473	0.0551905	0	0	107.876	483.151	PRKCA
Detection of Muscle Stretch (GO:0035995)	1/6	0.0113473	0.0551905	0	0	107.876	483.151	CTNNB1
Vascular Associated Smooth Muscle Cell Development (GO:0097084)	1/6	0.0113473	0.0551905	0	0	107.876	483.151	VEGFA
Vascular Wound Healing (GO:0061042)	1/6	0.0113473	0.0551905	0	0	107.876	483.151	VEGFA
Interleukin-27-Mediated Signaling Pathway (GO:0070106)	1/6	0.0113473	0.0551905	0	0	107.876	483.151	STAT1
Internal Peptidyl-Lysine Acetylation (GO:0018393)	1/6	0.0113473	0.0551905	0	0	107.876	483.151	EP300
Internal Protein Amino Acid Acetylation (GO:0006475)	1/6	0.0113473	0.0551905	0	0	107.876	483.151	EP300
Positive Regulation of Trophoblast Cell Migration (GO:1901165)	1/6	0.0113473	0.0551905	0	0	107.876	483.151	VEGFA
Lymphoid Progenitor Cell Differentiation (GO:0002320)	1/6	0.0113473	0.0551905	0	0	107.876	483.151	FLT3
Morphogenesis of an Endothelium (GO:0003159)	1/6	0.0113473	0.0551905	0	0	107.876	483.151	CTNNB1
Regulation of Blood-Brain Barrier Permeability (GO:1905603)	1/6	0.0113473	0.0551905	0	0	107.876	483.151	VEGFA
Positive Regulation of Endocytosis (GO:0045807)	2/85	0.0113639	0.0551905	0	0	13.3059	59.5746	PRKCA;CBL
Regulation of RNA Biosynthetic Process (GO:2001141)	4/465	0.011403	0.0551905	0	0	4.97665	22.2649	ZNF350;MYB;NANOG;TP53
Cellular Response to Tumor Necrosis Factor (GO:0071356)	2/87	0.0118799	0.0556654	0	0	12.9915	57.5901	STAT1;TP53
Regulation of Endothelial Cell Migration (GO:0010594)	2/88	0.0121418	0.0556654	0	0	12.8398	56.6377	PRKCA;VEGFA
Positive Regulation of Endothelial Cell Migration (GO:0010595)	2/88	0.0121418	0.0556654	0	0	12.8398	56.6377	PRKCA;VEGFA
Positive Regulation of Protein Kinase Activity (GO:0045860)	2/88	0.0121418	0.0556654	0	0	12.8398	56.6377	SRCIN1;RHOA
Mitotic Spindle Organization (GO:0007052)	2/90	0.012673	0.0556654	0	0	12.5467	54.8076	BIRC5;RHOA
Positive Regulation of Cell Adhesion (GO:0045785)	2/92	0.0132143	0.0556654	0	0	12.2667	53.0712	PRKCA;VEGFA
Regulation of Dendritic Cell Chemotaxis (GO:2000508)	1/7	0.0132263	0.0556654	0	0	89.8919	388.832	CCR6
Negative Regulation of Glial Cell Apoptotic Process (GO:0034351)	1/7	0.0132263	0.0556654	0	0	89.8919	388.832	PRKCA
Negative Regulation of Hematopoietic Progenitor Cell Differentiation (GO:1901533)	1/7	0.0132263	0.0556654	0	0	89.8919	388.832	MYB
ER Overload Response (GO:0006983)	1/7	0.0132263	0.0556654	0	0	89.8919	388.832	TP53
G Protein-Coupled Receptor Internalization (GO:0002031)	1/7	0.0132263	0.0556654	0	0	89.8919	388.832	ARRB2
Regulation of Mitotic Cytokinesis (GO:1902412)	1/7	0.0132263	0.0556654	0	0	89.8919	388.832	BIRC5
Regulation of Positive Chemotaxis (GO:0050926)	1/7	0.0132263	0.0556654	0	0	89.8919	388.832	VEGFA
Regulation of Thymocyte Apoptotic Process (GO:0070243)	1/7	0.0132263	0.0556654	0	0	89.8919	388.832	TP53
Cellular Response to Erythropoietin (GO:0036018)	1/7	0.0132263	0.0556654	0	0	89.8919	388.832	STAT5B
Cellular Response to Interleukin-7 (GO:0098761)	1/7	0.0132263	0.0556654	0	0	89.8919	388.832	STAT1
Cellular Response to Interleukin-9 (GO:0071355)	1/7	0.0132263	0.0556654	0	0	89.8919	388.832	STAT1
Positive Regulation of T-helper 17 Cell Lineage Commitment (GO:2000330)	1/7	0.0132263	0.0556654	0	0	89.8919	388.832	EP300
Positive Regulation of Attachment of Mitotic Spindle Microtubules to Kinetochore (GO:1902425)	1/7	0.0132263	0.0556654	0	0	89.8919	388.832	BIRC5
Coronary Vasculature Morphogenesis (GO:0060977)	1/7	0.0132263	0.0556654	0	0	89.8919	388.832	VEGFA
Dendritic Spine Maintenance (GO:0097062)	1/7	0.0132263	0.0556654	0	0	89.8919	388.832	IGF1R
Positive Regulation of Dendritic Cell Chemotaxis (GO:2000510)	1/7	0.0132263	0.0556654	0	0	89.8919	388.832	CCR6
Embryonic Skeletal Joint Morphogenesis (GO:0060272)	1/7	0.0132263	0.0556654	0	0	89.8919	388.832	CTNNB1
Positive Regulation of Lipopolysaccharide-Mediated Signaling Pathway (GO:0031666)	1/7	0.0132263	0.0556654	0	0	89.8919	388.832	PRKCA
Positive Regulation of Myotube Differentiation (GO:0010831)	1/7	0.0132263	0.0556654	0	0	89.8919	388.832	MMP14
Interleukin-7-Mediated Signaling Pathway (GO:0038111)	1/7	0.0132263	0.0556654	0	0	89.8919	388.832	STAT1
Interleukin-9-Mediated Signaling Pathway (GO:0038113)	1/7	0.0132263	0.0556654	0	0	89.8919	388.832	STAT1
Mitotic Nuclear Membrane Disassembly (GO:0007077)	1/7	0.0132263	0.0556654	0	0	89.8919	388.832	PRKCA
Monosaccharide Metabolic Process (GO:0005996)	1/7	0.0132263	0.0556654	0	0	89.8919	388.832	SLC2A1
Negative Regulation of Amyloid-Beta Clearance (GO:1900222)	1/7	0.0132263	0.0556654	0	0	89.8919	388.832	SRF
Positive Regulation of Cellular Component Biogenesis (GO:0044089)	2/93	0.0134887	0.0562804	0	0	12.1313	52.236	PRKCA;VEGFA
Negative Regulation of Angiogenesis (GO:0016525)	2/93	0.0134887	0.0562804	0	0	12.1313	52.236	STAT1;CTNNB1
Regulation of Organelle Organization (GO:0033043)	2/97	0.014611	0.0591844	0	0	11.6181	49.098	EP300;MAPK3
Regulation of Endothelial Cell Differentiation (GO:0045601)	1/8	0.0151018	0.0591844	0	0	77.0463	323.051	ZEB1
Regulation of Nephron Tubule Epithelial Cell Differentiation (GO:0072182)	1/8	0.0151018	0.0591844	0	0	77.0463	323.051	CTNNB1
Negative Regulation of Ubiquitin Protein Ligase Activity (GO:1904667)	1/8	0.0151018	0.0591844	0	0	77.0463	323.051	RPL11
Regulation of Sister Chromatid Cohesion (GO:0007063)	1/8	0.0151018	0.0591844	0	0	77.0463	323.051	CTNNB1
Cardioblast Differentiation (GO:0010002)	1/8	0.0151018	0.0591844	0	0	77.0463	323.051	SRF
Cell Differentiation Involved in Metanephros Development (GO:0072202)	1/8	0.0151018	0.0591844	0	0	77.0463	323.051	STAT1
Cellular Response to Epinephrine Stimulus (GO:0071872)	1/8	0.0151018	0.0591844	0	0	77.0463	323.051	PRKCA
+ Reg of Blood Vessel Endothelial Cell Proliferation Inv in Sprouting Angiogenesis (GO:1903589)	1/8	0.0151018	0.0591844	0	0	77.0463	323.051	VEGFA
Positive Regulation of Cell Fate Commitment (GO:0010455)	1/8	0.0151018	0.0591844	0	0	77.0463	323.051	EP300
Positive Regulation of Epithelial Tube Formation (GO:1905278)	1/8	0.0151018	0.0591844	0	0	77.0463	323.051	VEGFA
Sympathetic Ganglion Development (GO:0061549)	1/8	0.0151018	0.0591844	0	0	77.0463	323.051	CTNNB1
Taurine Metabolic Process (GO:0019530)	1/8	0.0151018	0.0591844	0	0	77.0463	323.051	STAT5B
Vascular Endothelial Cell Response to Laminar Fluid Shear Stress (GO:0097700)	1/8	0.0151018	0.0591844	0	0	77.0463	323.051	PRKCA
Lactation (GO:0007595)	1/8	0.0151018	0.0591844	0	0	77.0463	323.051	VEGFA
Response to UV (GO:0009411)	2/100	0.0154783	0.0601856	0	0	11.2608	46.9384	EP300;TP53
Cellular Component Assembly (GO:0022607)	3/277	0.0155101	0.0601856	0	0	6.15892	25.6597	SLC2A1;TP53;RHOA
mRNA Metabolic Process (GO:0016071)	2/101	0.0157723	0.0601856	0	0	11.1465	46.2523	PRKCA;TP53
Regulation of Protein Localization to Early Endosome (GO:1902965)	1/9	0.0169738	0.0601856	0	0	67.4122	274.777	VEGFA
Regulation of Stress-Activated Protein Kinase Signaling Cascade (GO:0070302)	1/9	0.0169738	0.0601856	0	0	67.4122	274.777	MAPK3
Peptidyl-Lysine Acetylation (GO:0018394)	1/9	0.0169738	0.0601856	0	0	67.4122	274.777	EP300
Cellular Response to Forskolin (GO:1904322)	1/9	0.0169738	0.0601856	0	0	67.4122	274.777	CREB1
Response to Forskolin (GO:1904321)	1/9	0.0169738	0.0601856	0	0	67.4122	274.777	CREB1
Commissural Neuron Axon Guidance (GO:0071679)	1/9	0.0169738	0.0601856	0	0	67.4122	274.777	VEGFA
Positive Regulation of Calcium Ion Transport Into Cytosol (GO:0010524)	1/9	0.0169738	0.0601856	0	0	67.4122	274.777	P2RX7
Desensitization of G Protein-Coupled Receptor Signaling Pathway (GO:0002029)	1/9	0.0169738	0.0601856	0	0	67.4122	274.777	ARRB2
Positive Regulation of Cyclase Activity (GO:0031281)	1/9	0.0169738	0.0601856	0	0	67.4122	274.777	MAPK3
Endodermal Cell Fate Commitment (GO:0001711)	1/9	0.0169738	0.0601856	0	0	67.4122	274.777	NANOG
Endothelial Cell Chemotaxis (GO:0035767)	1/9	0.0169738	0.0601856	0	0	67.4122	274.777	VEGFA
Error-Prone Translesion Synthesis (GO:0042276)	1/9	0.0169738	0.0601856	0	0	67.4122	274.777	POLD3
Positive Regulation of Lipase Activity (GO:0060193)	1/9	0.0169738	0.0601856	0	0	67.4122	274.777	RHOA
Positive Regulation of Mesenchymal Cell Proliferation (GO:0002053)	1/9	0.0169738	0.0601856	0	0	67.4122	274.777	STAT1
Positive Regulation of Protein Autophosphorylation (GO:0031954)	1/9	0.0169738	0.0601856	0	0	67.4122	274.777	VEGFA
Hematopoietic Stem Cell Differentiation (GO:0060218)	1/9	0.0169738	0.0601856	0	0	67.4122	274.777	TP53
Positive Regulation of Protein Localization to Early Endosome (GO:1902966)	1/9	0.0169738	0.0601856	0	0	67.4122	274.777	VEGFA
Positive Regulation of Protein Localization to Endosome (GO:1905668)	1/9	0.0169738	0.0601856	0	0	67.4122	274.777	VEGFA
High-Density Lipoprotein Particle Assembly (GO:0034380)	1/9	0.0169738	0.0601856	0	0	67.4122	274.777	PRKCA
Mitochondrial Protein Catabolic Process (GO:0035694)	1/9	0.0169738	0.0601856	0	0	67.4122	274.777	PRKCA
Myelin Maintenance (GO:0043217)	1/9	0.0169738	0.0601856	0	0	67.4122	274.777	CXCR4
Regulation of Attachment of Mitotic Spindle Microtubules to Kinetochore (GO:1902423)	1/9	0.0169738	0.0601856	0	0	67.4122	274.777	BIRC5
Negative Regulation of Bone Resorption (GO:0045779)	1/9	0.0169738	0.0601856	0	0	67.4122	274.777	P2RX7
Protein Catabolic Process (GO:0030163)	2/107	0.0175861	0.0610016	0	0	10.5063	42.4524	MMP14;PRKCA
Positive Regulation of DNA Metabolic Process (GO:0051054)	2/108	0.0178967	0.0610016	0	0	10.4067	41.8676	MAPK3;VEGFA
Cell Surface Receptor Protein Tyrosine Kinase Signaling Pathway (GO:0007169)	3/296	0.0184791	0.0610016	0	0	5.75397	22.9648	FLT3;IGF1R;VEGFA
Phosphorylation (GO:0016310)	3/298	0.0188088	0.0610016	0	0	5.71438	22.7057	CREB1;PRKCA;MAPK3
Positive Regulation of Cellular Component Organization (GO:0051130)	2/111	0.0188424	0.0610016	0	0	10.1188	40.1881	IGF1R;VEGFA
Regulation of Cellular Response to Stress (GO:0080135)	2/111	0.0188424	0.0610016	0	0	10.1188	40.1881	MMP14;EP300
Nuclear Membrane Disassembly (GO:0051081)	1/10	0.0188424	0.0610016	0	0	59.9189	237.977	PRKCA
Plasma Membrane Phospholipid Scrambling (GO:0017121)	1/10	0.0188424	0.0610016	0	0	59.9189	237.977	P2RX7
Positive Regulation of T-helper 17 Cell Differentiation (GO:2000321)	1/10	0.0188424	0.0610016	0	0	59.9189	237.977	EP300
Positive Regulation of Attachment of Spindle Microtubules to Kinetochore (GO:0051987)	1/10	0.0188424	0.0610016	0	0	59.9189	237.977	BIRC5
Positive Regulation of Branching Involved in Ureteric Bud Morphogenesis (GO:0090190)	1/10	0.0188424	0.0610016	0	0	59.9189	237.977	VEGFA
Desmosome Organization (GO:0002934)	1/10	0.0188424	0.0610016	0	0	59.9189	237.977	PRKCA
Positive Regulation of Cellular Senescence (GO:2000774)	1/10	0.0188424	0.0610016	0	0	59.9189	237.977	TP53
Surfactant Homeostasis (GO:0043129)	1/10	0.0188424	0.0610016	0	0	59.9189	237.977	VEGFA
Establishment of Epithelial Cell Apical/Basal Polarity (GO:0045198)	1/10	0.0188424	0.0610016	0	0	59.9189	237.977	RHOA
Type II Interferon-Mediated Signaling Pathway (GO:0060333)	1/10	0.0188424	0.0610016	0	0	59.9189	237.977	STAT1
Positive Regulation of Mitotic Cell Cycle Spindle Assembly Checkpoint (GO:0090267)	1/10	0.0188424	0.0610016	0	0	59.9189	237.977	BIRC5
Positive Regulation of Neuroblast Proliferation (GO:0002052)	1/10	0.0188424	0.0610016	0	0	59.9189	237.977	VEGFA
Growth Hormone Receptor Signaling Pathway via JAK-STAT (GO:0060397)	1/10	0.0188424	0.0610016	0	0	59.9189	237.977	STAT5B
Induction of Positive Chemotaxis (GO:0050930)	1/10	0.0188424	0.0610016	0	0	59.9189	237.977	VEGFA
Long-Chain Fatty Acid Import Into Cell (GO:0044539)	1/10	0.0188424	0.0610016	0	0	59.9189	237.977	SLC2A1
Mesenchymal to Epithelial Transition (GO:0060231)	1/10	0.0188424	0.0610016	0	0	59.9189	237.977	CTNNB1
Metanephric Mesenchyme Development (GO:0072075)	1/10	0.0188424	0.0610016	0	0	59.9189	237.977	STAT1
Mitotic Spindle Elongation (GO:0000022)	1/10	0.0188424	0.0610016	0	0	59.9189	237.977	BIRC5
Mitotic Spindle Midzone Assembly (GO:0051256)	1/10	0.0188424	0.0610016	0	0	59.9189	237.977	BIRC5
Negative Regulation of Cell-Cell Adhesion Mediated by Cadherin (GO:2000048)	1/10	0.0188424	0.0610016	0	0	59.9189	237.977	VEGFA
Regulation of Intracellular Signal Transduction (GO:1902531)	3/302	0.019478	0.0622513	0	0	5.63679	22.2003	RPL11;EP300;VEGFA
Regulation of Protein Ubiquitination (GO:0031396)	2/113	0.0194844	0.0622513	0	0	9.93544	39.1271	CTNNB1;ARRB2
Transforming Growth Factor Beta Receptor Superfamily Signaling Pathway (GO:0141091)	2/114	0.0198089	0.0622513	0	0	9.84623	38.6132	ARRB2;MAPK3
N-terminal Protein Amino Acid Acetylation (GO:0006474)	1/11	0.0207076	0.0622513	0	0	53.9243	209.078	EP300
Regulation of Mesenchymal Cell Proliferation (GO:0010464)	1/11	0.0207076	0.0622513	0	0	53.9243	209.078	STAT1
Adherens Junction Assembly (GO:0034333)	1/11	0.0207076	0.0622513	0	0	53.9243	209.078	CTNNB1
Negative Regulation of Ubiquitin-Protein Transferase Activity (GO:0051444)	1/11	0.0207076	0.0622513	0	0	53.9243	209.078	RPL11
Regulation of Purine Nucleotide Catabolic Process (GO:0033121)	1/11	0.0207076	0.0622513	0	0	53.9243	209.078	EP300
Regulation of Smooth Muscle Cell Differentiation (GO:0051150)	1/11	0.0207076	0.0622513	0	0	53.9243	209.078	SRF
Positive Regulation of B Cell Differentiation (GO:0045579)	1/11	0.0207076	0.0622513	0	0	53.9243	209.078	MMP14
Positive Regulation of T Cell Apoptotic Process (GO:0070234)	1/11	0.0207076	0.0622513	0	0	53.9243	209.078	TP53
Positive Regulation of Bone Resorption (GO:0045780)	1/11	0.0207076	0.0622513	0	0	53.9243	209.078	PRKCA
Positive Regulation of Execution Phase of Apoptosis (GO:1900119)	1/11	0.0207076	0.0622513	0	0	53.9243	209.078	TP53
Positive Regulation of Macrophage Differentiation (GO:0045651)	1/11	0.0207076	0.0622513	0	0	53.9243	209.078	PRKCA
Fatty Acid Transmembrane Transport (GO:1902001)	1/11	0.0207076	0.0622513	0	0	53.9243	209.078	SLC2A1
Positive Regulation of Mitotic Cytokinesis (GO:1903490)	1/11	0.0207076	0.0622513	0	0	53.9243	209.078	BIRC5
Ganglion Development (GO:0061548)	1/11	0.0207076	0.0622513	0	0	53.9243	209.078	CTNNB1
Positive Regulation of Spindle Checkpoint (GO:0090232)	1/11	0.0207076	0.0622513	0	0	53.9243	209.078	BIRC5
Insulin-Like Growth Factor Receptor Signaling Pathway (GO:0048009)	1/11	0.0207076	0.0622513	0	0	53.9243	209.078	IGF1R
Positive Regulation of Vascular Endothelial Growth Factor Signaling Pathway (GO:1900748)	1/11	0.0207076	0.0622513	0	0	53.9243	209.078	VEGFA
Monocyte Differentiation (GO:0030224)	1/11	0.0207076	0.0622513	0	0	53.9243	209.078	VEGFA
Regulation of TORC2 Signaling (GO:1903939)	1/11	0.0207076	0.0622513	0	0	53.9243	209.078	EP300
Negative Regulation of Bone Remodeling (GO:0046851)	1/11	0.0207076	0.0622513	0	0	53.9243	209.078	P2RX7
Positive Regulation of Epithelial Cell Proliferation (GO:0050679)	2/118	0.0211293	0.0627788	0	0	9.50479	36.6609	PRKCA;VEGFA
Positive Regulation of Cell Cycle Process (GO:0090068)	2/119	0.0214651	0.0627788	0	0	9.42308	36.1971	BIRC5;RHOA
Mitotic Sister Chromatid Segregation (GO:0000070)	2/120	0.021803	0.0627788	0	0	9.34275	35.7426	BIRC5;RHOA
Negative Regulation of Catabolic Process (GO:0009895)	2/120	0.021803	0.0627788	0	0	9.34275	35.7426	RPL11;EP300
Protein Modification by Small Protein Conjugation (GO:0032446)	3/316	0.0219242	0.0627788	0	0	5.38083	20.5557	EGR2;ARRB2;CBL
DNA Strand Elongation (GO:0022616)	1/12	0.0225692	0.0627788	0	0	49.0197	185.842	POLD3
DNA Strand Elongation Involved in DNA Replication (GO:0006271)	1/12	0.0225692	0.0627788	0	0	49.0197	185.842	POLD3
Regulation of Leukocyte Adhesion to Vascular Endothelial Cell (GO:1904994)	1/12	0.0225692	0.0627788	0	0	49.0197	185.842	RHOA
Regulation of Lymphocyte Migration (GO:2000401)	1/12	0.0225692	0.0627788	0	0	49.0197	185.842	CCR6
UV-damage Excision Repair (GO:0070914)	1/12	0.0225692	0.0627788	0	0	49.0197	185.842	POLD3
Regulation of Mitotic Sister Chromatid Separation (GO:0010965)	1/12	0.0225692	0.0627788	0	0	49.0197	185.842	BIRC5
Negative Regulation of Transcription by Competitive Promoter Binding (GO:0010944)	1/12	0.0225692	0.0627788	0	0	49.0197	185.842	CREB1
Negative Regulation of Vascular Permeability (GO:0043116)	1/12	0.0225692	0.0627788	0	0	49.0197	185.842	VEGFA
Branching Involved in Blood Vessel Morphogenesis (GO:0001569)	1/12	0.0225692	0.0627788	0	0	49.0197	185.842	VEGFA
Camera-Type Eye Morphogenesis (GO:0048593)	1/12	0.0225692	0.0627788	0	0	49.0197	185.842	VEGFA
Cellular Component Maintenance (GO:0043954)	1/12	0.0225692	0.0627788	0	0	49.0197	185.842	IGF1R
Cellular Response to Dopamine (GO:1903351)	1/12	0.0225692	0.0627788	0	0	49.0197	185.842	ARRB2
Dehydroascorbic Acid Transport (GO:0070837)	1/12	0.0225692	0.0627788	0	0	49.0197	185.842	SLC2A1
Positive Regulation of Cholesterol Biosynthetic Process (GO:0045542)	1/12	0.0225692	0.0627788	0	0	49.0197	185.842	PRKCA
Vascular Endothelial Cell Response to Fluid Shear Stress (GO:0097699)	1/12	0.0225692	0.0627788	0	0	49.0197	185.842	PRKCA
Positive Regulation of Smooth Muscle Contraction (GO:0045987)	1/12	0.0225692	0.0627788	0	0	49.0197	185.842	SRF
Positive Regulation of Sterol Biosynthetic Process (GO:0106120)	1/12	0.0225692	0.0627788	0	0	49.0197	185.842	PRKCA
Positive Regulation of Vascular Permeability (GO:0043117)	1/12	0.0225692	0.0627788	0	0	49.0197	185.842	VEGFA
Isotype Switching (GO:0045190)	1/12	0.0225692	0.0627788	0	0	49.0197	185.842	CCR6
Midbrain Dopaminergic Neuron Differentiation (GO:1904948)	1/12	0.0225692	0.0627788	0	0	49.0197	185.842	CTNNB1
Regulation of Adenylate Cyclase-Activating G Protein-Coupled Receptor Signaling Pathway (GO:0106070)	1/12	0.0225692	0.0627788	0	0	49.0197	185.842	PRKCA
Transcription Initiation at RNA Polymerase II Promoter (GO:0006367)	2/123	0.0228303	0.063142	0	0	9.10973	34.4318	EP300;TP53
Protein-Containing Complex Organization (GO:0043933)	2/123	0.0228303	0.063142	0	0	9.10973	34.4318	SLC2A1;TP53
Regulation of Mitotic Cell Cycle (GO:0007346)	2/124	0.0231771	0.0638215	0	0	9.03461	34.0116	BIRC5;PRKCA
Protein-Containing Complex Assembly (GO:0065003)	3/323	0.0232078	0.0638215	0	0	5.26125	19.7995	P2RX7;SLC2A1;TP53
Regulation of Protein-Containing Complex Assembly (GO:0043254)	2/126	0.0238772	0.0646059	0	0	8.88799	33.1951	EP300;VEGFA
Regulation of Cell Motility (GO:2000145)	2/126	0.0238772	0.0646059	0	0	8.88799	33.1951	SRCIN1;RHOA
Regulation of Anatomical Structure Morphogenesis (GO:0022603)	2/127	0.0242306	0.0646059	0	0	8.81644	32.7984	CTNNB1;SRCIN1
Negative Regulation of MAPK Cascade (GO:0043409)	2/127	0.0242306	0.0646059	0	0	8.81644	32.7984	P2RX7;IGF1R
Regulation of Protein Autophosphorylation (GO:0031952)	1/13	0.0244274	0.0646059	0	0	44.9324	166.791	VEGFA
Body Fluid Secretion (GO:0007589)	1/13	0.0244274	0.0646059	0	0	44.9324	166.791	VEGFA
Cardiac Cell Development (GO:0055006)	1/13	0.0244274	0.0646059	0	0	44.9324	166.791	VEGFA
Positive Regulation of Chromosome Separation (GO:1905820)	1/13	0.0244274	0.0646059	0	0	44.9324	166.791	BIRC5
Positive Regulation of Myelination (GO:0031643)	1/13	0.0244274	0.0646059	0	0	44.9324	166.791	EGR2
Positive Regulation of Protein Tyrosine Kinase Activity (GO:0061098)	1/13	0.0244274	0.0646059	0	0	44.9324	166.791	SRCIN1
Mitotic G1 DNA Damage Checkpoint Signaling (GO:0031571)	1/13	0.0244274	0.0646059	0	0	44.9324	166.791	TP53
Regulation of T-helper 17 Cell Lineage Commitment (GO:2000328)	1/13	0.0244274	0.0646059	0	0	44.9324	166.791	EP300
Regulation of Branching Involved in Ureteric Bud Morphogenesis (GO:0090189)	1/13	0.0244274	0.0646059	0	0	44.9324	166.791	VEGFA
Regulation of Carbohydrate Catabolic Process (GO:0043470)	1/13	0.0244274	0.0646059	0	0	44.9324	166.791	EP300
Epithelial Cell Differentiation (GO:0030855)	2/132	0.0260295	0.0652339	0	0	8.47521	30.922	CTNNB1;VEGFA
Regulation of Leukocyte Migration (GO:0002685)	1/14	0.0262822	0.0652339	0	0	41.474	150.918	VEGFA
T Cell Differentiation in Thymus (GO:0033077)	1/14	0.0262822	0.0652339	0	0	41.474	150.918	CCR6
Negative Regulation of Peptidyl-Tyrosine Phosphorylation (GO:0050732)	1/14	0.0262822	0.0652339	0	0	41.474	150.918	SRCIN1
Negative Regulation of Protein Tyrosine Kinase Activity (GO:0061099)	1/14	0.0262822	0.0652339	0	0	41.474	150.918	SRCIN1
Regulation of Platelet-Derived Growth Factor Receptor Signaling Pathway (GO:0010640)	1/14	0.0262822	0.0652339	0	0	41.474	150.918	CBL
Cell Communication by Electrical Coupling Involved in Cardiac Conduction (GO:0086064)	1/14	0.0262822	0.0652339	0	0	41.474	150.918	PRKCA
Cellular Response to ATP (GO:0071318)	1/14	0.0262822	0.0652339	0	0	41.474	150.918	P2RX7
Regulation of Trophoblast Cell Migration (GO:1901163)	1/14	0.0262822	0.0652339	0	0	41.474	150.918	VEGFA
Polarized Epithelial Cell Differentiation (GO:0030859)	1/14	0.0262822	0.0652339	0	0	41.474	150.918	RHOA
Response to Chemokine (GO:1990868)	1/14	0.0262822	0.0652339	0	0	41.474	150.918	RHOA
Response to Muscle Stretch (GO:0035994)	1/14	0.0262822	0.0652339	0	0	41.474	150.918	CTNNB1
Positive Regulation of Endothelial Cell Chemotaxis (GO:2001028)	1/14	0.0262822	0.0652339	0	0	41.474	150.918	VEGFA
Epiboly Involved in Wound Healing (GO:0090505)	1/14	0.0262822	0.0652339	0	0	41.474	150.918	RHOA
Establishment of Apical/Basal Cell Polarity (GO:0035089)	1/14	0.0262822	0.0652339	0	0	41.474	150.918	RHOA
Eye Photoreceptor Cell Differentiation (GO:0001754)	1/14	0.0262822	0.0652339	0	0	41.474	150.918	VEGFA
Positive Regulation of Macrophage Chemotaxis (GO:0010759)	1/14	0.0262822	0.0652339	0	0	41.474	150.918	MAPK3
Vascular Endothelial Growth Factor Signaling Pathway (GO:0038084)	1/14	0.0262822	0.0652339	0	0	41.474	150.918	VEGFA
Positive Regulation of Protein-Containing Complex Disassembly (GO:0043243)	1/14	0.0262822	0.0652339	0	0	41.474	150.918	IGF1R
Intracellular Potassium Ion Homeostasis (GO:0030007)	1/14	0.0262822	0.0652339	0	0	41.474	150.918	PRKCA
Protein Homotrimerization (GO:0070207)	1/14	0.0262822	0.0652339	0	0	41.474	150.918	P2RX7
Mitotic G1/S Transition Checkpoint Signaling (GO:0044819)	1/14	0.0262822	0.0652339	0	0	41.474	150.918	TP53
Negative Regulation of ATP-dependent Activity (GO:0032780)	1/14	0.0262822	0.0652339	0	0	41.474	150.918	TP53
Negative Regulation of Cell Migration Involved in Sprouting Angiogenesis (GO:0090051)	1/14	0.0262822	0.0652339	0	0	41.474	150.918	RHOA
Negative Regulation of Epithelial Cell Differentiation (GO:0030857)	1/15	0.0281336	0.0672428	0	0	38.5097	137.51	ZEB1
Negative Regulation of Gluconeogenesis (GO:0045721)	1/15	0.0281336	0.0672428	0	0	38.5097	137.51	EP300
Regulation of Execution Phase of Apoptosis (GO:1900117)	1/15	0.0281336	0.0672428	0	0	38.5097	137.51	TP53
Regulation of Exit From Mitosis (GO:0007096)	1/15	0.0281336	0.0672428	0	0	38.5097	137.51	BIRC5
Regulation of Neuroblast Proliferation (GO:1902692)	1/15	0.0281336	0.0672428	0	0	38.5097	137.51	VEGFA
Renal Water Homeostasis (GO:0003091)	1/15	0.0281336	0.0672428	0	0	38.5097	137.51	PRKCA
Stress-Activated MAPK Cascade (GO:0051403)	1/15	0.0281336	0.0672428	0	0	38.5097	137.51	MAPK3
Sympathetic Nervous System Development (GO:0048485)	1/15	0.0281336	0.0672428	0	0	38.5097	137.51	CTNNB1
Positive Regulation of Mitotic Sister Chromatid Separation (GO:1901970)	1/15	0.0281336	0.0672428	0	0	38.5097	137.51	BIRC5
Positive Regulation of Transmembrane Transport (GO:0034764)	1/15	0.0281336	0.0672428	0	0	38.5097	137.51	P2RX7
Protein Trimerization (GO:0070206)	1/15	0.0281336	0.0672428	0	0	38.5097	137.51	P2RX7
Regulation of ATP Metabolic Process (GO:1903578)	1/15	0.0281336	0.0672428	0	0	38.5097	137.51	EP300
Regulation of Golgi Organization (GO:1903358)	1/15	0.0281336	0.0672428	0	0	38.5097	137.51	MAPK3
Regulation of Amyloid-Beta Clearance (GO:1900221)	1/15	0.0281336	0.0672428	0	0	38.5097	137.51	SRF
Regulation of Cellular Response to Heat (GO:1900034)	1/15	0.0281336	0.0672428	0	0	38.5097	137.51	EP300
Cellular Response to Starvation (GO:0009267)	2/141	0.0294	0.0694309	0	0	7.92286	27.942	TP53;MAPK3
D-glucose Import (GO:0046323)	1/16	0.0299815	0.0694309	0	0	35.9405	126.05	SLC2A1
Regulation of Establishment of Endothelial Barrier (GO:1903140)	1/16	0.0299815	0.0694309	0	0	35.9405	126.05	VEGFA
Regulation of Macrophage Differentiation (GO:0045649)	1/16	0.0299815	0.0694309	0	0	35.9405	126.05	PRKCA
Regulation of Multicellular Organism Growth (GO:0040014)	1/16	0.0299815	0.0694309	0	0	35.9405	126.05	STAT5B
Regulation of Osteoblast Proliferation (GO:0033688)	1/16	0.0299815	0.0694309	0	0	35.9405	126.05	RHOA
Regulation of Stem Cell Proliferation (GO:0072091)	1/16	0.0299815	0.0694309	0	0	35.9405	126.05	NANOG
Cellular Response to Gamma Radiation (GO:0071480)	1/16	0.0299815	0.0694309	0	0	35.9405	126.05	TP53
Photoreceptor Cell Development (GO:0042461)	1/16	0.0299815	0.0694309	0	0	35.9405	126.05	VEGFA
Cellular Response to Laminar Fluid Shear Stress (GO:0071499)	1/16	0.0299815	0.0694309	0	0	35.9405	126.05	PRKCA
Positive Regulation of Muscle Contraction (GO:0045933)	1/16	0.0299815	0.0694309	0	0	35.9405	126.05	SRF
Positive Regulation of Positive Chemotaxis (GO:0050927)	1/16	0.0299815	0.0694309	0	0	35.9405	126.05	VEGFA
Reg of Blood Vessel Endothelial Cell Proliferation Inv in Sprouting Angiogenesis (GO:1903587)	1/16	0.0299815	0.0694309	0	0	35.9405	126.05	VEGFA
DNA Biosynthetic Process (GO:0071897)	1/17	0.031826	0.0700172	0	0	33.6926	116.154	POLD3
Regulation of Endothelial Cell Chemotaxis (GO:2001026)	1/17	0.031826	0.0700172	0	0	33.6926	116.154	VEGFA
Negative Regulation of Fibroblast Proliferation (GO:0048147)	1/17	0.031826	0.0700172	0	0	33.6926	116.154	TP53
Regulation of Hematopoietic Progenitor Cell Differentiation (GO:1901532)	1/17	0.031826	0.0700172	0	0	33.6926	116.154	MYB
Negative Regulation of Receptor Signaling Pathway via JAK-STAT (GO:0046426)	1/17	0.031826	0.0700172	0	0	33.6926	116.154	CISH
Negative Regulation of Receptor Signaling Pathway via STAT (GO:1904893)	1/17	0.031826	0.0700172	0	0	33.6926	116.154	CISH
Regulation of Protein Sumoylation (GO:0033233)	1/17	0.031826	0.0700172	0	0	33.6926	116.154	CTNNB1
Regulation of Protein Tyrosine Kinase Activity (GO:0061097)	1/17	0.031826	0.0700172	0	0	33.6926	116.154	SRCIN1
Regulation of Ubiquitin Protein Ligase Activity (GO:1904666)	1/17	0.031826	0.0700172	0	0	33.6926	116.154	RPL11
Positive Chemotaxis (GO:0050918)	1/17	0.031826	0.0700172	0	0	33.6926	116.154	VEGFA
Positive Regulation by Host of Viral Transcription (GO:0043923)	1/17	0.031826	0.0700172	0	0	33.6926	116.154	EP300
Contractile Actin Filament Bundle Assembly (GO:0030038)	1/17	0.031826	0.0700172	0	0	33.6926	116.154	RHOA
Ribosomal Large Subunit Assembly (GO:0000027)	1/17	0.031826	0.0700172	0	0	33.6926	116.154	RPL11
Positive Regulation of Cell Migration Involved in Sprouting Angiogenesis (GO:0090050)	1/17	0.031826	0.0700172	0	0	33.6926	116.154	VEGFA
Positive Regulation of Cholesterol Metabolic Process (GO:0090205)	1/17	0.031826	0.0700172	0	0	33.6926	116.154	PRKCA
Stress Fiber Assembly (GO:0043149)	1/17	0.031826	0.0700172	0	0	33.6926	116.154	RHOA
Stress-Activated Protein Kinase Signaling Cascade (GO:0031098)	1/17	0.031826	0.0700172	0	0	33.6926	116.154	MAPK3
Positive Regulation of Leukocyte Adhesion to Vascular Endothelial Cell (GO:1904996)	1/17	0.031826	0.0700172	0	0	33.6926	116.154	RHOA
Positive Regulation of Leukocyte Proliferation (GO:0070665)	1/17	0.031826	0.0700172	0	0	33.6926	116.154	MAPK3
Eye Photoreceptor Cell Development (GO:0042462)	1/17	0.031826	0.0700172	0	0	33.6926	116.154	VEGFA
Lymphocyte Migration (GO:0072676)	1/17	0.031826	0.0700172	0	0	33.6926	116.154	CCR6
Reg of Cardiac Muscle Contraction by Reg of the Release of Sequestered Calcium Ion (GO:0010881)	1/17	0.031826	0.0700172	0	0	33.6926	116.154	PRKCA
Protein Ubiquitination (GO:0016567)	3/369	0.0326484	0.0716635	0	0	4.58923	15.7042	CTNNB1;ARRB2;CBL
Regulation of Early Endosome to Late Endosome Transport (GO:2000641)	1/18	0.0336671	0.0722611	0	0	31.7091	107.533	MAPK3
G Protein-Coupled Dopamine Receptor Signaling Pathway (GO:0007212)	1/18	0.0336671	0.0722611	0	0	31.7091	107.533	ARRB2
Regulation of Protein-Containing Complex Disassembly (GO:0043244)	1/18	0.0336671	0.0722611	0	0	31.7091	107.533	IGF1R
Positive Regulation of Focal Adhesion Assembly (GO:0051894)	1/18	0.0336671	0.0722611	0	0	31.7091	107.533	VEGFA
Positive Regulation of Homotypic Cell-Cell Adhesion (GO:0034112)	1/18	0.0336671	0.0722611	0	0	31.7091	107.533	CTNNB1
Establishment of Epithelial Cell Polarity (GO:0090162)	1/18	0.0336671	0.0722611	0	0	31.7091	107.533	RHOA
Positive Regulation of Lymphocyte Migration (GO:2000403)	1/18	0.0336671	0.0722611	0	0	31.7091	107.533	RHOA
Positive Regulation of Sprouting Angiogenesis (GO:1903672)	1/18	0.0336671	0.0722611	0	0	31.7091	107.533	VEGFA
Positive Regulation of Stem Cell Proliferation (GO:2000648)	1/18	0.0336671	0.0722611	0	0	31.7091	107.533	NANOG
Regulation of Bicellular Tight Junction Assembly (GO:2000810)	1/18	0.0336671	0.0722611	0	0	31.7091	107.533	PRKCA
Regulation of Megakaryocyte Differentiation (GO:0045652)	1/19	0.0355048	0.074391	0	0	29.9459	99.9622	MYB
Regulation of Protein Neddylation (GO:2000434)	1/19	0.0355048	0.074391	0	0	29.9459	99.9622	RPL11
Pore Complex Assembly (GO:0046931)	1/19	0.0355048	0.074391	0	0	29.9459	99.9622	P2RX7
Positive Regulation of Alcohol Biosynthetic Process (GO:1902932)	1/19	0.0355048	0.074391	0	0	29.9459	99.9622	PRKCA
Positive Regulation of Axon Extension (GO:0045773)	1/19	0.0355048	0.074391	0	0	29.9459	99.9622	VEGFA
Detection of Mechanical Stimulus (GO:0050982)	1/19	0.0355048	0.074391	0	0	29.9459	99.9622	CTNNB1
Positive Regulation of Glycolytic Process (GO:0045821)	1/19	0.0355048	0.074391	0	0	29.9459	99.9622	P2RX7
Positive Regulation of Purine Nucleotide Catabolic Process (GO:0033123)	1/19	0.0355048	0.074391	0	0	29.9459	99.9622	P2RX7
Maintenance of Gastrointestinal Epithelium (GO:0030277)	1/19	0.0355048	0.074391	0	0	29.9459	99.9622	MUC4
Mesoderm Development (GO:0007498)	1/19	0.0355048	0.074391	0	0	29.9459	99.9622	VEGFA
Regulation of B Cell Differentiation (GO:0045577)	1/19	0.0355048	0.074391	0	0	29.9459	99.9622	MMP14
Neuron Projection Morphogenesis (GO:0048812)	2/157	0.0357951	0.0748374	0	0	7.09928	23.6402	ALCAM;CTNNB1
Epithelium Development (GO:0060429)	2/159	0.0366294	0.075774	0	0	7.00814	23.1752	STAT1;VEGFA
Regulation of Granulocyte Chemotaxis (GO:0071622)	1/20	0.0373391	0.075774	0	0	28.3684	93.2673	MAPK3
T Cell Migration (GO:0072678)	1/20	0.0373391	0.075774	0	0	28.3684	93.2673	CCR6
Regulation of Mitotic Cell Cycle Spindle Assembly Checkpoint (GO:0090266)	1/20	0.0373391	0.075774	0	0	28.3684	93.2673	BIRC5
Cellular Response to Lectin (GO:1990858)	1/20	0.0373391	0.075774	0	0	28.3684	93.2673	EP300
Response to ATP (GO:0033198)	1/20	0.0373391	0.075774	0	0	28.3684	93.2673	P2RX7
Stimulatory C-type Lectin Receptor Signaling Pathway (GO:0002223)	1/20	0.0373391	0.075774	0	0	28.3684	93.2673	EP300
Positive Regulation of Macrophage Migration (GO:1905523)	1/20	0.0373391	0.075774	0	0	28.3684	93.2673	MAPK3
Positive Regulation of Release of Cytochrome C From Mitochondria (GO:0090200)	1/20	0.0373391	0.075774	0	0	28.3684	93.2673	TP53
Interleukin-1-Mediated Signaling Pathway (GO:0070498)	1/20	0.0373391	0.075774	0	0	28.3684	93.2673	MAPK3
Multicellular Organismal-Level Water Homeostasis (GO:0050891)	1/20	0.0373391	0.075774	0	0	28.3684	93.2673	PRKCA
Regulation of Cardiac Conduction (GO:1903779)	1/20	0.0373391	0.075774	0	0	28.3684	93.2673	PRKCA
Regulation of Cell Cycle G2/M Phase Transition (GO:1902749)	1/20	0.0373391	0.075774	0	0	28.3684	93.2673	TP53
Regulation of Cell-Cell Adhesion Mediated by Cadherin (GO:2000047)	1/20	0.0373391	0.075774	0	0	28.3684	93.2673	VEGFA
Regulation of Generation of Precursor Metabolites and Energy (GO:0043467)	1/21	0.03917	0.0773806	0	0	26.9486	87.3095	EP300
Regulation of Macrophage Chemotaxis (GO:0010758)	1/21	0.03917	0.0773806	0	0	26.9486	87.3095	MAPK3
Negative Regulation of Telomere Maintenance via Telomerase (GO:0032211)	1/21	0.03917	0.0773806	0	0	26.9486	87.3095	TP53
Regulation of Smooth Muscle Contraction (GO:0006940)	1/21	0.03917	0.0773806	0	0	26.9486	87.3095	SRF
Peripheral Nervous System Development (GO:0007422)	1/21	0.03917	0.0773806	0	0	26.9486	87.3095	EGR2
Response to Gamma Radiation (GO:0010332)	1/21	0.03917	0.0773806	0	0	26.9486	87.3095	TP53
Sensory Perception of Pain (GO:0019233)	1/21	0.03917	0.0773806	0	0	26.9486	87.3095	P2RX7
Entrainment of Circadian Clock by Photoperiod (GO:0043153)	1/21	0.03917	0.0773806	0	0	26.9486	87.3095	TP53
Excitatory Postsynaptic Potential (GO:0060079)	1/21	0.03917	0.0773806	0	0	26.9486	87.3095	ARRB2
Growth Hormone Receptor Signaling Pathway (GO:0060396)	1/21	0.03917	0.0773806	0	0	26.9486	87.3095	STAT5B
Myoblast Differentiation (GO:0045445)	1/21	0.03917	0.0773806	0	0	26.9486	87.3095	SRF
Negative Regulation of ERBB Signaling Pathway (GO:1901185)	1/21	0.03917	0.0773806	0	0	26.9486	87.3095	CBL
Regulation of Cell-Substrate Junction Assembly (GO:0090109)	1/21	0.03917	0.0773806	0	0	26.9486	87.3095	RHOA
D-glucose Transmembrane Transport (GO:1904659)	1/22	0.0409974	0.0787411	0	0	25.6641	81.9774	SLC2A1
ERK1 and ERK2 Cascade (GO:0070371)	1/22	0.0409974	0.0787411	0	0	25.6641	81.9774	MAPK3
Negative Regulation of Myeloid Cell Differentiation (GO:0045638)	1/22	0.0409974	0.0787411	0	0	25.6641	81.9774	MYB
Photoperiodism (GO:0009648)	1/22	0.0409974	0.0787411	0	0	25.6641	81.9774	TP53
Cellular Response to Interferon-Beta (GO:0035458)	1/22	0.0409974	0.0787411	0	0	25.6641	81.9774	STAT1
Epithelial Structure Maintenance (GO:0010669)	1/22	0.0409974	0.0787411	0	0	25.6641	81.9774	MUC4
Positive Regulation of Interferon-Alpha Production (GO:0032727)	1/22	0.0409974	0.0787411	0	0	25.6641	81.9774	STAT1
Positive Regulation of Nervous System Process (GO:0031646)	1/22	0.0409974	0.0787411	0	0	25.6641	81.9774	EGR2
Positive Regulation of Neural Precursor Cell Proliferation (GO:2000179)	1/22	0.0409974	0.0787411	0	0	25.6641	81.9774	VEGFA
Hexose Transmembrane Transport (GO:0008645)	1/22	0.0409974	0.0787411	0	0	25.6641	81.9774	SLC2A1
Positive Regulation of Telomere Maintenance via Telomerase (GO:0032212)	1/22	0.0409974	0.0787411	0	0	25.6641	81.9774	CTNNB1
Mammary Gland Development (GO:0030879)	1/22	0.0409974	0.0787411	0	0	25.6641	81.9774	VEGFA
Regulation of Calcium Ion Import (GO:0090279)	1/22	0.0409974	0.0787411	0	0	25.6641	81.9774	CTNNB1
Regulation of Cardiac Muscle Contraction by Calcium Ion Signaling (GO:0010882)	1/22	0.0409974	0.0787411	0	0	25.6641	81.9774	PRKCA
Brain Development (GO:0007420)	2/170	0.0413508	0.0792626	0	0	6.54563	20.8522	EGR2;CXCR4
Heart Development (GO:0007507)	2/171	0.041791	0.0799479	0	0	6.50657	20.6589	SRF;VEGFA
Negative Regulation of Interleukin-2 Production (GO:0032703)	1/23	0.0428215	0.0804879	0	0	24.4963	77.1809	PRKCA
T-helper Cell Differentiation (GO:0042093)	1/23	0.0428215	0.0804879	0	0	24.4963	77.1809	MYB
Artery Development (GO:0060840)	1/23	0.0428215	0.0804879	0	0	24.4963	77.1809	VEGFA
Dendritic Cell Differentiation (GO:0097028)	1/23	0.0428215	0.0804879	0	0	24.4963	77.1809	FLT3
Positive Regulation of Cell-Substrate Junction Organization (GO:0150117)	1/23	0.0428215	0.0804879	0	0	24.4963	77.1809	VEGFA
Eye Morphogenesis (GO:0048592)	1/23	0.0428215	0.0804879	0	0	24.4963	77.1809	VEGFA
Translesion Synthesis (GO:0019985)	1/23	0.0428215	0.0804879	0	0	24.4963	77.1809	POLD3
Positive Regulation of Tyrosine Phosphorylation of STAT Protein (GO:0042531)	1/23	0.0428215	0.0804879	0	0	24.4963	77.1809	FLT3
Regulation of Cholesterol Biosynthetic Process (GO:0045540)	1/23	0.0428215	0.0804879	0	0	24.4963	77.1809	PRKCA
Positive Regulation of DNA-binding Transcription Factor Activity (GO:0051091)	2/174	0.0431221	0.0808957	0	0	6.39212	20.095	SRF;EP300
Regulation of Neuron Projection Development (GO:0010975)	2/176	0.0440183	0.0813818	0	0	6.31801	19.7321	EP300;SRCIN1
Regulation of Intracellular Steroid Hormone Receptor Signaling Pathway (GO:0033143)	1/24	0.0446423	0.0813818	0	0	23.4301	72.8459	EP300
Regulation of Lipopolysaccharide-Mediated Signaling Pathway (GO:0031664)	1/24	0.0446423	0.0813818	0	0	23.4301	72.8459	PRKCA
Regulation of Myotube Differentiation (GO:0010830)	1/24	0.0446423	0.0813818	0	0	23.4301	72.8459	MMP14
Regulation of Release of Sequestered Calcium Ion Into Cytosol by Sarcoplasmic Reticulum (GO:0010880)	1/24	0.0446423	0.0813818	0	0	23.4301	72.8459	PRKCA
Positive Regulation of NLRP3 Inflammasome Complex Assembly (GO:1900227)	1/24	0.0446423	0.0813818	0	0	23.4301	72.8459	P2RX7
Positive Regulation of Cellular Response to Transforming Growth Factor Beta Stimulus (GO:1903846)	1/24	0.0446423	0.0813818	0	0	23.4301	72.8459	EP300
Positive Regulation of Epidermal Growth Factor Receptor Signaling Pathway (GO:0045742)	1/24	0.0446423	0.0813818	0	0	23.4301	72.8459	CBL
Positive Regulation of Striated Muscle Cell Differentiation (GO:0051155)	1/24	0.0446423	0.0813818	0	0	23.4301	72.8459	MMP14
Positive Regulation of Transforming Growth Factor Beta Receptor Signaling Pathway (GO:0030511)	1/24	0.0446423	0.0813818	0	0	23.4301	72.8459	EP300
Potassium Ion Homeostasis (GO:0055075)	1/24	0.0446423	0.0813818	0	0	23.4301	72.8459	PRKCA
Protein Localization to Cell Surface (GO:0034394)	1/24	0.0446423	0.0813818	0	0	23.4301	72.8459	CTNNB1
Macrophage Differentiation (GO:0030225)	1/24	0.0446423	0.0813818	0	0	23.4301	72.8459	VEGFA
Mismatch Repair (GO:0006298)	1/24	0.0446423	0.0813818	0	0	23.4301	72.8459	POLD3
Mitotic Cytokinetic Process (GO:1902410)	1/24	0.0446423	0.0813818	0	0	23.4301	72.8459	RHOA
Regulation of Muscle Cell Differentiation (GO:0051147)	1/25	0.0464596	0.0831292	0	0	22.4527	68.9112	SRF
Cardiac Muscle Cell Development (GO:0055013)	1/25	0.0464596	0.0831292	0	0	22.4527	68.9112	VEGFA
Regulation of Vascular Endothelial Growth Factor Signaling Pathway (GO:1900746)	1/25	0.0464596	0.0831292	0	0	22.4527	68.9112	VEGFA
Positive Regulation of Inflammasome-Mediated Signaling Pathway (GO:0141087)	1/25	0.0464596	0.0831292	0	0	22.4527	68.9112	P2RX7
Positive Regulation of Telomere Maintenance via Telomere Lengthening (GO:1904358)	1/25	0.0464596	0.0831292	0	0	22.4527	68.9112	CTNNB1
Lymphocyte Proliferation (GO:0046651)	1/25	0.0464596	0.0831292	0	0	22.4527	68.9112	FLT3
Protein Export From Nucleus (GO:0006611)	1/25	0.0464596	0.0831292	0	0	22.4527	68.9112	EGR2
Negative Chemotaxis (GO:0050919)	1/25	0.0464596	0.0831292	0	0	22.4527	68.9112	RHOA
Regulation of Cell Junction Assembly (GO:1901888)	1/25	0.0464596	0.0831292	0	0	22.4527	68.9112	PRKCA
Negative Regulation of Catalytic Activity (GO:0043086)	1/25	0.0464596	0.0831292	0	0	22.4527	68.9112	TP53
Regulation of Platelet Aggregation (GO:0090330)	1/26	0.0482736	0.0843481	0	0	21.5535	65.3259	PRKCA
Regulation of Postsynaptic Membrane Potential (GO:0060078)	1/26	0.0482736	0.0843481	0	0	21.5535	65.3259	ARRB2
Cell-Cell Adhesion Mediated by Cadherin (GO:0044331)	1/26	0.0482736	0.0843481	0	0	21.5535	65.3259	CTNNB1
Respiratory Tube Development (GO:0030323)	1/26	0.0482736	0.0843481	0	0	21.5535	65.3259	VEGFA
Cellular Response to Xenobiotic Stimulus (GO:0071466)	1/26	0.0482736	0.0843481	0	0	21.5535	65.3259	TP53
Positive Regulation of ERBB Signaling Pathway (GO:1901186)	1/26	0.0482736	0.0843481	0	0	21.5535	65.3259	CBL
Chemical Synaptic Transmission, Postsynaptic (GO:0099565)	1/26	0.0482736	0.0843481	0	0	21.5535	65.3259	ARRB2
Positive Regulation of T Cell Migration (GO:2000406)	1/26	0.0482736	0.0843481	0	0	21.5535	65.3259	RHOA
Dendritic Spine Organization (GO:0097061)	1/26	0.0482736	0.0843481	0	0	21.5535	65.3259	IGF1R
Protein Acetylation (GO:0006473)	1/26	0.0482736	0.0843481	0	0	21.5535	65.3259	EP300
Myeloid Cell Development (GO:0061515)	1/26	0.0482736	0.0843481	0	0	21.5535	65.3259	MYB
Negative Regulation of DNA Biosynthetic Process (GO:2000279)	1/26	0.0482736	0.0843481	0	0	21.5535	65.3259	TP53
Regulation of Cell Size (GO:0008361)	1/26	0.0482736	0.0843481	0	0	21.5535	65.3259	RHOA
Small GTPase-mediated Signal Transduction (GO:0007264)	2/188	0.0495401	0.08461	0	0	5.90681	17.7498	TP53;RHOA
DNA Synthesis Involved in DNA Repair (GO:0000731)	1/27	0.0500843	0.08461	0	0	20.7235	62.0471	POLD3
ER-nucleus Signaling Pathway (GO:0006984)	1/27	0.0500843	0.08461	0	0	20.7235	62.0471	TP53
Regulation of Interferon-Alpha Production (GO:0032647)	1/27	0.0500843	0.08461	0	0	20.7235	62.0471	STAT1
Wnt Signaling Pathway, Planar Cell Polarity Pathway (GO:0060071)	1/27	0.0500843	0.08461	0	0	20.7235	62.0471	RHOA
Negative Regulation of Proteolysis Involved in Protein Catabolic Process (GO:1903051)	1/27	0.0500843	0.08461	0	0	20.7235	62.0471	RPL11
Regulation of Myelination (GO:0031641)	1/27	0.0500843	0.08461	0	0	20.7235	62.0471	EGR2
Regulation of Protein Localization to Cell Periphery (GO:1904375)	1/27	0.0500843	0.08461	0	0	20.7235	62.0471	MMP14
Regulation of Proteolysis Involved in Protein Catabolic Process (GO:1903050)	1/27	0.0500843	0.08461	0	0	20.7235	62.0471	PRKCA
Cardiac Muscle Cell Differentiation (GO:0055007)	1/27	0.0500843	0.08461	0	0	20.7235	62.0471	VEGFA
Plasma Membrane Invagination (GO:0099024)	1/27	0.0500843	0.08461	0	0	20.7235	62.0471	RHOA
Spindle Assembly Checkpoint Signaling (GO:0071173)	1/27	0.0500843	0.08461	0	0	20.7235	62.0471	BIRC5
Striated Muscle Cell Development (GO:0055002)	1/27	0.0500843	0.08461	0	0	20.7235	62.0471	VEGFA
Positive Regulation of Lipid Metabolic Process (GO:0045834)	1/27	0.0500843	0.08461	0	0	20.7235	62.0471	CREB1
Wound Healing, Spreading of Cells (GO:0044319)	1/27	0.0500843	0.08461	0	0	20.7235	62.0471	RHOA
Zymogen Activation (GO:0031638)	1/27	0.0500843	0.08461	0	0	20.7235	62.0471	MMP14
in Utero Embryonic Development (GO:0001701)	1/27	0.0500843	0.08461	0	0	20.7235	62.0471	VEGFA
Mitotic Spindle Assembly Checkpoint Signaling (GO:0007094)	1/27	0.0500843	0.08461	0	0	20.7235	62.0471	BIRC5
Mitotic Spindle Checkpoint Signaling (GO:0071174)	1/27	0.0500843	0.08461	0	0	20.7235	62.0471	BIRC5
Regulation of Lipid Biosynthetic Process (GO:0046890)	1/28	0.0518915	0.086012	0	0	19.955	59.0387	CREB1
Negative Regulation of Telomere Maintenance via Telomere Lengthening (GO:1904357)	1/28	0.0518915	0.086012	0	0	19.955	59.0387	TP53
Regulation of Protein Modification by Small Protein Conjugation or Removal (GO:1903320)	1/28	0.0518915	0.086012	0	0	19.955	59.0387	CTNNB1
Regulation of Striated Muscle Contraction (GO:0006942)	1/28	0.0518915	0.086012	0	0	19.955	59.0387	PRKCA
Cellular Response to Epidermal Growth Factor Stimulus (GO:0071364)	1/28	0.0518915	0.086012	0	0	19.955	59.0387	STAT5B
Regulation of Tyrosine Phosphorylation of STAT Protein (GO:0042509)	1/28	0.0518915	0.086012	0	0	19.955	59.0387	FLT3
Positive Regulation of ATP Metabolic Process (GO:1903580)	1/28	0.0518915	0.086012	0	0	19.955	59.0387	P2RX7
Positive Regulation of G Protein-Coupled Receptor Signaling Pathway (GO:0045745)	1/28	0.0518915	0.086012	0	0	19.955	59.0387	PRKCA
Positive Regulation of Leukocyte Migration (GO:0002687)	1/28	0.0518915	0.086012	0	0	19.955	59.0387	VEGFA
Glial Cell Differentiation (GO:0010001)	1/28	0.0518915	0.086012	0	0	19.955	59.0387	EGR2
Regulation of DNA Biosynthetic Process (GO:2000278)	1/28	0.0518915	0.086012	0	0	19.955	59.0387	VEGFA
Negative Regulation of Mitotic Metaphase/Anaphase Transition (GO:0045841)	1/29	0.0536955	0.0876513	0	0	19.2413	56.2698	BIRC5
Regulation of Monoatomic Ion Transmembrane Transport (GO:0034765)	1/29	0.0536955	0.0876513	0	0	19.2413	56.2698	P2RX7
Regulation of Platelet Activation (GO:0010543)	1/29	0.0536955	0.0876513	0	0	19.2413	56.2698	PRKCA
Camera-Type Eye Development (GO:0043010)	1/29	0.0536955	0.0876513	0	0	19.2413	56.2698	VEGFA
Response to Interferon-Beta (GO:0035456)	1/29	0.0536955	0.0876513	0	0	19.2413	56.2698	STAT1
Positive Regulation of Defense Response to Virus by Host (GO:0002230)	1/29	0.0536955	0.0876513	0	0	19.2413	56.2698	STAT1
Vascular Endothelial Growth Factor Receptor Signaling Pathway (GO:0048010)	1/29	0.0536955	0.0876513	0	0	19.2413	56.2698	VEGFA
Positive Regulation of Protein Import Into Nucleus (GO:0042307)	1/29	0.0536955	0.0876513	0	0	19.2413	56.2698	EP300
Regulation of Androgen Receptor Signaling Pathway (GO:0060765)	1/29	0.0536955	0.0876513	0	0	19.2413	56.2698	EP300
Ubiquitin-Dependent Protein Catabolic Process (GO:0006511)	3/455	0.0548974	0.0890882	0	0	3.69975	10.7377	CTNNB1;ARRB2;CBL
Transcription by RNA Polymerase II (GO:0006366)	2/200	0.0552999	0.0890882	0	0	5.54545	16.054	CREB1;ARRB2
Negative Regulation of Cytokine Production Involved in Inflammatory Response (GO:1900016)	1/30	0.055496	0.0890882	0	0	18.5769	53.714	PRKCA
Negative Regulation of Mitotic Cell Cycle (GO:0045930)	1/30	0.055496	0.0890882	0	0	18.5769	53.714	CTNNB1
Regulation of Mitochondrion Organization (GO:0010821)	1/30	0.055496	0.0890882	0	0	18.5769	53.714	EP300
Cellular Response to Acid Chemical (GO:0071229)	1/30	0.055496	0.0890882	0	0	18.5769	53.714	VEGFA
Positive Regulation of Calcium-Mediated Signaling (GO:0050850)	1/30	0.055496	0.0890882	0	0	18.5769	53.714	PRKCA
Positive Regulation of Catalytic Activity (GO:0043085)	1/30	0.055496	0.0890882	0	0	18.5769	53.714	MAPK3
Negative Regulation of Notch Signaling Pathway (GO:0045746)	1/30	0.055496	0.0890882	0	0	18.5769	53.714	MMP14
Regulation of Chemotaxis (GO:0050920)	1/30	0.055496	0.0890882	0	0	18.5769	53.714	CXCR4
DNA-templated Transcription (GO:0006351)	2/203	0.0567755	0.0906208	0	0	5.46186	15.6682	ARRB2;TP53
Positive Regulation of Canonical NF-kappaB Signal Transduction (GO:0043123)	2/204	0.0572704	0.0906208	0	0	5.43454	15.5426	RHOA;VEGFA
Regulation of Dendritic Spine Morphogenesis (GO:0061001)	1/31	0.0572933	0.0906208	0	0	17.9568	51.3486	SRCIN1
Artery Morphogenesis (GO:0048844)	1/31	0.0572933	0.0906208	0	0	17.9568	51.3486	VEGFA
Regulation of Protein Localization to Cell Surface (GO:2000008)	1/31	0.0572933	0.0906208	0	0	17.9568	51.3486	CTNNB1
Regulation of Stress-Activated MAPK Cascade (GO:0032872)	1/31	0.0572933	0.0906208	0	0	17.9568	51.3486	MAPK3
Collagen Catabolic Process (GO:0030574)	1/31	0.0572933	0.0906208	0	0	17.9568	51.3486	MMP14
Innate Immune Response Activating Cell Surface Receptor Signaling Pathway (GO:0002220)	1/31	0.0572933	0.0906208	0	0	17.9568	51.3486	EP300
Negative Regulation of Carbohydrate Metabolic Process (GO:0045912)	1/31	0.0572933	0.0906208	0	0	17.9568	51.3486	EP300
DNA Damage Response, Signal Transduction by P53 Class Mediator (GO:0030330)	1/32	0.0590872	0.0924013	0	0	17.3766	49.154	TP53
Negative Regulation of Proteasomal Ubiquitin-Dependent Protein Catabolic Process (GO:0032435)	1/32	0.0590872	0.0924013	0	0	17.3766	49.154	RPL11
Regulation of Postsynapse Organization (GO:0099175)	1/32	0.0590872	0.0924013	0	0	17.3766	49.154	SRCIN1
Respiratory System Development (GO:0060541)	1/32	0.0590872	0.0924013	0	0	17.3766	49.154	VEGFA
Response to Estrogen (GO:0043627)	1/32	0.0590872	0.0924013	0	0	17.3766	49.154	EP300
Endodermal Cell Differentiation (GO:0035987)	1/32	0.0590872	0.0924013	0	0	17.3766	49.154	MMP14
Membrane Depolarization (GO:0051899)	1/32	0.0590872	0.0924013	0	0	17.3766	49.154	P2RX7
Epithelial Tube Morphogenesis (GO:0060562)	1/33	0.0608778	0.0948949	0	0	16.8328	47.113	CTNNB1
Vasculogenesis (GO:0001570)	1/33	0.0608778	0.0948949	0	0	16.8328	47.113	VEGFA
Regulation of Developmental Growth (GO:0048638)	1/34	0.0626651	0.0962854	0	0	16.3219	45.2108	STAT5B
Regulation of Gluconeogenesis (GO:0006111)	1/34	0.0626651	0.0962854	0	0	16.3219	45.2108	EP300
Negative Regulation of Small Molecule Metabolic Process (GO:0062014)	1/34	0.0626651	0.0962854	0	0	16.3219	45.2108	EP300
Positive Regulation of Carbohydrate Metabolic Process (GO:0045913)	1/34	0.0626651	0.0962854	0	0	16.3219	45.2108	P2RX7
Protein Acylation (GO:0043543)	1/34	0.0626651	0.0962854	0	0	16.3219	45.2108	EP300
Lung Development (GO:0030324)	1/34	0.0626651	0.0962854	0	0	16.3219	45.2108	VEGFA
Regulation of Cardiac Muscle Contraction (GO:0055117)	1/34	0.0626651	0.0962854	0	0	16.3219	45.2108	PRKCA
Negative Regulation of Blood Vessel Endothelial Cell Migration (GO:0043537)	1/34	0.0626651	0.0962854	0	0	16.3219	45.2108	RHOA
Regulation of Cell Cycle Phase Transition (GO:1901987)	1/34	0.0626651	0.0962854	0	0	16.3219	45.2108	TP53
Adherens Junction Organization (GO:0034332)	1/35	0.064449	0.0982467	0	0	15.841	43.4342	CTNNB1
Regulation of Protein Localization to Membrane (GO:1905475)	1/35	0.064449	0.0982467	0	0	15.841	43.4342	MMP14
Phospholipid Translocation (GO:0045332)	1/35	0.064449	0.0982467	0	0	15.841	43.4342	P2RX7
Positive Regulation of Mononuclear Cell Migration (GO:0071677)	1/35	0.064449	0.0982467	0	0	15.841	43.4342	CCR6
Regulation of Cellular Senescence (GO:2000772)	1/35	0.064449	0.0982467	0	0	15.841	43.4342	TP53
Regulation of Natural Killer Cell Mediated Cytotoxicity (GO:0042269)	1/36	0.0662297	0.099242	0	0	15.3876	41.7717	ARRB2
Canonical NF-kappaB Signal Transduction (GO:0007249)	1/36	0.0662297	0.099242	0	0	15.3876	41.7717	EP300
Carboxylic Acid Metabolic Process (GO:0019752)	1/36	0.0662297	0.099242	0	0	15.3876	41.7717	SLC2A1
Peptidyl-Threonine Phosphorylation (GO:0018107)	1/36	0.0662297	0.099242	0	0	15.3876	41.7717	PRKCA
Cellular Response to Amyloid-Beta (GO:1904646)	1/36	0.0662297	0.099242	0	0	15.3876	41.7717	IGF1R
Cellular Response to Heat (GO:0034605)	1/36	0.0662297	0.099242	0	0	15.3876	41.7717	PRKCA
Cellular Response to Vascular Endothelial Growth Factor Stimulus (GO:0035924)	1/36	0.0662297	0.099242	0	0	15.3876	41.7717	VEGFA
Embryonic Limb Morphogenesis (GO:0030326)	1/36	0.0662297	0.099242	0	0	15.3876	41.7717	CTNNB1
Endoderm Formation (GO:0001706)	1/36	0.0662297	0.099242	0	0	15.3876	41.7717	MMP14
Establishment or Maintenance of Epithelial Cell Apical/Basal Polarity (GO:0045197)	1/36	0.0662297	0.099242	0	0	15.3876	41.7717	RHOA
Negative Regulation of Cell Cycle Process (GO:0010948)	1/36	0.0662297	0.099242	0	0	15.3876	41.7717	TP53
Regulation of Release of Cytochrome C From Mitochondria (GO:0090199)	1/37	0.0680071	0.101591	0	0	14.9595	40.2132	TP53
Regulation of Sodium Ion Transport (GO:0002028)	1/37	0.0680071	0.101591	0	0	14.9595	40.2132	P2RX7
Regulation of Defense Response to Virus by Host (GO:0050691)	1/38	0.0697811	0.102501	0	0	14.5544	38.7496	STAT1
Negative Regulation of Endothelial Cell Proliferation (GO:0001937)	1/38	0.0697811	0.102501	0	0	14.5544	38.7496	STAT1
Aortic Valve Morphogenesis (GO:0003180)	1/38	0.0697811	0.102501	0	0	14.5544	38.7496	RHOA
Neuron Projection Extension (GO:1990138)	1/38	0.0697811	0.102501	0	0	14.5544	38.7496	CTNNB1
Regulation of Sprouting Angiogenesis (GO:1903670)	1/38	0.0697811	0.102501	0	0	14.5544	38.7496	VEGFA
Positive Regulation of Bone Mineralization (GO:0030501)	1/38	0.0697811	0.102501	0	0	14.5544	38.7496	P2RX7
Heart Looping (GO:0001947)	1/38	0.0697811	0.102501	0	0	14.5544	38.7496	SRF
Positive Regulation of Protein Binding (GO:0032092)	1/38	0.0697811	0.102501	0	0	14.5544	38.7496	RPL11
Positive Regulation of Receptor Signaling Pathway via JAK-STAT (GO:0046427)	1/38	0.0697811	0.102501	0	0	14.5544	38.7496	EP300
Positive Regulation of Reproductive Process (GO:2000243)	1/38	0.0697811	0.102501	0	0	14.5544	38.7496	VEGFA
mRNA Transcription by RNA Polymerase II (GO:0042789)	1/38	0.0697811	0.102501	0	0	14.5544	38.7496	CREB1
Regulation of Autophagy (GO:0010506)	2/230	0.070657	0.10363	0	0	4.80848	12.7421	EP300;PRKCA
Regulation of Metal Ion Transport (GO:0010959)	1/39	0.0715519	0.103686	0	0	14.1707	37.3728	P2RX7
Phosphatidylinositol 3-Kinase/Protein Kinase B Signal Transduction (GO:0043491)	1/39	0.0715519	0.103686	0	0	14.1707	37.3728	IGF1R
Semaphorin-Plexin Signaling Pathway (GO:0071526)	1/39	0.0715519	0.103686	0	0	14.1707	37.3728	RHOA
Positive Regulation of Intrinsic Apoptotic Signaling Pathway (GO:2001244)	1/39	0.0715519	0.103686	0	0	14.1707	37.3728	TP53
Positive Regulation of Lymphocyte Differentiation (GO:0045621)	1/39	0.0715519	0.103686	0	0	14.1707	37.3728	MMP14
Positive Regulation of Neuron Apoptotic Process (GO:0043525)	1/39	0.0715519	0.103686	0	0	14.1707	37.3728	CTNNB1
Negative Regulation of G Protein-Coupled Receptor Signaling Pathway (GO:0045744)	1/39	0.0715519	0.103686	0	0	14.1707	37.3728	ARRB2
Negative Regulation of Cell-Substrate Adhesion (GO:0010812)	1/39	0.0715519	0.103686	0	0	14.1707	37.3728	RHOA
Apoptotic Process (GO:0006915)	2/232	0.0717261	0.103783	0	0	4.76618	12.5584	CXCR4;EP300
Cellular Response to Lipid (GO:0071396)	2/234	0.0728005	0.105145	0	0	4.72462	12.3786	CREB1;RHOA
G2/M Transition of Mitotic Cell Cycle (GO:0000086)	1/40	0.0733194	0.105145	0	0	13.8067	36.0758	BIRC5
Branching Morphogenesis of an Epithelial Tube (GO:0048754)	1/40	0.0733194	0.105145	0	0	13.8067	36.0758	VEGFA
Cellular Response to Amino Acid Stimulus (GO:0071230)	1/40	0.0733194	0.105145	0	0	13.8067	36.0758	EP300
Positive Regulation of Lipid Biosynthetic Process (GO:0046889)	1/40	0.0733194	0.105145	0	0	13.8067	36.0758	CREB1
Negative Regulation of Cell-Cell Adhesion (GO:0022408)	1/40	0.0733194	0.105145	0	0	13.8067	36.0758	VEGFA
Regulation of Protein Import Into Nucleus (GO:0042306)	1/41	0.0750836	0.107041	0	0	13.4608	34.8521	EP300
Positive Regulation of Immune System Process (GO:0002684)	1/41	0.0750836	0.107041	0	0	13.4608	34.8521	VEGFA
Positive Regulation of Insulin Secretion (GO:0032024)	1/41	0.0750836	0.107041	0	0	13.4608	34.8521	PRKCA
Vitamin Transport (GO:0051180)	1/41	0.0750836	0.107041	0	0	13.4608	34.8521	SLC2A1
Notch Signaling Pathway (GO:0007219)	1/42	0.0768446	0.107494	0	0	13.1318	33.6959	NOTCH3
Regulation of Receptor-Mediated Endocytosis (GO:0048259)	1/42	0.0768446	0.107494	0	0	13.1318	33.6959	CBL
Cellular Response to Retinoic Acid (GO:0071300)	1/42	0.0768446	0.107494	0	0	13.1318	33.6959	CREB1
Response to cAMP (GO:0051591)	1/42	0.0768446	0.107494	0	0	13.1318	33.6959	STAT1
Ribosome Assembly (GO:0042255)	1/42	0.0768446	0.107494	0	0	13.1318	33.6959	RPL11
Skeletal Muscle Tissue Development (GO:0007519)	1/42	0.0768446	0.107494	0	0	13.1318	33.6959	EGR2
Determination of Heart Left/Right Asymmetry (GO:0061371)	1/42	0.0768446	0.107494	0	0	13.1318	33.6959	SRF
Embryonic Heart Tube Morphogenesis (GO:0003143)	1/42	0.0768446	0.107494	0	0	13.1318	33.6959	SRF
Type I Interferon-Mediated Signaling Pathway (GO:0060337)	1/42	0.0768446	0.107494	0	0	13.1318	33.6959	STAT1
Positive Regulation of Ossification (GO:0045778)	1/42	0.0768446	0.107494	0	0	13.1318	33.6959	P2RX7
Positive Regulation of Receptor Signaling Pathway via STAT (GO:1904894)	1/42	0.0768446	0.107494	0	0	13.1318	33.6959	EP300
Protein Destabilization (GO:0031648)	1/42	0.0768446	0.107494	0	0	13.1318	33.6959	EP300
Regulation of NLRP3 Inflammasome Complex Assembly (GO:1900225)	1/42	0.0768446	0.107494	0	0	13.1318	33.6959	P2RX7
Negative Regulation of Ubiquitin-Dependent Protein Catabolic Process (GO:2000059)	1/43	0.0786022	0.108386	0	0	12.8185	32.6021	RPL11
Regulation of Peptidyl-Tyrosine Phosphorylation (GO:0050730)	1/43	0.0786022	0.108386	0	0	12.8185	32.6021	VEGFA
Non-Canonical Wnt Signaling Pathway (GO:0035567)	1/43	0.0786022	0.108386	0	0	12.8185	32.6021	RHOA
Cell Cycle G2/M Phase Transition (GO:0044839)	1/43	0.0786022	0.108386	0	0	12.8185	32.6021	BIRC5
Cellular Response to Glucose Starvation (GO:0042149)	1/43	0.0786022	0.108386	0	0	12.8185	32.6021	TP53
Cellular Response to Type I Interferon (GO:0071357)	1/43	0.0786022	0.108386	0	0	12.8185	32.6021	STAT1
Positive Regulation of Biomineral Tissue Development (GO:0070169)	1/43	0.0786022	0.108386	0	0	12.8185	32.6021	P2RX7
Positive Regulation of Monoatomic Ion Transport (GO:0043270)	1/43	0.0786022	0.108386	0	0	12.8185	32.6021	P2RX7
Positive Regulation of Myeloid Leukocyte Differentiation (GO:0002763)	1/43	0.0786022	0.108386	0	0	12.8185	32.6021	PRKCA
Positive Regulation of Stress Fiber Assembly (GO:0051496)	1/43	0.0786022	0.108386	0	0	12.8185	32.6021	RHOA
Bone Development (GO:0060348)	1/44	0.0803567	0.109707	0	0	12.5198	31.5659	TP53
Peptidyl-Threonine Modification (GO:0018210)	1/44	0.0803567	0.109707	0	0	12.5198	31.5659	PRKCA
Response to Amino Acid Starvation (GO:1990928)	1/44	0.0803567	0.109707	0	0	12.5198	31.5659	MAPK3
Positive Regulation of Cell Division (GO:0051781)	1/44	0.0803567	0.109707	0	0	12.5198	31.5659	RHOA
Water-Soluble Vitamin Metabolic Process (GO:0006767)	1/44	0.0803567	0.109707	0	0	12.5198	31.5659	SLC2A1
Positive Regulation of Response to Biotic Stimulus (GO:0002833)	1/44	0.0803567	0.109707	0	0	12.5198	31.5659	PRKCA
Protein Sumoylation (GO:0016925)	1/44	0.0803567	0.109707	0	0	12.5198	31.5659	EGR2
Positive Regulation of Programmed Cell Death (GO:0043068)	2/248	0.0804672	0.109707	0	0	4.45257	11.2201	CTNNB1;TP53
Regulation of Nervous System Development (GO:0051960)	1/45	0.0821078	0.110851	0	0	12.2346	30.5832	CTNNB1
Cellular Response to Ketone (GO:1901655)	1/45	0.0821078	0.110851	0	0	12.2346	30.5832	CREB1
Response to Amyloid-Beta (GO:1904645)	1/45	0.0821078	0.110851	0	0	12.2346	30.5832	IGF1R
Positive Regulation of Calcium Ion Transmembrane Transport (GO:1904427)	1/45	0.0821078	0.110851	0	0	12.2346	30.5832	P2RX7
Positive Regulation of Cell-Matrix Adhesion (GO:0001954)	1/45	0.0821078	0.110851	0	0	12.2346	30.5832	VEGFA
Extracellular Matrix Disassembly (GO:0022617)	1/45	0.0821078	0.110851	0	0	12.2346	30.5832	MMP14
Negative Regulation of Biosynthetic Process (GO:0009890)	1/45	0.0821078	0.110851	0	0	12.2346	30.5832	EP300
Regulation of Intrinsic Apoptotic Signaling Pathway (GO:2001242)	1/46	0.0838558	0.111654	0	0	11.9622	29.6501	TP53
- Reg of Phosphatidylinositol 3-Kinase/Prot Kinase B Signal Transduction (GO:0051898)	1/46	0.0838558	0.111654	0	0	11.9622	29.6501	ARRB2
Negative Regulation of Proteasomal Protein Catabolic Process (GO:1901799)	1/46	0.0838558	0.111654	0	0	11.9622	29.6501	RPL11
Peptidyl-Tyrosine Modification (GO:0018212)	1/46	0.0838558	0.111654	0	0	11.9622	29.6501	FLT3
Central Nervous System Neuron Differentiation (GO:0021953)	1/46	0.0838558	0.111654	0	0	11.9622	29.6501	CTNNB1
Positive Regulation of Chemotaxis (GO:0050921)	1/46	0.0838558	0.111654	0	0	11.9622	29.6501	VEGFA
Positive Regulation of Nucleocytoplasmic Transport (GO:0046824)	1/46	0.0838558	0.111654	0	0	11.9622	29.6501	EP300
Macromolecule Catabolic Process (GO:0009057)	1/46	0.0838558	0.111654	0	0	11.9622	29.6501	MMP14
Regulation of Calcium-Mediated Signaling (GO:0050848)	1/46	0.0838558	0.111654	0	0	11.9622	29.6501	PRKCA
Regulation of Cell-Substrate Adhesion (GO:0010810)	1/46	0.0838558	0.111654	0	0	11.9622	29.6501	RHOA
Protein Modification Process (GO:0036211)	3/545	0.0842011	0.11196	0	0	3.07116	7.59974	CREB1;PRKCA;MAPK3
Positive Regulation of Signal Transduction (GO:0009967)	2/256	0.0849579	0.112278	0	0	4.31059	10.6282	PRKCA;VEGFA
BMP Signaling Pathway (GO:0030509)	1/47	0.0856005	0.112278	0	0	11.7015	28.7631	MAPK3
Regulation of mRNA Catabolic Process (GO:0061013)	1/47	0.0856005	0.112278	0	0	11.7015	28.7631	PRKCA
Cellular Defense Response (GO:0006968)	1/47	0.0856005	0.112278	0	0	11.7015	28.7631	CCR6
Cellular Response to Amino Acid Starvation (GO:0034198)	1/47	0.0856005	0.112278	0	0	11.7015	28.7631	MAPK3
Cellular Response to Radiation (GO:0071478)	1/47	0.0856005	0.112278	0	0	11.7015	28.7631	TP53
Cellular Response to Type II Interferon (GO:0071346)	1/47	0.0856005	0.112278	0	0	11.7015	28.7631	STAT1
Ribosomal Large Subunit Biogenesis (GO:0042273)	1/47	0.0856005	0.112278	0	0	11.7015	28.7631	RPL11
Positive Regulation of Chromosome Organization (GO:2001252)	1/47	0.0856005	0.112278	0	0	11.7015	28.7631	MAPK3
Positive Regulation of Cytokine-Mediated Signaling Pathway (GO:0001961)	1/47	0.0856005	0.112278	0	0	11.7015	28.7631	CXCR4
Blood Circulation (GO:0008015)	1/48	0.0873419	0.113945	0	0	11.452	27.9191	STAT1
Cellular Response to Chemokine (GO:1990869)	1/48	0.0873419	0.113945	0	0	11.452	27.9191	RHOA
Positive Regulation of Leukocyte Cell-Cell Adhesion (GO:1903039)	1/48	0.0873419	0.113945	0	0	11.452	27.9191	RHOA
Positive Regulation of Peptide Hormone Secretion (GO:0090277)	1/48	0.0873419	0.113945	0	0	11.452	27.9191	PRKCA
Cellular Component Disassembly (GO:0022411)	1/49	0.0890801	0.115744	0	0	11.2128	27.1151	MMP14
Positive Regulation of Epithelial to Mesenchymal Transition (GO:0010718)	1/49	0.0890801	0.115744	0	0	11.2128	27.1151	CTNNB1
Positive Regulation of Smooth Muscle Cell Proliferation (GO:0048661)	1/49	0.0890801	0.115744	0	0	11.2128	27.1151	STAT1
Regulation of Interleukin-2 Production (GO:0032663)	1/50	0.0908151	0.117056	0	0	10.9835	26.3485	PRKCA
Nuclear Export (GO:0051168)	1/50	0.0908151	0.117056	0	0	10.9835	26.3485	EGR2
Positive Regulation of Cell-Cell Adhesion (GO:0022409)	1/50	0.0908151	0.117056	0	0	10.9835	26.3485	CTNNB1
Positive Regulation of Fat Cell Differentiation (GO:0045600)	1/50	0.0908151	0.117056	0	0	10.9835	26.3485	CREB1
Positive Regulation of Non-Canonical NF-kappaB Signal Transduction (GO:1901224)	1/50	0.0908151	0.117056	0	0	10.9835	26.3485	RHOA
Myelination (GO:0042552)	1/50	0.0908151	0.117056	0	0	10.9835	26.3485	CXCR4
Regulation of Epidermal Growth Factor Receptor Signaling Pathway (GO:0042058)	1/51	0.0925469	0.118187	0	0	10.7632	25.6169	CBL
Regulation of Intracellular Transport (GO:0032386)	1/51	0.0925469	0.118187	0	0	10.7632	25.6169	MAPK3
Blood Vessel Morphogenesis (GO:0048514)	1/51	0.0925469	0.118187	0	0	10.7632	25.6169	VEGFA
Regulation of Ubiquitin-Dependent Protein Catabolic Process (GO:2000058)	1/51	0.0925469	0.118187	0	0	10.7632	25.6169	RPL11
Positive Regulation of Actin Filament Bundle Assembly (GO:0032233)	1/51	0.0925469	0.118187	0	0	10.7632	25.6169	RHOA
Epithelial to Mesenchymal Transition (GO:0001837)	1/51	0.0925469	0.118187	0	0	10.7632	25.6169	CTNNB1
Insulin Receptor Signaling Pathway (GO:0008286)	1/51	0.0925469	0.118187	0	0	10.7632	25.6169	IGF1R
Negative Regulation of Protein Ubiquitination (GO:0031397)	1/52	0.0942755	0.119292	0	0	10.5517	24.9181	ARRB2
Regulation of Telomere Maintenance (GO:0032204)	1/52	0.0942755	0.119292	0	0	10.5517	24.9181	MAPK3
Positive Regulation of TORC1 Signaling (GO:1904263)	1/52	0.0942755	0.119292	0	0	10.5517	24.9181	EP300
Sensory Perception (GO:0007600)	1/52	0.0942755	0.119292	0	0	10.5517	24.9181	P2RX7
Signal Transduction by P53 Class Mediator (GO:0072331)	1/52	0.0942755	0.119292	0	0	10.5517	24.9181	TP53
Positive Regulation of Reactive Oxygen Species Metabolic Process (GO:2000379)	1/52	0.0942755	0.119292	0	0	10.5517	24.9181	TP53
Regulation of Cell Development (GO:0060284)	1/52	0.0942755	0.119292	0	0	10.5517	24.9181	CTNNB1
B Cell Differentiation (GO:0030183)	1/53	0.0960008	0.120687	0	0	10.3482	24.25	FLT3
Cellular Response to Ionizing Radiation (GO:0071479)	1/53	0.0960008	0.120687	0	0	10.3482	24.25	TP53
Cellular Response to Mechanical Stimulus (GO:0071260)	1/53	0.0960008	0.120687	0	0	10.3482	24.25	MAPK3
Positive Regulation of B Cell Activation (GO:0050871)	1/53	0.0960008	0.120687	0	0	10.3482	24.25	MMP14
Cytoplasmic Microtubule Organization (GO:0031122)	1/53	0.0960008	0.120687	0	0	10.3482	24.25	RHOA
Apical Junction Assembly (GO:0043297)	1/54	0.097723	0.122533	0	0	10.1525	23.6108	RHOA
Cellular Response to BMP Stimulus (GO:0071773)	1/54	0.097723	0.122533	0	0	10.1525	23.6108	MAPK3
Regulation of Cytokine Production Involved in Inflammatory Response (GO:1900015)	1/55	0.0994419	0.123886	0	0	9.96396	22.9986	PRKCA
DNA-templated DNA Replication (GO:0006261)	1/55	0.0994419	0.123886	0	0	9.96396	22.9986	POLD3
Rho Protein Signal Transduction (GO:0007266)	1/55	0.0994419	0.123886	0	0	9.96396	22.9986	RHOA
Interferon-Mediated Signaling Pathway (GO:0140888)	1/55	0.0994419	0.123886	0	0	9.96396	22.9986	STAT1
Positive Regulation of Telomere Maintenance (GO:0032206)	1/55	0.0994419	0.123886	0	0	9.96396	22.9986	MAPK3
Adenylate Cyclase-Inhibiting G Protein-Coupled Receptor Signaling Pathway (GO:0007193)	1/56	0.101158	0.125218	0	0	9.78231	22.412	PRKCA
Regulation of Proteasomal Protein Catabolic Process (GO:0061136)	1/56	0.101158	0.125218	0	0	9.78231	22.412	PRKCA
Epidermal Cell Differentiation (GO:0009913)	1/56	0.101158	0.125218	0	0	9.78231	22.412	CTNNB1
Positive Regulation of Interleukin-1 Beta Production (GO:0032731)	1/56	0.101158	0.125218	0	0	9.78231	22.412	P2RX7
Receptor Internalization (GO:0031623)	1/56	0.101158	0.125218	0	0	9.78231	22.412	ARRB2
Cellular Response to Interleukin-1 (GO:0071347)	1/57	0.10287	0.126852	0	0	9.60714	21.8494	MAPK3
Heart Morphogenesis (GO:0003007)	1/57	0.10287	0.126852	0	0	9.60714	21.8494	VEGFA
Myeloid Cell Differentiation (GO:0030099)	1/57	0.10287	0.126852	0	0	9.60714	21.8494	MYB
Mesenchymal Cell Differentiation (GO:0048762)	1/58	0.10458	0.128632	0	0	9.43812	21.3094	CTNNB1
Regulation of Calcium Ion Transport (GO:0051924)	1/58	0.10458	0.128632	0	0	9.43812	21.3094	CTNNB1
RNA Processing (GO:0006396)	2/291	0.105453	0.129415	0	0	3.78181	8.50715	RPL11;PRKCA
Negative Regulation of Protein-Containing Complex Assembly (GO:0031333)	1/59	0.106286	0.129415	0	0	9.27493	20.7909	EP300
Regulation of Transcription Initiation by RNA Polymerase II (GO:0060260)	1/59	0.106286	0.129415	0	0	9.27493	20.7909	SRF
Positive Regulation of DNA-templated Transcription Initiation (GO:2000144)	1/59	0.106286	0.129415	0	0	9.27493	20.7909	SRF
Response to Interleukin-1 (GO:0070555)	1/59	0.106286	0.129415	0	0	9.27493	20.7909	PRKCA
Microtubule Cytoskeleton Organization Involved in Mitosis (GO:1902850)	1/59	0.106286	0.129415	0	0	9.27493	20.7909	BIRC5
Mitotic DNA Damage Checkpoint Signaling (GO:0044773)	1/59	0.106286	0.129415	0	0	9.27493	20.7909	TP53
Regulation of Bone Mineralization (GO:0030500)	1/59	0.106286	0.129415	0	0	9.27493	20.7909	P2RX7
Negative Regulation of Protein Kinase Activity (GO:0006469)	1/60	0.107989	0.13083	0	0	9.11727	20.2925	SRCIN1
Neuron Migration (GO:0001764)	1/60	0.107989	0.13083	0	0	9.11727	20.2925	VEGFA
Response to Retinoic Acid (GO:0032526)	1/60	0.107989	0.13083	0	0	9.11727	20.2925	CREB1
Response to Type II Interferon (GO:0034341)	1/60	0.107989	0.13083	0	0	9.11727	20.2925	STAT1
Regulation of Reactive Oxygen Species Metabolic Process (GO:2000377)	1/61	0.109689	0.132724	0	0	8.96486	19.8133	TP53
Regulation of Phagocytosis (GO:0050764)	1/62	0.111386	0.134441	0	0	8.81746	19.3522	PRKCA
Mitotic Cytokinesis (GO:0000281)	1/62	0.111386	0.134441	0	0	8.81746	19.3522	BIRC5
DNA Repair (GO:0006281)	2/302	0.112153	0.135198	0	0	3.64111	7.96636	POLD3;TP53
Canonical Wnt Signaling Pathway (GO:0060070)	1/63	0.113079	0.135976	0	0	8.6748	18.9082	CTNNB1
Positive Regulation of Interleukin-1 Production (GO:0032732)	1/63	0.113079	0.135976	0	0	8.6748	18.9082	P2RX7
Positive Regulation of Binding (GO:0051099)	1/64	0.11477	0.137327	0	0	8.53668	18.4804	RPL11
Positive Regulation of Mitotic Cell Cycle Phase Transition (GO:1901992)	1/64	0.11477	0.137327	0	0	8.53668	18.4804	BIRC5
Positive Regulation of Phagocytosis (GO:0050766)	1/64	0.11477	0.137327	0	0	8.53668	18.4804	PRKCA
Granulocyte Chemotaxis (GO:0071621)	1/64	0.11477	0.137327	0	0	8.53668	18.4804	VEGFA
Positive Regulation of Cell Junction Assembly (GO:1901890)	1/65	0.116457	0.13866	0	0	8.40287	18.0681	VEGFA
Negative Regulation of NF-kappaB Transcription Factor Activity (GO:0032088)	1/65	0.116457	0.13866	0	0	8.40287	18.0681	ARRB2
Negative Regulation of Autophagy (GO:0010507)	1/65	0.116457	0.13866	0	0	8.40287	18.0681	EP300
Regulation of Cell-Matrix Adhesion (GO:0001952)	1/65	0.116457	0.13866	0	0	8.40287	18.0681	RHOA
Regulation of Neurogenesis (GO:0050767)	1/66	0.118141	0.140148	0	0	8.27318	17.6705	CTNNB1
Negative Regulation of Viral Process (GO:0048525)	1/66	0.118141	0.140148	0	0	8.27318	17.6705	STAT1
Positive Regulation of MAP Kinase Activity (GO:0043406)	1/66	0.118141	0.140148	0	0	8.27318	17.6705	FLT3
Positive Regulation of Apoptotic Process (GO:0043065)	2/313	0.118963	0.14095	0	0	3.51036	7.47336	CTNNB1;TP53
Neurogenesis (GO:0022008)	1/67	0.119822	0.141277	0	0	8.14742	17.2867	CXCR4
Regulation of Protein Serine/Threonine Kinase Activity (GO:0071900)	1/67	0.119822	0.141277	0	0	8.14742	17.2867	RHOA
Chordate Embryonic Development (GO:0043009)	1/67	0.119822	0.141277	0	0	8.14742	17.2867	VEGFA
Negative Regulation of Cell Adhesion (GO:0007162)	1/67	0.119822	0.141277	0	0	8.14742	17.2867	RHOA
Ras Protein Signal Transduction (GO:0007265)	1/68	0.1215	0.142733	0	0	8.02541	16.9163	TP53
Extrinsic Apoptotic Signaling Pathway (GO:0097191)	1/68	0.1215	0.142733	0	0	8.02541	16.9163	P2RX7
Positive Regulation of Type I Interferon Production (GO:0032481)	1/68	0.1215	0.142733	0	0	8.02541	16.9163	STAT1
Regulation of Cell Cycle (GO:0051726)	2/318	0.122093	0.143256	0	0	3.45394	7.26353	PRKCA;TP53
Cell Junction Organization (GO:0034330)	1/69	0.123175	0.144176	0	0	7.907	16.5584	RHOA
Positive Regulation of Intracellular Protein Transport (GO:0090316)	1/69	0.123175	0.144176	0	0	7.907	16.5584	EP300
Regulation of Heart Contraction (GO:0008016)	1/70	0.124847	0.145605	0	0	7.79201	16.2126	PRKCA
Peptidyl-Serine Phosphorylation (GO:0018105)	1/70	0.124847	0.145605	0	0	7.79201	16.2126	PRKCA
Positive Regulation of Apoptotic Signaling Pathway (GO:2001235)	1/70	0.124847	0.145605	0	0	7.79201	16.2126	TP53
Response to Ionizing Radiation (GO:0010212)	1/71	0.126516	0.147373	0	0	7.68031	15.8782	TP53
Kidney Development (GO:0001822)	1/72	0.128181	0.149134	0	0	7.57175	15.5547	VEGFA
Negative Regulation of Epithelial Cell Proliferation (GO:0050680)	1/73	0.129844	0.150345	0	0	7.46622	15.2417	STAT1
DNA Replication (GO:0006260)	1/73	0.129844	0.150345	0	0	7.46622	15.2417	POLD3
Positive Regulation of TOR Signaling (GO:0032008)	1/73	0.129844	0.150345	0	0	7.46622	15.2417	EP300
Regulation of MAP Kinase Activity (GO:0043405)	1/73	0.129844	0.150345	0	0	7.46622	15.2417	FLT3
Positive Regulation of Cytoskeleton Organization (GO:0051495)	1/74	0.131503	0.151903	0	0	7.36357	14.9387	P2RX7
Myeloid Leukocyte Differentiation (GO:0002573)	1/74	0.131503	0.151903	0	0	7.36357	14.9387	VEGFA
Regulation of Fat Cell Differentiation (GO:0045598)	1/75	0.133159	0.153086	0	0	7.2637	14.6451	CREB1
Regulation of Stress Fiber Assembly (GO:0051492)	1/75	0.133159	0.153086	0	0	7.2637	14.6451	RHOA
Peptidyl-Serine Modification (GO:0018209)	1/75	0.133159	0.153086	0	0	7.2637	14.6451	PRKCA
Positive Regulation of Protein Localization to Nucleus (GO:1900182)	1/75	0.133159	0.153086	0	0	7.2637	14.6451	EP300
Transforming Growth Factor Beta Receptor Signaling Pathway (GO:0007179)	1/76	0.134812	0.154253	0	0	7.16649	14.3607	ARRB2
Positive Regulation of Protein Secretion (GO:0050714)	1/76	0.134812	0.154253	0	0	7.16649	14.3607	PRKCA
Lymphocyte Differentiation (GO:0030098)	1/76	0.134812	0.154253	0	0	7.16649	14.3607	FLT3
Regulation of Notch Signaling Pathway (GO:0008593)	1/76	0.134812	0.154253	0	0	7.16649	14.3607	MMP14
Proteasome-Mediated Ubiquitin-Dependent Protein Catabolic Process (GO:0043161)	2/340	0.136103	0.155547	0	0	3.22551	6.43276	CTNNB1;ARRB2
Regulation of Non-Canonical NF-kappaB Signal Transduction (GO:1901222)	1/77	0.136462	0.155773	0	0	7.07183	14.085	RHOA
Regulation of Protein Binding (GO:0043393)	1/78	0.13811	0.157468	0	0	6.97964	13.8177	RPL11
Positive Regulation of Growth (GO:0045927)	1/79	0.139754	0.159155	0	0	6.88981	13.5583	MMP14
Regulation of mRNA Stability (GO:0043488)	1/80	0.141395	0.160834	0	0	6.80226	13.3066	PRKCA
Regulation of Cytokinesis (GO:0032465)	1/81	0.143032	0.162126	0	0	6.71689	13.0622	RHOA
Wound Healing (GO:0042060)	1/81	0.143032	0.162126	0	0	6.71689	13.0622	SRF
Regulation of Catabolic Process (GO:0009894)	1/81	0.143032	0.162126	0	0	6.71689	13.0622	EP300
Regulation of Interleukin-1 Beta Production (GO:0032651)	1/82	0.144667	0.163405	0	0	6.63363	12.8249	P2RX7
Regulation of Vesicle-Mediated Transport (GO:0060627)	1/82	0.144667	0.163405	0	0	6.63363	12.8249	MAPK3
Response to Insulin (GO:0032868)	1/82	0.144667	0.163405	0	0	6.63363	12.8249	SLC2A1
Wnt Signaling Pathway (GO:0016055)	1/83	0.146299	0.165055	0	0	6.55241	12.5944	CTNNB1
Vascular Transport (GO:0010232)	1/84	0.147928	0.166505	0	0	6.47314	12.3704	SLC2A1
+ Reg of Transmembrane Receptor Prot Serine/Threonine Kinase Sgnlng Pway (GO:0090100)	1/84	0.147928	0.166505	0	0	6.47314	12.3704	EP300
Actomyosin Structure Organization (GO:0031032)	1/85	0.149554	0.167944	0	0	6.39575	12.1526	RHOA
Peptidyl-Lysine Modification (GO:0018205)	1/85	0.149554	0.167944	0	0	6.39575	12.1526	EGR2
Transport Across Blood-Brain Barrier (GO:0150104)	1/86	0.151176	0.16957	0	0	6.32019	11.9408	SLC2A1
Calcium Ion Transmembrane Transport (GO:0070588)	1/87	0.152796	0.17099	0	0	6.24639	11.7348	P2RX7
Positive Regulation of Biosynthetic Process (GO:0009891)	1/87	0.152796	0.17099	0	0	6.24639	11.7348	CREB1
Cellular Response to Hormone Stimulus (GO:0032870)	1/89	0.156027	0.174404	0	0	6.10381	11.3392	STAT5B
Protein Localization (GO:0008104)	2/371	0.156424	0.174646	0	0	2.94986	5.47255	CTNNB1;TP53
Proteasomal Protein Catabolic Process (GO:0010498)	2/372	0.157089	0.175187	0	0	2.94174	5.445	CTNNB1;ARRB2
Regulation of Protein Localization to Plasma Membrane (GO:1903076)	1/90	0.157637	0.175394	0	0	6.03492	11.1493	MMP14
Positive Regulation of Plasma Membrane Bounded Cell Projection Assembly (GO:0120034)	1/90	0.157637	0.175394	0	0	6.03492	11.1493	P2RX7
Regulation of Epithelial to Mesenchymal Transition (GO:0010717)	1/91	0.159245	0.176979	0	0	5.96757	10.9643	CTNNB1
Regulation of Osteoblast Differentiation (GO:0045667)	1/92	0.16085	0.178353	0	0	5.90169	10.7841	PRKCA
Sensory Perception of Mechanical Stimulus (GO:0050954)	1/92	0.16085	0.178353	0	0	5.90169	10.7841	BIRC5
Negative Regulation of Cell Population Proliferation (GO:0008285)	2/379	0.161763	0.17916	0	0	2.88609	5.25737	CTNNB1;TP53
Regulation of Epithelial Cell Proliferation (GO:0050678)	1/93	0.162451	0.179513	0	0	5.83725	10.6085	VEGFA
Regulation of Insulin Secretion (GO:0050796)	1/93	0.162451	0.179513	0	0	5.83725	10.6085	PRKCA
Positive Regulation of Phosphorylation (GO:0042327)	1/94	0.16405	0.181073	0	0	5.77419	10.4373	VEGFA
B Cell Activation (GO:0042113)	1/96	0.167239	0.183963	0	0	5.65206	10.1078	FLT3
Sensory Perception of Sound (GO:0007605)	1/96	0.167239	0.183963	0	0	5.65206	10.1078	BIRC5
Regulation of Actin Filament-Based Process (GO:0032970)	1/96	0.167239	0.183963	0	0	5.65206	10.1078	RHOA
Regulation of Protein Localization (GO:0032880)	1/97	0.168829	0.185501	0	0	5.59291	9.94905	CTNNB1
Cellular Response to Transforming Growth Factor Beta Stimulus (GO:0071560)	1/98	0.170416	0.186398	0	0	5.53497	9.79421	ARRB2
Positive Regulation of Hydrolase Activity (GO:0051345)	1/98	0.170416	0.186398	0	0	5.53497	9.79421	RHOA
Positive Regulation of Protein Modification Process (GO:0031401)	1/98	0.170416	0.186398	0	0	5.53497	9.79421	VEGFA
rRNA Metabolic Process (GO:0016072)	1/98	0.170416	0.186398	0	0	5.53497	9.79421	RPL11
Positive Regulation of Neuron Projection Development (GO:0010976)	1/99	0.172	0.187918	0	0	5.47821	9.6431	EP300
Cell Junction Assembly (GO:0034329)	1/101	0.175159	0.190939	0	0	5.36811	9.35158	RHOA
Cytoplasmic Translation (GO:0002181)	1/101	0.175159	0.190939	0	0	5.36811	9.35158	RPL11
Phospholipase C-activating G Protein-Coupled Receptor Signaling Pathway (GO:0007200)	1/102	0.176734	0.192439	0	0	5.31469	9.21094	VEGFA
Regulation of Actin Cytoskeleton Organization (GO:0032956)	1/104	0.179875	0.19564	0	0	5.21097	8.93937	RHOA
Organic Anion Transport (GO:0015711)	1/105	0.181442	0.197122	0	0	5.1606	8.80822	SLC2A1
Regulation of Macroautophagy (GO:0016241)	1/106	0.183005	0.198598	0	0	5.1112	8.68004	PRKCA
Positive Regulation of Cell Growth (GO:0030307)	1/107	0.184566	0.200067	0	0	5.06272	8.55473	MMP14
Cellular Response to Insulin Stimulus (GO:0032869)	1/108	0.186123	0.20153	0	0	5.01516	8.43221	IGF1R
Regulation of Proteasomal Ubiquitin-Dependent Protein Catabolic Process (GO:0032434)	1/109	0.187678	0.202986	0	0	4.96847	8.31238	RPL11
rRNA Processing (GO:0006364)	1/110	0.18923	0.204436	0	0	4.92264	8.19517	RPL11
DNA Damage Response (GO:0006974)	2/421	0.190309	0.205372	0	0	2.59122	4.29912	TP53;MAPK3
External Encapsulating Structure Organization (GO:0045229)	1/111	0.190779	0.205422	0	0	4.87764	8.08049	MMP14
Extracellular Structure Organization (GO:0043062)	1/111	0.190779	0.205422	0	0	4.87764	8.08049	MMP14
Mitotic Cell Cycle Phase Transition (GO:0044772)	1/113	0.193868	0.208516	0	0	4.79006	7.85845	BIRC5
Negative Regulation of Growth (GO:0045926)	1/115	0.196946	0.210656	0	0	4.70555	7.64569	TP53
Positive Regulation of Cell Projection Organization (GO:0031346)	1/115	0.196946	0.210656	0	0	4.70555	7.64569	EP300
Intrinsic Apoptotic Signaling Pathway (GO:0097193)	1/115	0.196946	0.210656	0	0	4.70555	7.64569	TP53
Protein Processing (GO:0016485)	1/115	0.196946	0.210656	0	0	4.70555	7.64569	MMP14
Regulation of JNK Cascade (GO:0046328)	1/115	0.196946	0.210656	0	0	4.70555	7.64569	IGF1R
MAPK Cascade (GO:0000165)	1/119	0.203068	0.216964	0	0	4.54512	7.24591	MAPK3
Regulation of Transforming Growth Factor Beta Receptor Signaling Pathway (GO:0017015)	1/120	0.204591	0.21811	0	0	4.5067	7.15098	EP300
Ribonucleoprotein Complex Biogenesis (GO:0022613)	1/120	0.204591	0.21811	0	0	4.5067	7.15098	RPL11
Cellular Response to Oxidative Stress (GO:0034599)	1/121	0.206111	0.219007	0	0	4.46892	7.05794	TP53
Enzyme-Linked Receptor Protein Signaling Pathway (GO:0007167)	1/121	0.206111	0.219007	0	0	4.46892	7.05794	FLT3
Negative Regulation of Cell Growth (GO:0030308)	1/121	0.206111	0.219007	0	0	4.46892	7.05794	TP53
Negative Regulation of DNA-binding Transcription Factor Activity (GO:0043433)	1/122	0.207629	0.220378	0	0	4.43176	6.96675	ARRB2
Cellular Response to Molecule of Bacterial Origin (GO:0071219)	1/123	0.209144	0.221743	0	0	4.39521	6.87734	RHOA
Cellular Response to Lipopolysaccharide (GO:0071222)	1/125	0.212165	0.224699	0	0	4.32389	6.70373	RHOA
Calcium Ion Transport (GO:0006816)	1/126	0.213671	0.226047	0	0	4.28908	6.61942	P2RX7
Protein Localization to Nucleus (GO:0034504)	1/127	0.215174	0.22739	0	0	4.25483	6.53672	RPL11
Regulation of Neuron Apoptotic Process (GO:0043523)	1/129	0.218173	0.230056	0	0	4.18792	6.37597	CTNNB1
Regulation of Protein Catabolic Process (GO:0042176)	1/129	0.218173	0.230056	0	0	4.18792	6.37597	PRKCA
Neuron Projection Guidance (GO:0097485)	1/132	0.22265	0.234012	0	0	4.0914	6.14591	NOTCH3
Regulation of Response to External Stimulus (GO:0032101)	1/132	0.22265	0.234012	0	0	4.0914	6.14591	CXCR4
Circulatory System Development (GO:0072359)	1/132	0.22265	0.234012	0	0	4.0914	6.14591	SRF
Mitochondrion Organization (GO:0007005)	1/135	0.227102	0.238432	0	0	3.99919	5.92823	PRKCA
Protein Targeting (GO:0006605)	1/136	0.22858	0.239465	0	0	3.96937	5.85826	RPL11
Receptor-Mediated Endocytosis (GO:0006898)	1/136	0.22858	0.239465	0	0	3.96937	5.85826	ARRB2
Regulation of Protein Phosphorylation (GO:0001932)	1/137	0.230056	0.240751	0	0	3.93998	5.78954	VEGFA
protein-RNA Complex Assembly (GO:0022618)	1/138	0.231529	0.242031	0	0	3.91103	5.72203	RPL11
Protein Homooligomerization (GO:0051260)	1/143	0.238853	0.249417	0	0	3.77236	5.40167	P2RX7
Regulation of Cell Cycle Process (GO:0010564)	1/146	0.243215	0.253698	0	0	3.69376	5.22227	CTNNB1
Phosphate-Containing Compound Metabolic Process (GO:0006796)	1/150	0.248992	0.259445	0	0	3.59387	4.99668	MAPK3
Protein Localization to Organelle (GO:0033365)	1/151	0.25043	0.260663	0	0	3.56973	4.94256	RPL11
Protein Maturation (GO:0051604)	1/158	0.260419	0.270769	0	0	3.40936	4.58717	MMP14
Neuron Development (GO:0048666)	1/159	0.261836	0.271658	0	0	3.38762	4.53954	SRF
Regulation of Cellular Component Organization (GO:0051128)	1/159	0.261836	0.271658	0	0	3.38762	4.53954	CISH
Skeletal System Development (GO:0001501)	1/160	0.263249	0.272832	0	0	3.36614	4.49263	MMP14
Response to Lipopolysaccharide (GO:0032496)	1/161	0.26466	0.273709	0	0	3.34493	4.44644	RHOA
Ribosome Biogenesis (GO:0042254)	1/161	0.26466	0.273709	0	0	3.34493	4.44644	RPL11
Positive Regulation of Response to External Stimulus (GO:0032103)	1/163	0.267475	0.276087	0	0	3.3033	4.35617	PRKCA
Negative Regulation of Cellular Process (GO:0048523)	2/531	0.267531	0.276087	0	0	2.04085	2.69091	CTNNB1;TP53
Regulation of Macromolecule Biosynthetic Process (GO:0010556)	1/170	0.277243	0.285805	0	0	3.16536	4.06072	NANOG
Cell-Cell Adhesion via Plasma-Membrane Adhesion Molecules (GO:0098742)	1/171	0.278628	0.286622	0	0	3.14658	4.02095	ALCAM
Positive Regulation of Protein Phosphorylation (GO:0001934)	1/171	0.278628	0.286622	0	0	3.14658	4.02095	VEGFA
Extracellular Matrix Organization (GO:0030198)	1/182	0.293693	0.301799	0	0	2.95371	3.61894	MMP14
Macromolecule Biosynthetic Process (GO:0009059)	1/189	0.30312	0.311156	0	0	2.84273	3.39315	RPL11
Negative Regulation of Cytokine Production (GO:0001818)	1/191	0.305791	0.313566	0	0	2.81252	3.33242	PRKCA
Response to Endoplasmic Reticulum Stress (GO:0034976)	1/196	0.312425	0.320029	0	0	2.73971	3.18735	TP53
Defense Response to Virus (GO:0051607)	1/198	0.315061	0.322388	0	0	2.71162	3.13189	STAT1
Axonogenesis (GO:0007409)	1/200	0.317687	0.324732	0	0	2.6841	3.07782	NOTCH3
Negative Regulation of Macromolecule Biosynthetic Process (GO:0010558)	1/202	0.320304	0.326717	0	0	2.65712	3.02509	VEGFA
Adenylate Cyclase-Modulating G Protein-Coupled Receptor Signaling Pathway (GO:0007188)	1/202	0.320304	0.326717	0	0	2.65712	3.02509	PRKCA
Protein Metabolic Process (GO:0019538)	2/614	0.326241	0.332423	0	0	1.75654	1.96753	MMP14;RPL11
Modification-Dependent Protein Catabolic Process (GO:0019941)	1/208	0.328095	0.33396	0	0	2.57932	2.87453	CBL
Intracellular Monoatomic Cation Homeostasis (GO:0030003)	1/210	0.330673	0.33623	0	0	2.55438	2.82674	PRKCA
Negative Regulation of Cell Differentiation (GO:0045596)	1/220	0.343417	0.348823	0	0	2.4365	2.60416	MYB
mRNA Processing (GO:0006397)	1/226	0.35095	0.3561	0	0	2.37081	2.4825	PRKCA
Protein Polyubiquitination (GO:0000209)	1/228	0.353443	0.358254	0	0	2.34968	2.44375	CTNNB1
Translation (GO:0006412)	1/232	0.358399	0.362898	0	0	2.30853	2.3688	RPL11
Negative Regulation of Multicellular Organismal Process (GO:0051241)	1/243	0.37184	0.376114	0	0	2.20237	2.17879	SRF
Inflammatory Response (GO:0006954)	1/261	0.393244	0.397349	0	0	2.04802	1.91147	CXCR4
Negative Regulation of Signal Transduction (GO:0009968)	1/277	0.411673	0.415103	0	0	1.92773	1.71091	MMP14
Plasma Membrane Bounded Cell Projection Assembly (GO:0120031)	1/277	0.411673	0.415103	0	0	1.92773	1.71091	P2RX7
DNA Metabolic Process (GO:0006259)	1/302	0.439382	0.442582	0	0	1.76538	1.45182	POLD3
Monoatomic Cation Transmembrane Transport (GO:0098655)	1/304	0.441543	0.444296	0	0	1.75355	1.43349	P2RX7
Inorganic Cation Transmembrane Transport (GO:0098662)	1/307	0.444769	0.447078	0	0	1.73609	1.40658	P2RX7
Proteolysis (GO:0006508)	1/321	0.459586	0.461493	0	0	1.65895	1.28972	MMP14
Intracellular Protein Transport (GO:0006886)	1/326	0.464784	0.466229	0	0	1.63301	1.25119	EGR2
Supramolecular Fiber Organization (GO:0097435)	1/339	0.478073	0.479062	0	0	1.56917	1.15803	RHOA
Negative Regulation of Gene Expression (GO:0010629)	1/364	0.50273	0.50325	0	0	1.45924	1.00352	VEGFA
Gene Expression (GO:0010467)	1/381	0.518845	0.518845	0	0	1.39275	0.91385	RPL11

## Sheet: Targets_4dwPTB-FTB-White
miRTargetLink 2.0
miRNA	Target / Target pathway	Support	Source	Experiment(s)	Reference - PMID
hsa-miR-100-5p	ZBTB7A	Functional MTI	MIRT731865	5RACE, Immunohistochemistry, Luciferase reporter assay, qRT-PCR, Western blot	26404754
hsa-miR-100-5p	RNF144B	Functional MTI	MIRT733301	Immunohistochemistry, Luciferase reporter assay, qRT-PCR, Western blot	27524417
hsa-miR-100-5p	ACKR3	Functional MTI	MIRT734541	Luciferase reporter assay, qRT-PCR, Western blot	27035873
hsa-miR-100-5p	ZNRF2	Functional MTI	MIRT734861	Luciferase reporter assay	28416774
hsa-miR-100-5p	PLK1	Functional MTI	MIRT000382	Luciferase reporter assay, qRT-PCR	19739117
hsa-miR-100-5p	PLK1	Functional MTI	MIRT000382	Luciferase reporter assay, qRT-PCR, Western blot	22120675
hsa-miR-100-5p	PLK1	Functional MTI	MIRT000382	Luciferase reporter assay, qRT-PCR, Western blot	23151088
hsa-miR-100-5p	PLK1	Functional MTI	MIRT000382	Luciferase reporter assay, Western blot	23842624
hsa-miR-100-5p	PLK1	Functional MTI	MIRT000382	Western blot	22249248
hsa-miR-100-5p	FGFR3	Functional MTI	MIRT003419	Luciferase reporter assay, qRT-PCR, Western blot	19843843
hsa-miR-100-5p	FGFR3	Functional MTI	MIRT003419	Microarray, qRT-PCR, Western blot	19396866
hsa-miR-100-5p	FGFR3	Functional MTI	MIRT003419	qRT-PCR, Western blot	23778488
hsa-miR-100-5p	FGFR3	Functional MTI	MIRT003419	Luciferase assay, QRTPCR, Western blotting	23778527
hsa-miR-100-5p	FGFR3	Functional MTI	MIRT003419	Luciferase reporter assay	26604796
hsa-miR-100-5p	MMP13	Functional MTI	MIRT003420	Microarray, qRT-PCR, Western blot	19396866
hsa-miR-100-5p	ATM	Functional MTI	MIRT005913	Luciferase reporter assay, qRT-PCR, Western blot	20869334
hsa-miR-100-5p	IGF1R	Functional MTI	MIRT006429	Luciferase reporter assay	21654750
hsa-miR-100-5p	IGF1R	Functional MTI	MIRT006429	ELISA, GFP reporter assay, Immunoblot, Immunoprecipitaion, Luciferase reporter assay, qRT-PCR, Western blot	21643012
hsa-miR-100-5p	IGF1R	Functional MTI	MIRT006429	FACS, Luciferase reporter assay, qRT-PCR, Western blot	24030073
hsa-miR-100-5p	BMPR2	Functional MTI	MIRT006723	Luciferase reporter assay, qRT-PCR, Western blot	22684006
hsa-miR-100-5p	FLT1	Functional MTI	MIRT006850	Luciferase reporter assay	22955733
hsa-miR-100-5p	CTDSPL	Functional MTI	MIRT006765	Luciferase reporter assay, Northern blot, qRT-PCR, Western blot	21643017
hsa-miR-100-5p	MTOR	Functional MTI	MIRT007365	Luciferase reporter assay, qRT-PCR, Western blot	23292834
hsa-miR-100-5p	MTOR	Functional MTI	MIRT007365	qRT-PCR, Western blot	23778488
hsa-miR-100-5p	MTOR	Functional MTI	MIRT007365	Luciferase reporter assay	23270926
hsa-miR-100-5p	MTOR	Functional MTI	MIRT007365	FACS, Luciferase reporter assay, qRT-PCR, Western blot	24030073
hsa-miR-100-5p	MTOR	Functional MTI	MIRT007365	Western blot	26744318
hsa-miR-100-5p	IGF2	Functional MTI	MIRT052999	Northern blot, qRT-PCR, Western blot, Luciferase reporter assay	22926517
hsa-miR-100-5p	AKT1	Functional MTI	MIRT053334	Luciferase reporter assay, Microarray, qRT-PCR, Western blot	23724047
hsa-miR-100-5p	HS3ST2	Functional MTI	MIRT054281	Luciferase reporter assay, Northern blot, qRT-PCR, Western blot	25703026
hsa-miR-100-5p	SMARCA5	Functional MTI	MIRT054068	Western blot	22525276
hsa-miR-100-5p	SMARCA5	Functional MTI	MIRT054068	qRT-PCR, Western blot	23778488
hsa-miR-100-5p	HOXA1	Functional MTI	MIRT054544	Flow, Immunohistochemistry, Luciferase reporter assay, qRT-PCR, Western blot	24559685
hsa-miR-100-5p	HOXA1	Functional MTI	MIRT054544	ChIP-seq, Immunohistochemistry, In situ hybridization, Luciferase reporter assay, Microarray, qRT-PCR, Western blot	24586203
hsa-miR-100-5p	ZNF215	Functional MTI	MIRT054587	qRT-PCR, Western blot	23778488
hsa-miR-100-5p	NCOR2	Functional MTI	MIRT054500	Immunoblot, Immunohistochemistry, Luciferase reporter assay, qRT-PCR	24244722
hsa-miR-100-5p	THAP2	Functional MTI	MIRT054588	qRT-PCR, Western blot	23778488
hsa-miR-100-5p	FKBP5	Functional MTI	MIRT437605	FACS, Luciferase reporter assay, qRT-PCR, Western blot	24030073
hsa-miR-100-5p	RAP1B	Functional MTI	MIRT438723	Luciferase reporter assay, qRT-PCR, Western blot	24626817
hsa-miR-100-5p	CYR61	Functional MTI	MIRT438171	ELISA, Luciferase reporter assay, qRT-PCR, Western blot	24317814
hsa-miR-10b-5p	GP1BA	Functional MTI	MIRT732376	Luciferase reporter assay, qRT-PCR	27834869
hsa-miR-10b-5p	MBNL1	Functional MTI	MIRT732645	Luciferase reporter assay	26881967
hsa-miR-10b-5p	SART3	Functional MTI	MIRT732646	Luciferase reporter assay	26881967
hsa-miR-10b-5p	MBNL2	Functional MTI	MIRT732647	Luciferase reporter assay	26881967
hsa-miR-10b-5p	RSRC1	Functional MTI	MIRT732648	Luciferase reporter assay	26881967
hsa-miR-10b-5p	MBNL3	Functional MTI	MIRT732649	Luciferase reporter assay	26881967
hsa-miR-10b-5p	KL	Functional MTI	MIRT733670	Luciferase reporter assay, Western blot	25988292
hsa-miR-10b-5p	CSMD1	Functional MTI	MIRT734672	Immunocytochemistry, Immunohistochemistry, Luciferase reporter assay, qRT-PCR	27756250
hsa-miR-10b-5p	ZEB1	Functional MTI	MIRT734679	Luciferase reporter assay, Western blot	25896413
hsa-miR-10b-5p	PIK3CA	Functional MTI	MIRT734680	Luciferase reporter assay, Western blot	25896413
hsa-miR-10b-5p	CREB1	Functional MTI	MIRT735229	Luciferase reporter assay	26796749
hsa-miR-10b-5p	AKT1	Functional MTI	MIRT735362	qRT-PCR, Western blot	27347488
hsa-miR-10b-5p	HOXD10	Functional MTI	MIRT002021	Luciferase reporter assay, Western blot, Reporter assay	17898713
hsa-miR-10b-5p	HOXD10	Functional MTI	MIRT002021	Luciferase reporter assay, Western blot	21419107
hsa-miR-10b-5p	HOXD10	Functional MTI	MIRT002021	Luciferase reporter assay	23034333
hsa-miR-10b-5p	HOXD10	Functional MTI	MIRT002021	Reporter assay	21642433
hsa-miR-10b-5p	HOXD10	Functional MTI	MIRT002021	Western blot	22766763
hsa-miR-10b-5p	HOXD10	Functional MTI	MIRT002021	Immunohistochemistry, In situ hybridization, Luciferase reporter assay, qRT-PCR, Western blot	22293682
hsa-miR-10b-5p	HOXD10	Functional MTI	MIRT002021	Luciferase reporter assay, qRT-PCR, Western blot	24573354
hsa-miR-10b-5p	HOXD10	Functional MTI	MIRT002021	Luciferase reporter assay, Immunocytochemistry, Western blot	24376640
hsa-miR-10b-5p	HOXD10	Functional MTI	MIRT002021	Immunohistochemistry, qRT-PCR, Western blot	26311318
hsa-miR-10b-5p	KLF4	Functional MTI	MIRT003216	Luciferase reporter assay, Western blot	20075075
hsa-miR-10b-5p	KLF4	Functional MTI	MIRT003216	Flow, qRT-PCR, Western blot	24216130
hsa-miR-10b-5p	KLF4	Functional MTI	MIRT003216	Luciferase reporter assay, qRT-PCR, Western blot	24573354
hsa-miR-10b-5p	KLF4	Functional MTI	MIRT003216	Luciferase reporter assay, qRT-PCR, Western blot	26191201
hsa-miR-10b-5p	KLF4	Functional MTI	MIRT003216	Luciferase reporter assay	27669739
hsa-miR-10b-5p	KLF4	Functional MTI	MIRT003216	Luciferase reporter assay, Western blot	27764757
hsa-miR-10b-5p	NCOR2	Functional MTI	MIRT005455	qRT-PCR, Western blot	21212796
hsa-miR-10b-5p	PPARA	Functional MTI	MIRT005068	Luciferase reporter assay, qRT-PCR, Western blot	19780876
hsa-miR-10b-5p	NF1	Functional MTI	MIRT005504	GFP reporter assay, Luciferase reporter assay, Microarray, qRT-PCR	20550523
hsa-miR-10b-5p	PIEZO1	Functional MTI	MIRT006294	Luciferase reporter assay	22322955
hsa-miR-10b-5p	BCL2L11	Functional MTI	MIRT006366	Luciferase reporter assay, Western blot	21471404
hsa-miR-10b-5p	TFAP2C	Functional MTI	MIRT006367	Luciferase reporter assay, Western blot	21471404
hsa-miR-10b-5p	CDKN2A	Functional MTI	MIRT006368	Luciferase reporter assay, Western blot	21471404
hsa-miR-10b-5p	CDKN1A	Functional MTI	MIRT006369	Luciferase reporter assay, Western blot	21471404
hsa-miR-10b-5p	TRA2B	Functional MTI	MIRT006538	Luciferase reporter assay	21118818
hsa-miR-10b-5p	SRSF1	Functional MTI	MIRT006539	Luciferase reporter assay	21118818
hsa-miR-10b-5p	MAPRE1	Functional MTI	MIRT007026	Luciferase reporter assay	21562367
hsa-miR-10b-5p	TP53	Functional MTI	MIRT006923	Luciferase reporter assay	23034333
hsa-miR-10b-5p	NOTCH1	Functional MTI	MIRT006924	Luciferase reporter assay	23034333
hsa-miR-10b-5p	PAX6	Functional MTI	MIRT006925	Luciferase reporter assay	23034333
hsa-miR-10b-5p	SDC1	Functional MTI	MIRT007072	Luciferase reporter assay	22573479
hsa-miR-10b-5p	SDC1	Functional MTI	MIRT007072	Luciferase reporter assay	23206733
hsa-miR-10b-5p	TPM1	Functional MTI	MIRT053002	Western blot	22766763
hsa-miR-10b-5p	PDCD4	Functional MTI	MIRT053003	Western blot	22766763
hsa-miR-10b-5p	TIAM1	Functional MTI	MIRT053593	Luciferase reporter assay, qRT-PCR, Western blot	24481854
hsa-miR-10b-5p	PTEN	Functional MTI	MIRT054912	Immunoblot, Luciferase reporter assay, qRT-PCR	23384558
hsa-miR-10b-5p	PTEN	Functional MTI	MIRT054912	Luciferase reporter assay	24100613
hsa-miR-10b-5p	PTEN	Functional MTI	MIRT054912	Luciferase reporter assay	27113763
hsa-miR-10b-5p	HTATIP2	Functional MTI	MIRT437374	Luciferase reporter assay, qRT-PCR, Western blot	24096486
hsa-miR-10b-5p	DDX58	Functional MTI	MIRT437784	Luciferase reporter assay	25312779
hsa-miR-10b-5p	HOXB3	Functional MTI	MIRT506958	Luciferase reporter assay, qRT-PCR, Western blot	27447302
hsa-miR-144-3p	ETS1	Functional MTI	MIRT731264	Luciferase reporter assay	26826553
hsa-miR-144-3p	SMAD4	Functional MTI	MIRT731606	Luciferase reporter assay	26918315
hsa-miR-144-3p	MAP3K8	Functional MTI	MIRT731688	Luciferase reporter assay, qRT-PCR, Western blot	27717821
hsa-miR-144-3p	ZEB1	Functional MTI	MIRT731796	Luciferase reporter assay, qRT-PCR, Western blot	27785072
hsa-miR-144-3p	ZEB2	Functional MTI	MIRT731798	Luciferase reporter assay, qRT-PCR, Western blot	27785072
hsa-miR-144-3p	PTGS2	Functional MTI	MIRT732183	Luciferase reporter assay, qRT-PCR, Western blot	26959737
hsa-miR-144-3p	Adamts1	Functional MTI	MIRT732445	Luciferase reporter assay, qRT-PCR, Western blot	25151965
hsa-miR-144-3p	TUG1	Functional MTI	MIRT733172	qRT-PCR, Western blot	27261864
hsa-miR-144-3p	XIST	Functional MTI	MIRT733522	Luciferase reporter assay, qRT-PCR, Western blot	28059474
hsa-miR-144-3p	PBX3	Functional MTI	MIRT733751	Immunofluorescence, Luciferase reporter assay, qRT-PCR, Western blot	28111340
hsa-miR-144-3p	IRS1	Functional MTI	MIRT734527	Luciferase reporter assay, qRT-PCR, Western blot	27069535
hsa-miR-144-3p	PLAG1	Functional MTI	MIRT003058	Luciferase reporter assay	19347935
hsa-miR-144-3p	FGG	Functional MTI	MIRT005523	ELISA, Flow, Luciferase reporter assay	20570858
hsa-miR-144-3p	NOTCH1	Functional MTI	MIRT005869	Luciferase reporter assay	21285251
hsa-miR-144-3p	NOTCH1	Functional MTI	MIRT005869	Luciferase reporter assay, Microarray, qRT-PCR, Western blot	21929751
hsa-miR-144-3p	TGFB1	Functional MTI	MIRT006114	Luciferase reporter assay, qRT-PCR	21991303
hsa-miR-144-3p	MTOR	Functional MTI	MIRT006872	Luciferase reporter assay	22983984
hsa-miR-144-3p	MTOR	Functional MTI	MIRT006872	Immunofluorescence, Western blot	26687302
hsa-miR-144-3p	MTOR	Functional MTI	MIRT006872	Luciferase reporter assay, qRT-PCR, Western blot	27072960
hsa-miR-144-3p	PTEN	Functional MTI	MIRT007190	Immunoprecipitaion, Luciferase reporter assay, qRT-PCR, Western blot	23125220
hsa-miR-144-3p	NFE2L2	Functional MTI	MIRT007310	Luciferase reporter assay	23236440
hsa-miR-144-3p	NFE2L2	Functional MTI	MIRT007310	Luciferase reporter assay, qRT-PCR, Western blot	27508019
hsa-miR-144-3p	CFTR	Functional MTI	MIRT054058	Immunoblot, Immunohistochemistry, Luciferase reporter assay, qRT-PCR	23226399
hsa-miR-144-3p	TTN	Functional MTI	MIRT054851	Luciferase reporter assay, qRT-PCR, Western blot	24453045
hsa-miR-144-3p	EZH2	Functional MTI	MIRT437437	ChIP-seq, Luciferase reporter assay, qRT-PCR, Western blot	23815091
hsa-miR-144-3p	MET	Functional MTI	MIRT438343	ChIP-seq, Luciferase reporter assay, Microarray, qRT-PCR, Western blot	25927670
hsa-miR-144-3p	MET	Functional MTI	MIRT438343	Luciferase reporter assay, qRT-PCR, Western blot	26250785
hsa-miR-144-3p	APP	Functional MTI	MIRT543081	Luciferase reporter assay, qRT-PCR	27329039
hsa-miR-29a-3p	MUC1	Functional MTI	MIRT731254	Luciferase reporter assay, qRT-PCR, Western blot	26036346
hsa-miR-29a-3p	CYP2C19	Functional MTI	MIRT731396	EMSA, Luciferase reporter assay, qRT-PCR, Western blot	26296572
hsa-miR-29a-3p	AKT3	Functional MTI	MIRT731495	Immunohistochemistry, Luciferase reporter assay, qRT-PCR, Western blot	26512921
hsa-miR-29a-3p	AKT3	Functional MTI	MIRT731495	Luciferase reporter assay, qRT-PCR, Western blot	26482618
hsa-miR-29a-3p	ITGB1	Functional MTI	MIRT731594	Luciferase reporter assay, qRT-PCR, Western blot	26903137
hsa-miR-29a-3p	ROBO1	Functional MTI	MIRT731724	Luciferase reporter assay, qRT-PCR, Western blot	25997819
hsa-miR-29a-3p	ROBO1	Functional MTI	MIRT731724	, Luciferase reporter assay, qRT-PCR, MTT	26252416
hsa-miR-29a-3p	CACNA1C	Functional MTI	MIRT732349	Luciferase reporter assay, qRT-PCR, Western blot	27341015
hsa-miR-29a-3p	FSTL1	Functional MTI	MIRT732619	Next Generation Sequencing (NGS), qRT-PCR, Western blot	26199111
hsa-miR-29a-3p	KEAP1	Functional MTI	MIRT732669	Luciferase reporter assay, qRT-PCR, Western blot	26552447
hsa-miR-29a-3p	ALDH5A1	Functional MTI	MIRT732682	EMSA, Luciferase reporter assay, qRT-PCR, Western blot	26428001
hsa-miR-29a-3p	SLC22A7	Functional MTI	MIRT732683	EMSA, Luciferase reporter assay, qRT-PCR, Western blot	26428001
hsa-miR-29a-3p	GSK3B	Functional MTI	MIRT732939	qRT-PCR, Western blot	27523474
hsa-miR-29a-3p	ADAM12	Functional MTI	MIRT733083	Luciferase reporter assay, qRT-PCR, Western blot	25886595
hsa-miR-29a-3p	HMGCR	Functional MTI	MIRT733335	Luciferase reporter assay, qRT-PCR, Western blot	26246194
hsa-miR-29a-3p	HMGCR	Functional MTI	MIRT733335	Luciferase reporter assay, qRT-PCR, Western blot	28112179
hsa-miR-29a-3p	AHR	Functional MTI	MIRT733336	Luciferase reporter assay, qRT-PCR, Western blot	26246194
hsa-miR-29a-3p	IFNAR1	Functional MTI	MIRT733413	Luciferase reporter assay, Western blot	27569280
hsa-miR-29a-3p	MYC	Functional MTI	MIRT733427	Luciferase reporter assay, qRT-PCR, Western blot	26771839
hsa-miR-29a-3p	COL1A2	Functional MTI	MIRT734292	Luciferase reporter assay, Western blot	26794609
hsa-miR-29a-3p	RASGRP1	Functional MTI	MIRT734293	Luciferase reporter assay, Western blot	26794609
hsa-miR-29a-3p	QKI	Functional MTI	MIRT734597	qRT-PCR, Western blot	26056009
hsa-miR-29a-3p	NMI	Functional MTI	MIRT734636	Luciferase reporter assay, qRT-PCR, Western blot	25174825
hsa-miR-29a-3p	CLDN1	Functional MTI	MIRT735110	Immunohistochemistry, Luciferase reporter assay, qRT-PCR, Western blot	28342862
hsa-miR-29a-3p	KDM5B	Functional MTI	MIRT735143	Luciferase reporter assay, qRT-PCR, Western blot	26131109
hsa-miR-29a-3p	ELN	Functional MTI	MIRT735251	Immunoblot, qRT-PCR, Western blot	26610870
hsa-miR-29a-3p	TFEB	Functional MTI	MIRT735526	Luciferase reporter assay, Western blot	27626694
hsa-miR-29a-3p	ATG9A	Functional MTI	MIRT735527	Luciferase reporter assay, Western blot	27626694
hsa-miR-29a-3p	DNMT3A	Functional MTI	MIRT003021	Luciferase reporter assay, Western blot, qRT-PCR, Reporter assay;Other	17890317
hsa-miR-29a-3p	CDK6	Functional MTI	MIRT000682	qRT-PCR, Western blot	19850741
hsa-miR-29a-3p	CDK6	Functional MTI	MIRT000682	Luciferase reporter assay, qRT-PCR, Western blot, Reporter assay;Western blot;qRT-PCR	20086245
hsa-miR-29a-3p	CDK6	Functional MTI	MIRT000682	Luciferase reporter assay, Western blot	22493297
hsa-miR-29a-3p	CDK6	Functional MTI	MIRT000682	Luciferase reporter assay, qRT-PCR, Western blot	23245396
hsa-miR-29a-3p	CDK6	Functional MTI	MIRT000682	qRT-PCR, Western blot	25889078
hsa-miR-29a-3p	COL4A2	Functional MTI	MIRT003220	Luciferase reporter assay, qRT-PCR, Western blot	20067797
hsa-miR-29a-3p	COL4A2	Functional MTI	MIRT003220	Luciferase reporter assay	22745231
hsa-miR-29a-3p	COL4A2	Functional MTI	MIRT003220	Western blot, Luciferase reporter assay, Immunofluorescence	25241894
hsa-miR-29a-3p	COL4A1	Functional MTI	MIRT003221	Luciferase reporter assay, qRT-PCR, Western blot	20067797
hsa-miR-29a-3p	COL4A1	Functional MTI	MIRT003221	Luciferase reporter assay	22745231
hsa-miR-29a-3p	COL4A1	Functional MTI	MIRT003221	Luciferase reporter assay	27666438
hsa-miR-29a-3p	SFRP2	Functional MTI	MIRT003607	Luciferase reporter assay, qRT-PCR, Western blot	20551325
hsa-miR-29a-3p	DKK1	Functional MTI	MIRT003609	Luciferase reporter assay, qRT-PCR, Western blot	20551325
hsa-miR-29a-3p	BACE1	Functional MTI	MIRT001766	Luciferase reporter assay, Western blot, Reporter assay;Other	18434550
hsa-miR-29a-3p	MCL1	Functional MTI	MIRT003286	qRT-PCR, Western blot	19850741
hsa-miR-29a-3p	MCL1	Functional MTI	MIRT003286	Luciferase reporter assay, qRT-PCR, Western blot	20041405
hsa-miR-29a-3p	MCL1	Functional MTI	MIRT003286	Immunohistochemistry, Microarray, Western blot	20643754
hsa-miR-29a-3p	MCL1	Functional MTI	MIRT003286	Luciferase reporter assay	24155920
hsa-miR-29a-3p	BCL2	Functional MTI	MIRT003291	Luciferase reporter assay, qRT-PCR, Western blot	20041405
hsa-miR-29a-3p	CD276	Functional MTI	MIRT003343	Luciferase reporter assay, Western blot	19584290
hsa-miR-29a-3p	S100B	Functional MTI	MIRT003735	Luciferase reporter assay, qRT-PCR, Northern blot	19102781
hsa-miR-29a-3p	DNMT3A	Functional MTI	MIRT003021	Immunohistochemistry, Microarray, Western blot	20643754
hsa-miR-29a-3p	DNMT3B	Functional MTI	MIRT003027	Luciferase reporter assay, Western blot, qRT-PCR, Reporter assay;Other	17890317
hsa-miR-29a-3p	DNMT3B	Functional MTI	MIRT003027	ChIP-seq, qRT-PCR, Western blot	23789939
hsa-miR-29a-3p	PIK3R1	Functional MTI	MIRT004103	Luciferase reporter assay, Northern blot, qRT-PCR, Western blot	20943204
hsa-miR-29a-3p	GLUL	Functional MTI	MIRT004021	Immunoblot, Luciferase reporter assay, Microarray, qRT-PCR	19951903
hsa-miR-29a-3p	PPM1D	Functional MTI	MIRT004044	Luciferase reporter assay, Microarray, qRT-PCR, Western blot	21175813
hsa-miR-29a-3p	ZFP36	Functional MTI	MIRT004630	Luciferase reporter assay	23401122
hsa-miR-29a-3p	TET1	Functional MTI	MIRT004420	Luciferase reporter assay, qRT-PCR, Western blot	23857059
hsa-miR-29a-3p	TET1	Functional MTI	MIRT004420	Luciferase reporter assay, Microarray, qRT-PCR, Western blot	23820384
hsa-miR-29a-3p	TET1	Functional MTI	MIRT004420	Luciferase reporter assay, qRT-PCR, Western blot	27555295
hsa-miR-29a-3p	KREMEN2	Functional MTI	MIRT004564	Luciferase reporter assay, qRT-PCR, Western blot	20551325
hsa-miR-29a-3p	ZFP36	Functional MTI	MIRT004630	GFP reporter assay	24103357
hsa-miR-29a-3p	ZFP36	Functional MTI	MIRT004630	Luciferase reporter assay, Western blot	26356262
hsa-miR-29a-3p	LPL	Functional MTI	MIRT005584	ELISA, Luciferase reporter assay, qRT-PCR, Western blot	21276447
hsa-miR-29a-3p	CPEB3	Functional MTI	MIRT005591	Luciferase reporter assay, Northern blot, qRT-PCR	20660482
hsa-miR-29a-3p	CPEB4	Functional MTI	MIRT005592	Luciferase reporter assay, Northern blot, qRT-PCR	20660482
hsa-miR-29a-3p	FGG	Functional MTI	MIRT005521	ELISA, Flow, Luciferase reporter assay	20570858
hsa-miR-29a-3p	FGA	Functional MTI	MIRT005531	Luciferase reporter assay	20570858
hsa-miR-29a-3p	FGB	Functional MTI	MIRT005532	Luciferase reporter assay	20570858
hsa-miR-29a-3p	ADAMTS9	Functional MTI	MIRT005668	Luciferase reporter assay, Microarray, Northern blot, qRT-PCR	20971881
hsa-miR-29a-3p	ITGA11	Functional MTI	MIRT005675	Luciferase reporter assay, Microarray, Northern blot, qRT-PCR	20971881
hsa-miR-29a-3p	SPARC	Functional MTI	MIRT006175	Luciferase reporter assay, Microarray, Northern blot, qRT-PCR, Western blot	21880628
hsa-miR-29a-3p	SPARC	Functional MTI	MIRT006175	Luciferase reporter assay, qRT-PCR, Western blot	23023935
hsa-miR-29a-3p	SPARC	Functional MTI	MIRT006175	Luciferase reporter assay	22745231
hsa-miR-29a-3p	SPARC	Functional MTI	MIRT006175	Next Generation Sequencing (NGS), qRT-PCR, Western blot	26199111
hsa-miR-29a-3p	SERPINB9	Functional MTI	MIRT006182	Luciferase reporter assay, Microarray, Northern blot, qRT-PCR, Western blot	21880628
hsa-miR-29a-3p	SAPCD2	Functional MTI	MIRT006111	Luciferase reporter assay, qRT-PCR, Western blot	21998710
hsa-miR-29a-3p	MYCN	Functional MTI	MIRT006135	Luciferase reporter assay, qRT-PCR	21835775
hsa-miR-29a-3p	MYCN	Functional MTI	MIRT006135	Reporter assay	21654684
hsa-miR-29a-3p	NASP	Functional MTI	MIRT006250	Luciferase reporter assay, Western blot	22080513
hsa-miR-29a-3p	NASP	Functional MTI	MIRT006250	Luciferase reporter assay	22194605
hsa-miR-29a-3p	DICER1	Functional MTI	MIRT006379	Luciferase reporter assay	21761362
hsa-miR-29a-3p	TNFAIP3	Functional MTI	MIRT006380	Luciferase reporter assay	21763284
hsa-miR-29a-3p	PPP1R13B	Functional MTI	MIRT006485	Luciferase reporter assay, Western blot	19079265
hsa-miR-29a-3p	CDC42	Functional MTI	MIRT006490	Luciferase reporter assay, Western blot	19079265
hsa-miR-29a-3p	CDC42	Functional MTI	MIRT006490	qRT-PCR, Western blot	20507733
hsa-miR-29a-3p	CDC42	Functional MTI	MIRT006490	Luciferase reporter assay	24085298
hsa-miR-29a-3p	NAV3	Functional MTI	MIRT006549	Luciferase reporter assay	20202123
hsa-miR-29a-3p	PXDN	Functional MTI	MIRT006551	Luciferase reporter assay, Western blot	20566844
hsa-miR-29a-3p	ABL1	Functional MTI	MIRT007197	Luciferase reporter assay	23428668
hsa-miR-29a-3p	PTEN	Functional MTI	MIRT007028	Luciferase reporter assay, Reporter assay	21573166
hsa-miR-29a-3p	PTEN	Functional MTI	MIRT007028	Luciferase reporter assay	23426367
hsa-miR-29a-3p	PTEN	Functional MTI	MIRT007028	Microarray, qRT-PCR, Western blot	23994196
hsa-miR-29a-3p	PTEN	Functional MTI	MIRT007028	Next Generation Sequencing (NGS), qRT-PCR, Western blot	26199111
hsa-miR-29a-3p	PTEN	Functional MTI	MIRT007028	qRT-PCR, Western blot	27523474
hsa-miR-29a-3p	CCNT2	Functional MTI	MIRT052997	Luciferase reporter assay, Western blot	22493297
hsa-miR-29a-3p	HBP1	Functional MTI	MIRT035539	Luciferase reporter assay	23541945
hsa-miR-29a-3p	TRIM68	Functional MTI	MIRT053017	Luciferase reporter assay, qRT-PCR, Western blot	22805767
hsa-miR-29a-3p	COL3A1	Functional MTI	MIRT028683	Luciferase reporter assay	22745231
hsa-miR-29a-3p	COL3A1	Functional MTI	MIRT028683	Next Generation Sequencing (NGS), qRT-PCR, Western blot	26199111
hsa-miR-29a-3p	KLF4	Functional MTI	MIRT052916	Immunoprecipitaion, Luciferase reporter assay, qRT-PCR, Western blot	24281002
hsa-miR-29a-3p	KLF4	Functional MTI	MIRT052916	Immunofluorescence, qRT-PCR, Reporter assay	22751119
hsa-miR-29a-3p	TDG	Functional MTI	MIRT053292	Luciferase reporter assay, qRT-PCR, Western blot	23857059
hsa-miR-29a-3p	TDG	Functional MTI	MIRT053292	Luciferase reporter assay, Microarray, qRT-PCR, Western blot	23820384
hsa-miR-29a-3p	VEGFA	Functional MTI	MIRT053585	Flow, Immunohistochemistry, Luciferase reporter assay, qRT-PCR, Western blot	27000664
hsa-miR-29a-3p	CCND2	Functional MTI	MIRT053579	Immunofluorescence, Immunohistochemistry, Luciferase reporter assay, Northern blot, qRT-PCR, Western blot	24130168
hsa-miR-29a-3p	CCND2	Functional MTI	MIRT053579	Flow, Luciferase reporter assay, qRT-PCR, Western blot, Cell proliferation, apoptosis, cell cycle assays	24076586
hsa-miR-29a-3p	MMP2	Functional MTI	MIRT053580	Immunofluorescence, Immunohistochemistry, Luciferase reporter assay, Northern blot, qRT-PCR, Western blot	24130168
hsa-miR-29a-3p	MMP2	Functional MTI	MIRT053580	Flow, Luciferase reporter assay, qRT-PCR, Western blot	24210072
hsa-miR-29a-3p	MMP2	Functional MTI	MIRT053580	Luciferase reporter assay	22745231
hsa-miR-29a-3p	MMP2	Functional MTI	MIRT053580	Luciferase reporter assay	26700017
hsa-miR-29a-3p	VEGFA	Functional MTI	MIRT053585	Luciferase reporter assay, qRT-PCR, Western blot	24209632
hsa-miR-29a-3p	VDAC1	Functional MTI	MIRT053765	Luciferase reporter assay, qRT-PCR, Western blot	22952654
hsa-miR-29a-3p	AKT2	Functional MTI	MIRT054191	Immunofluorescence, Immunohistochemistry, Luciferase reporter assay, Northern blot, qRT-PCR, Western blot	25428377
hsa-miR-29a-3p	AKT2	Functional MTI	MIRT054191	Flow, Luciferase reporter assay, qRT-PCR, Western blot, Cell proliferation, apoptosis, cell cycle assays	24076586
hsa-miR-29a-3p	AKT2	Functional MTI	MIRT054191	Immunohistochemistry, Luciferase reporter assay, qRT-PCR, Western blot	26512921
hsa-miR-29a-3p	CDK2	Functional MTI	MIRT054309	qRT-PCR, Western blot	25889078
hsa-miR-29a-3p	PER1	Functional MTI	MIRT054573	Luciferase reporter assay, qRT-PCR, Western blot	24578160
hsa-miR-29a-3p	FOXO3	Functional MTI	MIRT054878	Luciferase reporter assay, qRT-PCR, Western blot	24467486
hsa-miR-29a-3p	TET2	Functional MTI	MIRT210968	Luciferase reporter assay, Microarray, qRT-PCR, Western blot	23820384
hsa-miR-29a-3p	NFIA	Functional MTI	MIRT194613	Luciferase reporter assay	24085298
hsa-miR-29a-3p	NFIA	Functional MTI	MIRT194613	qRT-PCR, Luciferase reporter assay, Western blot	25435940
hsa-miR-29a-3p	TET3	Functional MTI	MIRT207248	Luciferase reporter assay, Microarray, qRT-PCR, Western blot	23820384
hsa-miR-29a-3p	SETDB1	Functional MTI	MIRT059476	ChIP-seq, Immunohistochemistry, Luciferase reporter assay, Next Generation Sequencing (NGS), qRT-PCR, Western blot	26481868
hsa-miR-29a-3p	TET2	Functional MTI	MIRT210968	Luciferase reporter assay, qRT-PCR, Western blot	26404510
hsa-miR-29a-3p	DNMT1	Functional MTI	MIRT437410	ChIP-seq, qRT-PCR, Western blot	23789939
hsa-miR-29a-3p	COL5A2	Functional MTI	MIRT437545	Luciferase reporter assay	22745231
hsa-miR-29a-3p	LAMC2	Functional MTI	MIRT437368	Luciferase reporter assay, qRT-PCR, Western blot	24091622
hsa-miR-29a-3p	ITGA6	Functional MTI	MIRT437373	Luciferase reporter assay, qRT-PCR, Western blot	24091622
hsa-miR-29a-3p	COL10A1	Functional MTI	MIRT437546	Luciferase reporter assay	22745231
hsa-miR-29a-3p	FBN1	Functional MTI	MIRT437547	Luciferase reporter assay	22745231
hsa-miR-29a-3p	FBN1	Functional MTI	MIRT437547	Western blot, Luciferase reporter assay, Immunofluorescence	25241894
hsa-miR-29a-3p	SERPINH1	Functional MTI	MIRT437548	Luciferase reporter assay, qRT-PCR, Western blot	24141696
hsa-miR-29a-3p	SERPINH1	Functional MTI	MIRT437548	Luciferase reporter assay	22745231
hsa-miR-29a-3p	SERPINH1	Functional MTI	MIRT437548	Next Generation Sequencing (NGS), qRT-PCR, Western blot	26199111
hsa-miR-29a-3p	LOX	Functional MTI	MIRT437550	Luciferase reporter assay	22745231
hsa-miR-29a-3p	PDGFRB	Functional MTI	MIRT437551	Luciferase reporter assay	22745231
hsa-miR-29a-3p	CDC7	Functional MTI	MIRT438098	Luciferase reporter assay	23877787
hsa-miR-29a-3p	TRAF4	Functional MTI	MIRT438257	Luciferase reporter assay	24100420
hsa-miR-29a-3p	CALCR	Functional MTI	MIRT438265	Luciferase reporter assay	24085298
hsa-miR-29a-3p	CD93	Functional MTI	MIRT438266	Luciferase reporter assay	24085298
hsa-miR-29a-3p	GPR85	Functional MTI	MIRT438267	Luciferase reporter assay	24085298
hsa-miR-29a-3p	SRGAP2	Functional MTI	MIRT438268	Luciferase reporter assay	24085298
hsa-miR-29a-3p	CEACAM6	Functional MTI	MIRT438274	Luciferase reporter assay, Western blot	25171863
hsa-miR-29a-3p	CCND1	Functional MTI	MIRT438346	qRT-PCR, Western blot	25889078
hsa-miR-29a-3p	CDK4	Functional MTI	MIRT438347	qRT-PCR, Western blot	25889078
hsa-miR-29a-3p	RNASEL	Functional MTI	MIRT438434	Immunoblot, Luciferase reporter assay, qRT-PCR, Western blot	23113544
hsa-miR-29a-3p	IGF1	Functional MTI	MIRT438679	Luciferase reporter assay, qRT-PCR, Western blot	23960076

## Sheet: GO_4dwPTB-FTB-White
Term	Overlap	P-value	Adjusted P-value	Old P-value	Old Adjusted P-value	Odds Ratio	Combined Score	Genes
Positive Regulation of Cellular Process (GO:0048522)	38/622	1.73785e-21	3.80416e-18	0	0	9.07187	433.65	APP;GSK3B;NOTCH1;FLT1;IRS1;PTEN;LPL;LAMC2;IGF1R;CDC42;ZFP36;CCND2;MYC;AKT2;AKT1;HTATIP2;PDGFRB;TGFB1;TPM1;IGF2;CDC7;DICER1;IGF1;S100B;QKI;MTOR;VEGFA;TIAM1;SFRP2;SAPCD2;CDK4;CEACAM6;CDK2;BCL2;ATM;TP53;FGFR3;EZH2
Regulation of Gene Expression (GO:0010468)	48/1127	1.62947e-20	1.78346e-17	0	0	6.51471	296.833	APP;GSK3B;KDM5B;DNMT1;NOTCH1;BMPR2;PLAG1;SRSF1;AHR;ETS1;ROBO1;CALCR;SART3;MYC;TRA2B;TDG;ABL1;DNMT3B;TRIM68;AKT1;MBNL3;CD276;MBNL1;SMAD4;MBNL2;TGFB1;SETDB1;CDKN2A;IGF2;SMARCA5;TFEB;PAX6;DICER1;IGF1;KLF4;DKK1;VEGFA;PER1;SFRP2;MYCN;CDK6;NFIA;CDK4;CDK2;ATM;TP53;NFE2L2;EZH2
Positive Regulation of Transcription by RNA Polymerase II (GO:0045944)	43/983	9.26817e-19	6.76268e-16	0	0	6.49506	269.691	APP;RNASEL;CCNT2;NOTCH1;BMPR2;PLAG1;PTEN;AHR;PIK3R1;FOXO3;ETS1;MUC1;MYC;ABL1;AKT1;HOXA1;HTATIP2;TFAP2C;SMAD4;TGFB1;CDKN2A;IGF2;SMARCA5;TFEB;TET2;TET1;PAX6;IGF1;KLF4;VEGFA;PER1;ZEB2;SFRP2;MYCN;CREB1;NFIA;TET3;HOXB3;ATM;ITGA6;PPARA;TP53;NFE2L2
Positive Regulation of Macromolecule Biosynthetic Process (GO:0010557)	27/355	8.68656e-18	4.75372e-15	0	0	10.7708	423.129	APP;GSK3B;DNMT1;NOTCH1;BMPR2;IRS1;ETS1;ROBO1;CALCR;MYC;AKT2;DNMT3B;AKT1;PDGFRB;SMAD4;TGFB1;CDKN2A;IGF2;PAX6;IGF1;KLF4;DKK1;VEGFA;MYCN;ATM;TP53;NFE2L2
Negative Regulation of Apoptotic Process (GO:0043066)	30/475	1.95369e-17	8.55326e-15	0	0	8.94828	344.278	ITGB1;GSK3B;NOTCH1;TNFAIP3;PIK3R1;FSTL1;IGF1R;CCND2;MYC;AKT1;MCL1;HTATIP2;FGB;FGA;PLK1;FGG;SERPINB9;IGF1;DKK1;MTOR;VEGFA;RNF144B;CREB1;PIK3CA;CEACAM6;BCL2;VDAC1;TP53;NFE2L2;CPEB4
Regulation of Transcription by RNA Polymerase II (GO:0006357)	61/2250	1.641e-16	5.98692e-14	0	0	4.27328	155.317	APP;CCNT2;BMPR2;PTEN;KEAP1;AHR;ETS1;ZFP36;CCND1;MYC;DNMT3B;AKT1;HOXA1;HTATIP2;DNMT3A;TFEB;TET2;TET1;PAX6;DICER1;DKK1;NCOR2;ZEB2;SFRP2;MYCN;ZEB1;CREB1;TET3;HOXB3;ITGA6;PPARA;TP53;RNASEL;NOTCH1;PLAG1;PIK3R1;FOXO3;PPM1D;HOXD10;MUC1;ABL1;ZBTB7A;TFAP2C;SMAD4;TGFB1;CDKN2A;PLK1;IGF2;SMARCA5;IGF1;KLF4;VEGFA;PER1;NFIA;CDK4;ATM;HBP1;ZNF215;CPEB3;NFE2L2;EZH2
Regulation of Cell Migration (GO:0030334)	29/479	2.1734e-16	6.79652e-14	0	0	8.49351	306.319	ITGB1;GSK3B;NOTCH1;FLT1;PTEN;LAMC2;FOXO3;CLDN1;IGF1R;ROBO1;CDC42;AKT2;AKT1;SRGAP2;GLUL;PDGFRB;TGFB1;TPM1;TET1;IGF1;VEGFA;TIAM1;SFRP2;NAV3;CEACAM6;NF1;ATM;ITGA6;EZH2
Positive Regulation of DNA-templated Transcription (GO:0045893)	44/1274	2.15337e-15	5.89215e-13	0	0	5.03902	170.177	APP;RNASEL;CCNT2;NOTCH1;BMPR2;PLAG1;PTEN;AHR;PIK3R1;FOXO3;ETS1;MUC1;MYC;ABL1;AKT1;HOXA1;HTATIP2;TFAP2C;SMAD4;TGFB1;CDKN2A;IGF2;SMARCA5;TFEB;TET2;TET1;PAX6;IGF1;KLF4;MTOR;VEGFA;PER1;ZEB2;SFRP2;MYCN;CREB1;NFIA;TET3;HOXB3;ATM;ITGA6;PPARA;TP53;NFE2L2
Regulation of Cell Population Proliferation (GO:0042127)	34/769	5.30136e-15	1.28941e-12	0	0	6.21851	204.408	APP;NOTCH1;BMPR2;FLT1;IRS1;PTEN;LAMC2;PPM1D;ETS1;IGF1R;CCND2;ADAMTS1;MYC;PDGFRB;TFAP2C;TGFB1;CDKN2A;IGF2;CDC7;NMI;IGF1;S100B;VEGFA;TIAM1;SFRP2;CDK6;SAPCD2;CDK4;CEACAM6;CDK2;BCL2;TP53;FGFR3;EZH2
Positive Regulation of Gene Expression (GO:0010628)	26/436	1.2825e-14	2.80739e-12	0	0	8.20754	262.538	APP;GSK3B;DNMT1;NOTCH1;BMPR2;PIK3R1;ETS1;ROBO1;CALCR;MYC;DNMT3B;AKT1;SMAD4;TGFB1;CDKN2A;PAX6;IGF1;KLF4;DKK1;MTOR;VEGFA;MYCN;ATM;CPEB3;TP53;NFE2L2
Positive Regulation of Cell Population Proliferation (GO:0008284)	27/484	1.91717e-14	3.81518e-12	0	0	7.67934	242.554	NOTCH1;FLT1;IRS1;PTEN;LAMC2;PIK3R1;IGF1R;CCND2;MYC;AKT1;PDGFRB;TGFB1;IGF2;CDC7;IGF1;S100B;VEGFA;TIAM1;SFRP2;CDK6;SAPCD2;CDK4;CEACAM6;CDK2;BCL2;FGFR3;EZH2
Positive Regulation of Cell Migration (GO:0030335)	23/344	4.41286e-14	8.04978e-12	0	0	9.13341	280.868	PDGFRB;ITGB1;SPARC;NOTCH1;TGFB1;BMPR2;FLT1;LAMC2;IGF1;ETS1;CLDN1;MTOR;IGF1R;VEGFA;CDC42;TIAM1;CEACAM6;AKT2;ABL1;AKT1;ATM;ITGA6;EZH2
Regulation of Apoptotic Process (GO:0042981)	31/704	1.10984e-13	1.86881e-11	0	0	6.08373	181.474	ITGB1;APP;GSK3B;PIK3R1;FOXO3;ETS1;FSTL1;IGF1R;CCND2;BCL2L11;MYC;AKT1;ZBTB7A;MCL1;HTATIP2;CDKN2A;PLK1;SERPINB9;IGF1;DKK1;MTOR;VEGFA;RNF144B;SFRP2;CREB1;NF1;BCL2;VDAC1;ATM;ITGA6;TP53
Regulation of miRNA Transcription (GO:1902893)	12/66	4.8134e-13	7.41891e-11	0	0	26.7886	759.784	NCOR2;APP;MYCN;TGFB1;MYC;PAX6;PPARA;FOXO3;KLF4;ETS1;TP53;VEGFA
Extracellular Matrix Organization (GO:0030198)	17/182	5.08377e-13	7.41891e-11	0	0	12.7388	360.605	ITGB1;APP;TGFB1;MMP2;COL3A1;COL1A2;MMP13;COL4A2;LOX;COL4A1;ADAMTS1;COL5A2;PXDN;SERPINH1;NF1;COL10A1;ADAMTS9
External Encapsulating Structure Organization (GO:0045229)	14/111	9.92312e-13	1.27775e-10	0	0	17.5753	485.759	ITGB1;APP;MMP2;COL3A1;COL1A2;MMP13;COL4A2;COL4A1;ADAMTS1;COL5A2;PXDN;NF1;COL10A1;ADAMTS9
Extracellular Structure Organization (GO:0043062)	14/111	9.92312e-13	1.27775e-10	0	0	17.5753	485.759	ITGB1;APP;MMP2;COL3A1;COL1A2;MMP13;COL4A2;COL4A1;ADAMTS1;COL5A2;PXDN;NF1;COL10A1;ADAMTS9
Negative Regulation of DNA-templated Transcription (GO:0045892)	35/1006	2.21059e-12	2.68833e-10	0	0	4.81959	129.347	APP;NOTCH1;KEAP1;AHR;FOXO3;ZFP36;MUC1;CCND1;MYC;DNMT3B;ZBTB7A;SMAD4;TGFB1;CDKN2A;PLK1;DNMT3A;IGF2;SMARCA5;TET1;PAX6;DICER1;KLF4;DKK1;VEGFA;NCOR2;PER1;ZEB2;SFRP2;ZEB1;CREB1;PDCD4;CPEB3;PPARA;TP53;EZH2
Positive Regulation of Cell Motility (GO:2000147)	18/249	8.10085e-12	9.33303e-10	0	0	9.66283	246.78	PDGFRB;ITGB1;NOTCH1;TGFB1;FLT1;LAMC2;IGF1;CLDN1;IGF1R;VEGFA;CDC42;TIAM1;CEACAM6;AKT2;AKT1;ATM;ITGA6;EZH2
Negative Regulation of Programmed Cell Death (GO:0043069)	21/382	2.50564e-11	2.74243e-09	0	0	7.30449	178.302	GSK3B;PLK1;SERPINB9;PIK3R1;IGF1;DKK1;FSTL1;MTOR;IGF1R;VEGFA;RNF144B;CCND2;CREB1;MYC;BCL2;AKT1;VDAC1;TP53;MCL1;NFE2L2;HTATIP2
Negative Regulation of Extrinsic Apoptotic Signaling Pathway (GO:2001237)	11/72	3.39665e-11	3.5406e-09	0	0	21.5989	520.656	FGB;GSK3B;FGA;FGG;BCL2;TNFAIP3;AKT1;ITGA6;IGF1;KLF4;MCL1
Negative Regulation of Transcription by RNA Polymerase II (GO:0000122)	28/732	5.46184e-11	5.43453e-09	0	0	5.13821	121.419	APP;NOTCH1;KEAP1;FOXO3;ZFP36;CCND1;MYC;DNMT3B;ZBTB7A;SMAD4;CDKN2A;PLK1;DNMT3A;IGF2;TET1;PAX6;DICER1;KLF4;DKK1;VEGFA;NCOR2;PER1;ZEB2;ZEB1;CPEB3;PPARA;TP53;EZH2
Positive Regulation of MAPK Cascade (GO:0043410)	20/362	7.05043e-11	6.71017e-09	0	0	7.30319	170.715	PDGFRB;FGB;APP;FGA;NOTCH1;TGFB1;FLT1;FGG;IGF2;IGF1;DKK1;RASGRP1;IGF1R;ROBO1;VEGFA;CALCR;TRAF4;ACKR3;FGFR3;EZH2
Negative Regulation of Gene Expression (GO:0010629)	20/364	7.77724e-11	7.09349e-09	0	0	7.25999	168.992	APP;GSK3B;DNMT1;TFAP2C;NOTCH1;TGFB1;SETDB1;DICER1;IGF1;PPM1D;KLF4;QKI;ROBO1;VEGFA;ZFP36;SFRP2;MYCN;AKT1;CPEB3;EZH2
Regulation of Phosphatidylinositol 3-Kinase/Protein Kinase B Signal Transduction (GO:0051896)	16/219	1.05572e-10	9.24389e-09	0	0	9.66552	222.033	PDGFRB;ITGB1;APP;TGFB1;FLT1;IRS1;IGF2;PTEN;IGF1;MTOR;IGF1R;VEGFA;CALCR;PIK3CA;PPARA;FGFR3
Cell Surface Receptor Protein Tyrosine Kinase Signaling Pathway (GO:0007169)	18/296	1.41281e-10	1.18947e-08	0	0	8.00993	181.667	PDGFRB;KL;GSK3B;FLT1;IRS1;MMP2;IGF2;PIK3R1;IGF1;IGF1R;VEGFA;TIAM1;COL4A2;PIK3CA;AKT2;PXDN;AKT1;FGFR3
+ Reg of Phosphatidylinositol 3-Kinase/Prot Kinase B Signal Transduction (GO:0051897)	14/162	1.76751e-10	1.433e-08	0	0	11.4892	258.004	PDGFRB;ITGB1;APP;TGFB1;FLT1;IRS1;IGF2;IGF1;MTOR;IGF1R;VEGFA;CALCR;PIK3CA;FGFR3
Cellular Response to Oxygen-Containing Compound (GO:1901701)	20/384	2.0053e-10	1.56772e-08	0	0	6.85404	153.051	APP;GSK3B;IRS1;TPM1;LPL;TNFAIP3;TET1;AHR;IGF1;MTOR;IGF1R;RAP1B;ZFP36;CREB1;CDK2;PXDN;PDCD4;ATM;TP53;CFTR
Positive Regulation of Apoptotic Process (GO:0043065)	17/313	2.63469e-09	1.98873e-07	0	0	7.05371	139.343	ITGB1;APP;GSK3B;TGFB1;CDKN2A;FOXO3;BACE1;SFRP2;BCL2L11;NF1;BCL2;PDCD4;VDAC1;ATM;ITGA6;TP53;MCL1
Positive Regulation of Intracellular Signal Transduction (GO:1902533)	24/652	3.17284e-09	2.31511e-07	0	0	4.82635	94.4451	PDGFRB;ITGB1;APP;SMAD4;TGFB1;BMPR2;FLT1;IRS1;CDKN2A;IGF2;PTEN;PIK3R1;NMI;IGF1;S100B;MTOR;IGF1R;VEGFA;BCL2L11;CALCR;PIK3CA;PDCD4;TP53;FGFR3
Regulation of Angiogenesis (GO:0045765)	14/211	5.64753e-09	3.98788e-07	0	0	8.60995	163.521	ITGB1;SPARC;FLT1;TNFAIP3;KLF4;ETS1;QKI;VEGFA;SFRP2;COL4A2;ADAMTS1;NF1;GLUL;HTATIP2
Positive Regulation of miRNA Transcription (GO:1902895)	8/47	7.19437e-09	4.9214e-07	0	0	24.1575	452.952	TGFB1;MYCN;MYC;PAX6;FOXO3;KLF4;ETS1;TP53
Positive Regulation of ERK1 and ERK2 Cascade (GO:0070374)	12/153	1.11394e-08	7.37585e-07	0	0	10.2143	187.053	PDGFRB;FGB;APP;FGA;NOTCH1;CALCR;TGFB1;FGG;ACKR3;IGF1;FGFR3;VEGFA
Regulation of ERK1 and ERK2 Cascade (GO:0070372)	14/223	1.14563e-08	7.37585e-07	0	0	8.11064	148.301	PDGFRB;FGB;APP;FGA;SMAD4;NOTCH1;TGFB1;FGG;IGF1;RASGRP1;VEGFA;CALCR;ACKR3;FGFR3
Insulin Receptor Signaling Pathway (GO:0008286)	8/51	1.41389e-08	8.84289e-07	0	0	21.9059	395.934	GSK3B;PIK3CA;IRS1;AKT2;IGF2;PIK3R1;IGF1;IGF1R
Intracellular Signaling Cassette (GO:0141124)	17/354	1.64802e-08	1.00209e-06	0	0	6.18254	110.798	APP;SMAD4;IRS1;PTEN;PIK3R1;IGF1R;TIAM1;ZFP36;CREB1;PIK3CA;MYC;NF1;AKT1;ACKR3;MAP3K8;FGFR3;NFE2L2
Positive Regulation of miRNA Metabolic Process (GO:2000630)	8/53	1.93881e-08	1.14704e-06	0	0	20.9302	371.69	MYCN;TGFB1;MYC;PAX6;FOXO3;KLF4;ETS1;TP53
Cellular Response to Decreased Oxygen Levels (GO:0036294)	9/78	2.79133e-08	1.58736e-06	0	0	15.4296	268.385	NOTCH1;TGFB1;MYC;PTGS2;TP53;MTOR;VEGFA;CPEB4;NFE2L2
Regulation of Anoikis (GO:2000209)	6/22	2.82998e-08	1.58736e-06	0	0	43.6941	759.422	ITGB1;NOTCH1;PIK3CA;CEACAM6;BCL2;MCL1
Negative Regulation of Macromolecule Biosynthetic Process (GO:0010558)	13/202	2.90061e-08	1.58736e-06	0	0	8.28562	143.803	APP;GSK3B;DNMT1;NOTCH1;TGFB1;SETDB1;DICER1;IGF1;KLF4;ROBO1;VEGFA;SFRP2;MYCN
Cellular Response to Insulin Stimulus (GO:0032869)	10/108	3.96653e-08	2.11774e-06	0	0	12.1256	206.655	GSK3B;PIK3CA;IRS1;AKT2;IGF2;AKT1;PIK3R1;IGF1;MTOR;IGF1R
Positive Regulation of Programmed Cell Death (GO:0043068)	14/248	4.37601e-08	2.2388e-06	0	0	7.23488	122.592	ITGB1;APP;CDKN2A;FOXO3;SFRP2;BCL2L11;NF1;BCL2;VDAC1;ATM;ITGA6;TP53;MCL1;HTATIP2
Phosphatidylinositol 3-Kinase/Protein Kinase B Signal Transduction (GO:0043491)	7/39	4.39782e-08	2.2388e-06	0	0	25.6183	433.964	PIK3CA;IRS1;PTEN;NF1;AKT1;PIK3R1;IGF1R
Positive Regulation of Cell Differentiation (GO:0045597)	15/297	6.18471e-08	3.0769e-06	0	0	6.45632	107.166	APP;GSK3B;SMAD4;TGFB1;BMPR2;LPL;IGF1;MTOR;TIAM1;ZFP36;SFRP2;ZEB1;CREB1;AKT1;EZH2
Negative Regulation of Cell Migration (GO:0030336)	12/184	8.69322e-08	4.22877e-06	0	0	8.36018	135.921	GSK3B;COL3A1;SFRP2;NAV3;TPM1;NF1;PTEN;TET1;FOXO3;SRGAP2;ADAMTS9;ROBO1
Regulation of Epithelial to Mesenchymal Transition (GO:0010717)	9/91	1.08786e-07	5.17679e-06	0	0	12.9749	208.038	GSK3B;TIAM1;SMAD4;SFRP2;TGFB1;PTEN;MTOR;QKI;EZH2
Response to Amyloid-Beta (GO:1904645)	7/45	1.24116e-07	5.66022e-06	0	0	21.5668	342.956	APP;GSK3B;CALCR;MMP13;MMP2;IGF1;IGF1R
Collagen Fibril Organization (GO:0030199)	7/45	1.24116e-07	5.66022e-06	0	0	21.5668	342.956	COL3A1;COL1A2;LOX;COL5A2;PXDN;SERPINH1;NF1
Regulation of Endothelial Cell Apoptotic Process (GO:2000351)	7/47	1.69486e-07	7.57151e-06	0	0	20.4864	319.393	FGB;FGA;TGFB1;FGG;PDCD4;TNFAIP3;NFE2L2
Positive Regulation of Smooth Muscle Cell Proliferation (GO:0048661)	7/49	2.28093e-07	9.98589e-06	0	0	19.5089	298.359	PDGFRB;DNMT1;TGFB1;MMP2;AKT1;PIK3R1;IGF1
Negative Regulation of Multicellular Organismal Process (GO:0051241)	13/243	2.51068e-07	1.07763e-05	0	0	6.7944	103.258	ITGB1;APP;GSK3B;NOTCH1;BMPR2;PTEN;TET1;KREMEN2;HMGCR;DKK1;QKI;ROBO1;SFRP2
Negative Regulation of Cell Population Proliferation (GO:0008285)	16/379	2.576e-07	1.08012e-05	0	0	5.36116	81.3387	APP;NOTCH1;TGFB1;BMPR2;CDKN2A;PTEN;TNFAIP3;NMI;PPM1D;ETS1;SFRP2;CDK6;ADAMTS1;MYC;NF1;TP53
Artery Morphogenesis (GO:0048844)	6/31	2.61517e-07	1.08012e-05	0	0	27.9515	423.655	PDGFRB;BMPR2;NOTCH1;NF1;HOXA1;VEGFA
Negative Regulation of Anoikis (GO:2000811)	5/17	2.83141e-07	1.14777e-05	0	0	48.2749	727.855	ITGB1;NOTCH1;PIK3CA;CEACAM6;MCL1
Blood Vessel Morphogenesis (GO:0048514)	7/51	3.02904e-07	1.20556e-05	0	0	18.6202	279.487	FLT1;TGFB1;LOX;COL4A1;NF1;HOXA1;VEGFA
Cellular Response to Hypoxia (GO:0071456)	8/77	3.84713e-07	1.50382e-05	0	0	13.6335	201.378	NOTCH1;TGFB1;MYC;PTGS2;TP53;MTOR;VEGFA;NFE2L2
Negative Regulation of Cell Motility (GO:2000146)	10/139	4.31682e-07	1.65781e-05	0	0	9.19725	134.791	GSK3B;SFRP2;NAV3;TPM1;NF1;PTEN;TET1;FOXO3;SRGAP2;ROBO1
Cell-Matrix Adhesion (GO:0007160)	9/107	4.4123e-07	1.66526e-05	0	0	10.8477	158.742	ITGB1;FGB;TIAM1;FGA;COL3A1;ITGA11;FGG;ITGA6;ADAMTS9
Regulation of Smooth Muscle Cell Proliferation (GO:0048660)	7/54	4.53183e-07	1.68139e-05	0	0	17.4291	254.586	PDGFRB;BMPR2;TGFB1;TNFAIP3;AKT1;PIK3R1;IGF1
Regulation of Protein Localization to Nucleus (GO:1900180)	7/56	5.84742e-07	2.13333e-05	0	0	16.716	239.909	APP;GSK3B;TGFB1;CDKN2A;PLK1;GLUL;MTOR
Myoblast Differentiation (GO:0045445)	5/21	9.04911e-07	3.20268e-05	0	0	36.1988	503.722	ITGB1;MBNL1;NOTCH1;SDC1;IGF1
Regulation of Cell Cycle (GO:0051726)	14/318	9.07108e-07	3.20268e-05	0	0	5.54906	77.2041	TGFB1;PPP1R13B;CDKN2A;PLK1;ETS1;HOXD10;CDK6;CDK4;MYC;AKT2;CDK2;ATM;HBP1;TP53
Regulation of Vascular Associated Smooth Muscle Cell Proliferation (GO:1904705)	6/38	9.31782e-07	3.23757e-05	0	0	21.8294	303.127	DNMT1;MMP2;TPM1;PTEN;PDCD4;IGF1
Positive Regulation of Biosynthetic Process (GO:0009891)	8/87	9.91481e-07	3.39118e-05	0	0	11.9017	164.531	APP;CREB1;TGFB1;AKT1;PPARA;PTGS2;KLF4;MTOR
Regulation of Endothelial Cell Migration (GO:0010594)	8/88	1.08252e-06	3.64559e-05	0	0	11.7524	161.433	SPARC;ABL1;NF1;AKT1;ETS1;ADAMTS9;GLUL;VEGFA
Negative Regulation of Cellular Process (GO:0048523)	18/531	1.11376e-06	3.69397e-05	0	0	4.28847	58.7854	APP;SMAD4;NOTCH1;TGFB1;BMPR2;PPP1R13B;CDKN2A;PTEN;NMI;PPM1D;ETS1;HOXD10;SFRP2;CDK6;ADAMTS1;MYC;AKT3;TP53
Cellular Response to Oxidative Stress (GO:0034599)	9/121	1.25134e-06	4.08834e-05	0	0	9.48503	128.914	TPM1;PXDN;ABL1;KEAP1;TET1;ATM;FOXO3;TP53;NFE2L2
Negative Regulation of Cell-Cell Adhesion (GO:0022408)	6/40	1.27679e-06	4.11012e-05	0	0	20.5433	278.796	NOTCH1;TGFB1;AKT1;KLF4;PPARA;VEGFA
Regulation of Heterotypic Cell-Cell Adhesion (GO:0034114)	5/23	1.47517e-06	4.55177e-05	0	0	32.1735	431.985	FGB;FGA;CEACAM6;FGG;KLF4
Artery Development (GO:0060840)	5/23	1.47517e-06	4.55177e-05	0	0	32.1735	431.985	BMPR2;NF1;HOXA1;ROBO1;VEGFA
G1/S Transition of Mitotic Cell Cycle (GO:0000082)	7/64	1.47636e-06	4.55177e-05	0	0	14.3641	192.851	CCND2;CDK6;CCND1;CDK4;MYC;CDK2;CDC7
Insulin-Like Growth Factor Receptor Signaling Pathway (GO:0048009)	4/11	1.82246e-06	5.46859e-05	0	0	65.8372	870.06	IRS1;IGF1;PIK3R1;IGF1R
Cell Cycle G1/S Phase Transition (GO:0044843)	7/66	1.8237e-06	5.46859e-05	0	0	13.8757	183.363	CCND2;CDK6;CCND1;CDK4;MYC;CDK2;CDC7
Negative Regulation of Extrinsic Apoptotic Signaling Pathway via Death Domain Receptors (GO:1902042)	5/24	1.85014e-06	5.47291e-05	0	0	30.4786	402.325	FGB;FGA;GSK3B;FGG;TNFAIP3
Regulation of Neuron Apoptotic Process (GO:0043523)	9/129	2.1375e-06	6.23866e-05	0	0	8.8491	115.533	BACE1;APP;GSK3B;BCL2;NF1;FOXO3;DKK1;MCL1;CPEB4
Regulation of Inflammatory Response (GO:0050727)	12/249	2.20582e-06	6.35334e-05	0	0	6.04724	78.7617	APP;TGFB1;PDCD4;LPL;TNFAIP3;MAP3K8;AHR;NMI;PPARA;PTGS2;KLF4;ETS1
Cellular Response to Low-Density Lipoprotein Particle Stimulus (GO:0071404)	5/25	2.29625e-06	6.44422e-05	0	0	28.9532	375.935	ITGB1;APP;TGFB1;LPL;AKT1
Positive Regulation of D-glucose Import (GO:0046326)	5/25	2.29625e-06	6.44422e-05	0	0	28.9532	375.935	IRS1;AKT2;AKT1;PIK3R1;IGF1
Cellular Response to Nitrogen Compound (GO:1901699)	10/169	2.57955e-06	7.14763e-05	0	0	7.45056	95.873	RAP1B;APP;GSK3B;AKT1;AHR;IGF1;TP53;CFTR;MTOR;IGF1R
Fibrinolysis (GO:0042730)	4/12	2.71492e-06	7.4287e-05	0	0	57.6047	738.304	FGB;FGA;FGG;GP1BA
Regulation of Glycogen Biosynthetic Process (GO:0005979)	5/26	2.82279e-06	7.53547e-05	0	0	27.5731	352.323	GSK3B;IRS1;AKT2;IGF2;IGF1
Negative Regulation of Endothelial Cell Apoptotic Process (GO:2000352)	5/26	2.82279e-06	7.53547e-05	0	0	27.5731	352.323	FGB;FGA;FGG;TNFAIP3;NFE2L2
Heart Development (GO:0007507)	10/171	2.86739e-06	7.56231e-05	0	0	7.35726	93.8941	COL3A1;NOTCH1;TGFB1;BMPR2;NF1;PTEN;CACNA1C;DKK1;FBN1;VEGFA
Regulation of DNA-templated Transcription (GO:0006355)	40/2139	2.96093e-06	7.68091e-05	0	0	2.48368	31.6172	APP;KDM5B;NOTCH1;PLAG1;AHR;FOXO3;ETS1;HOXD10;MYC;HOXA1;ZBTB7A;HTATIP2;TFAP2C;SMAD4;TGFB1;CDKN2A;DNMT3A;IGF2;SMARCA5;TFEB;PAX6;IGF1;KLF4;VEGFA;NCOR2;PER1;ZEB2;SFRP2;MYCN;ZEB1;CREB1;NFIA;PDCD4;HOXB3;HBP1;ZNF215;PPARA;TP53;NFE2L2;EZH2
Regulation of Fibroblast Proliferation (GO:0048145)	6/46	2.98254e-06	7.68091e-05	0	0	17.4565	222.094	CDK6;CDK4;MYC;NF1;IGF1;TP53
Positive Regulation of Multicellular Organismal Process (GO:0051240)	15/407	3.33425e-06	8.48683e-05	0	0	4.61846	58.2446	FGB;APP;FGA;SMAD4;TGFB1;BMPR2;FGG;LPL;TET1;CACNA1C;MTOR;IGF1R;VEGFA;TIAM1;EZH2
Negative Regulation of miRNA Metabolic Process (GO:2000629)	5/27	3.43974e-06	8.65469e-05	0	0	26.3184	331.089	NCOR2;TGFB1;PPARA;QKI;VEGFA
Positive Regulation of Cell-Substrate Adhesion (GO:0010811)	7/73	3.6232e-06	9.01272e-05	0	0	12.3997	155.345	FGB;CDC42;GSK3B;FGA;CDK6;FGG;ABL1
Regulation of Fatty Acid Beta-Oxidation (GO:0031998)	4/13	3.89464e-06	9.36852e-05	0	0	51.2016	637.762	IRS1;AKT2;AKT1;PPARA
Positive Regulation of Glycogen Biosynthetic Process (GO:0045725)	4/13	3.89464e-06	9.36852e-05	0	0	51.2016	637.762	IRS1;AKT2;IGF2;IGF1
Positive Regulation of Heterotypic Cell-Cell Adhesion (GO:0034116)	4/13	3.89464e-06	9.36852e-05	0	0	51.2016	637.762	FGB;FGA;CEACAM6;FGG
Positive Regulation of Protein-Containing Complex Assembly (GO:0031334)	8/105	4.13641e-06	9.84196e-05	0	0	9.68434	120.044	RAP1B;GSK3B;BCL2L11;TGFB1;PIEZO1;ATM;TP53;VEGFA
Positive Regulation of Epithelial to Mesenchymal Transition (GO:0010718)	6/49	4.35648e-06	0.000102541	0	0	16.2361	200.416	TIAM1;SMAD4;NOTCH1;TGFB1;MTOR;EZH2
Positive Regulation of Blood Vessel Endothelial Cell Migration (GO:0043536)	6/50	4.91465e-06	0.000113244	0	0	15.8663	193.939	TGFB1;AKT3;AKT1;PTGS2;ETS1;VEGFA
Positive Regulation of Fat Cell Differentiation (GO:0045600)	6/50	4.91465e-06	0.000113244	0	0	15.8663	193.939	ZFP36;CREB1;SFRP2;AKT1;LPL;PTGS2
Blood Coagulation, Fibrin Clot Formation (GO:0072378)	4/14	5.41507e-06	0.000122202	0	0	46.0791	558.77	FGB;FGA;FGG;GP1BA
Protein Activation Cascade (GO:0072376)	4/14	5.41507e-06	0.000122202	0	0	46.0791	558.77	FGB;FGA;FGG;GP1BA
Protein Phosphorylation (GO:0006468)	14/373	5.81637e-06	0.000129919	0	0	4.68568	56.4851	PDGFRB;GSK3B;RNASEL;FLT1;PLK1;IGF1R;CREB1;AKT3;CDK2;ABL1;AKT1;MAP3K8;ATM;HTATIP2
Regulation of Vasoconstriction (GO:0019229)	5/30	5.94351e-06	0.000131418	0	0	23.1567	278.65	ITGB1;FGB;FGA;BMPR2;FGG
Positive Regulation of D-glucose Transmembrane Transport (GO:0010828)	5/31	7.03621e-06	0.000154023	0	0	22.265	264.161	IRS1;AKT2;AKT1;PIK3R1;IGF1
Mitotic Cell Cycle Phase Transition (GO:0044772)	8/113	7.1521e-06	0.000155009	0	0	8.94286	105.956	CCND2;CDK6;CCND1;CDK4;MYC;PLK1;CDK2;CDC7
Negative Regulation of Cell Cycle (GO:0045786)	7/81	7.28895e-06	0.000155542	0	0	11.0547	130.768	PPP1R13B;TGFB1;CDK6;CDKN2A;PTEN;ETS1;HOXD10
Positive Regulation of Glycogen Metabolic Process (GO:0070875)	4/15	7.33353e-06	0.000155542	0	0	41.8879	495.243	IRS1;AKT2;IGF2;IGF1
Cellular Response to Growth Factor Stimulus (GO:0071363)	9/150	7.38985e-06	0.000155542	0	0	7.52312	88.8887	ZFP36;SMAD4;NOTCH1;TGFB1;BMPR2;FLT1;AKT1;KLF4;VEGFA
Transforming Growth Factor Beta Receptor Superfamily Signaling Pathway (GO:0141091)	8/114	7.63477e-06	0.000159167	0	0	8.85804	104.373	ITGB1;SMAD4;COL3A1;TGFB1;COL1A2;BMPR2;PXDN;PDCD4
Regulation of Extrinsic Apoptotic Signaling Pathway via Death Domain Receptors (GO:1902041)	5/32	8.28006e-06	0.000170991	0	0	21.4392	250.875	FGB;GSK3B;FGA;FGG;TNFAIP3
Positive Regulation of RNA Biosynthetic Process (GO:1902680)	17/555	8.61065e-06	0.000176156	0	0	3.83276	44.6996	SMAD4;NOTCH1;TGFB1;CDKN2A;TFEB;PAX6;AHR;IGF1;FOXO3;KLF4;ETS1;MYCN;CREB1;MYC;PPARA;TP53;NFE2L2
Regulation of Blood Vessel Endothelial Cell Migration (GO:0043535)	6/57	1.0666e-05	0.000216185	0	0	13.6837	156.658	TGFB1;AKT3;NF1;AKT1;ETS1;VEGFA
Positive Regulation of Carbohydrate Metabolic Process (GO:0045913)	5/34	1.12794e-05	0.00022652	0	0	19.9587	227.38	APP;IRS1;AKT2;IGF1;MTOR
Positive Regulation of Endothelial Cell Migration (GO:0010595)	7/88	1.26377e-05	0.00025149	0	0	10.0958	113.868	SPARC;TGFB1;AKT3;ABL1;AKT1;ETS1;VEGFA
Mitotic DNA Damage Checkpoint Signaling (GO:0044773)	6/59	1.30524e-05	0.000257402	0	0	13.166	148.072	MUC1;CCND1;PLK1;CDK2;ATM;TP53
Negative Regulation of Intracellular Signal Transduction (GO:1902532)	12/297	1.32798e-05	0.000259549	0	0	5.01643	56.3308	GSK3B;PER1;NF1;BCL2;PTEN;TNFAIP3;NMI;PPARA;KLF4;DKK1;IGF1R;EZH2
Negative Regulation of Smooth Muscle Cell Proliferation (GO:0048662)	5/36	1.50659e-05	0.000289292	0	0	18.6691	207.285	BMPR2;TPM1;PTEN;PDCD4;TNFAIP3
Regulation of D-glucose Import (GO:0046324)	5/36	1.50659e-05	0.000289292	0	0	18.6691	207.285	IRS1;AKT2;AKT1;PIK3R1;IGF1
Regulation of G2/M Transition of Mitotic Cell Cycle (GO:0010389)	5/37	1.72965e-05	0.000329234	0	0	18.0848	198.3	CDK6;CCND1;CDK4;CDK2;CDC7
Regulation of Epithelial Cell Proliferation (GO:0050678)	7/93	1.81767e-05	0.000340074	0	0	9.5064	103.766	ZFP36;SFRP2;TGFB1;CDK6;MYC;IGF1;VEGFA
Positive Regulation of Cellular Component Biogenesis (GO:0044089)	7/93	1.81767e-05	0.000340074	0	0	9.5064	103.766	GSK3B;SMAD4;BCL2L11;TGFB1;CDK2;SDC1;VEGFA
Negative Regulation of RNA Biosynthetic Process (GO:1902679)	15/470	1.8518e-05	0.000343525	0	0	3.96608	43.2174	SMAD4;NOTCH1;TGFB1;CDKN2A;DNMT3A;AHR;KLF4;NCOR2;PER1;SFRP2;ZEB1;PDCD4;TP53;ZBTB7A;EZH2
Regulation of Erythrocyte Differentiation (GO:0045646)	5/38	1.9776e-05	0.000357631	0	0	17.5359	189.932	ZFP36;CDK6;FOXO3;ETS1;GLUL
Positive Regulation of Exocytosis (GO:0045921)	5/38	1.9776e-05	0.000357631	0	0	17.5359	189.932	FGB;FGA;FGG;SDC1;CFTR
Regulation of MAPK Cascade (GO:0043408)	11/260	2.00604e-05	0.000357631	0	0	5.24096	56.6903	APP;PER1;TGFB1;FLT1;IGF2;NF1;IGF1;RASGRP1;FGFR3;IGF1R;VEGFA
Regulation of Macromolecule Biosynthetic Process (GO:0010556)	9/170	2.02029e-05	0.000357631	0	0	6.58188	71.148	APP;CDK6;SART3;CDK4;MYC;CDK2;TRIM68;AHR;IGF1
Vasculature Development (GO:0001944)	4/19	2.02587e-05	0.000357631	0	0	30.7116	331.898	PDGFRB;BMPR2;PIK3CA;QKI
Positive Regulation of Small Molecule Metabolic Process (GO:0062013)	4/19	2.02587e-05	0.000357631	0	0	30.7116	331.898	IRS1;AKT2;AKT1;PPARA
Positive Regulation of Mitotic Cell Cycle Phase Transition (GO:1901992)	6/64	2.09438e-05	0.000366768	0	0	12.028	129.586	CCND2;CCND1;ADAMTS1;CDK4;AKT1;CDC7
Circulatory System Development (GO:0072359)	8/132	2.23406e-05	0.000388124	0	0	7.56528	81.0174	COL3A1;NOTCH1;TGFB1;PIK3CA;NF1;PTEN;CACNA1C;FBN1
Positive Regulation of Neuron Apoptotic Process (GO:0043525)	5/39	2.25235e-05	0.00038822	0	0	17.0193	182.122	BACE1;GSK3B;NF1;FOXO3;MCL1
Regulation of Cell Cycle G2/M Phase Transition (GO:1902749)	4/20	2.51498e-05	0.000430101	0	0	28.7907	304.913	CDK6;CDK4;CDK2;TP53
Constitutive Heterochromatin Formation (GO:0140719)	5/40	2.55587e-05	0.000433706	0	0	16.5322	174.82	SETDB1;DNMT3A;SMARCA5;PPM1D;EZH2
Negative Regulation of Cell Differentiation (GO:0045596)	10/220	2.61574e-05	0.00044045	0	0	5.62651	59.3674	GSK3B;SFRP2;NOTCH1;TGFB1;CDK6;COL5A2;IGF2;PTEN;PDCD4;PPARA
Regulation of Cell Growth (GO:0001558)	10/222	2.82603e-05	0.000472227	0	0	5.57286	58.3704	CDC42;SMAD4;SFRP2;TGFB1;BMPR2;CDKN2A;BCL2;AKT1;TP53;MTOR
Cellular Response to Chemical Stress (GO:0062197)	7/100	2.9169e-05	0.000483719	0	0	8.78775	91.7652	PIK3CA;ABL1;KEAP1;ATM;FOXO3;MTOR;NFE2L2
Ras Protein Signal Transduction (GO:0007265)	6/68	2.96999e-05	0.000485173	0	0	11.2497	117.271	CDKN2A;CDK2;NF1;IGF1;TP53;RASGRP1
Extrinsic Apoptotic Signaling Pathway (GO:0097191)	6/68	2.96999e-05	0.000485173	0	0	11.2497	117.271	GSK3B;SMAD4;TGFB1;BCL2;FGFR3;MCL1
Regulation of Glycolytic Process (GO:0006110)	5/42	3.25757e-05	0.00052821	0	0	15.637	161.56	APP;IGF1;PPARA;ZBTB7A;MTOR
Plasminogen Activation (GO:0031639)	3/8	3.63176e-05	0.000580286	0	0	68.7364	702.707	FGB;FGA;FGG
Positive Regulation of Fatty Acid Beta-Oxidation (GO:0032000)	3/8	3.63176e-05	0.000580286	0	0	68.7364	702.707	IRS1;AKT2;PPARA
Negative Regulation of Cell Development (GO:0010721)	4/22	3.74528e-05	0.00059191	0	0	25.5891	260.816	GSK3B;NOTCH1;PAX6;IGF1
Regulation of RNA Splicing (GO:0043484)	7/104	3.75859e-05	0.00059191	0	0	8.42366	85.8276	MBNL1;MBNL2;TRA2B;SRSF1;PIK3R1;MBNL3;QKI
Cellular Response to Reactive Oxygen Species (GO:0034614)	6/71	3.80249e-05	0.000592828	0	0	10.7289	109.191	TPM1;PXDN;TNFAIP3;TET1;ATM;NFE2L2
Regulation of Autophagy (GO:0010506)	10/230	3.81858e-05	0.000592828	0	0	5.36802	54.6091	GSK3B;BCL2;TFEB;KEAP1;AKT1;VDAC1;ATM;FOXO3;MTOR;MCL1
Positive Regulation of Cell Cycle G1/S Phase Transition (GO:1902808)	5/44	4.10011e-05	0.000628962	0	0	14.8336	149.847	CCND2;CCND1;ADAMTS1;AKT1;EZH2
Apoptotic Process (GO:0006915)	10/232	4.1088e-05	0.000628962	0	0	5.31911	53.722	BCL2L11;TGFB1;BMPR2;PIK3CA;MYC;BCL2;AKT1;VDAC1;AHR;MTOR
Cellular Response to Lipid (GO:0071396)	10/234	4.41766e-05	0.000664096	0	0	5.27108	52.8548	GSK3B;ZFP36;CREB1;IRS1;PDCD4;LPL;TNFAIP3;ATM;AHR;CFTR
Negative Regulation of Epithelial Cell Proliferation (GO:0050680)	6/73	4.45452e-05	0.000664096	0	0	10.4076	104.273	SPARC;SFRP2;TGFB1;CDK6;NF1;ROBO1
Positive Regulation of Protein Transport (GO:0051222)	6/73	4.45452e-05	0.000664096	0	0	10.4076	104.273	FGB;APP;FGA;TGFB1;FGG;IGF1
Small GTPase-mediated Signal Transduction (GO:0007264)	9/188	4.45967e-05	0.000664096	0	0	5.9146	59.2515	RAP1B;TIAM1;COL1A2;CDKN2A;CDK2;NF1;IGF1;TP53;RASGRP1
Eye Morphogenesis (GO:0048592)	4/23	4.5027e-05	0.000665974	0	0	24.2411	242.611	COL5A2;NF1;VEGFA;FBN1
Supramolecular Fiber Organization (GO:0097435)	12/339	4.85771e-05	0.00071366	0	0	4.36272	43.3321	BACE1;CDC42;APP;COL3A1;COL1A2;LOX;CDKN2A;TPM1;COL5A2;PXDN;SERPINH1;NF1
Central Nervous System Development (GO:0007417)	11/288	5.10694e-05	0.000745272	0	0	4.70445	46.4909	APP;ZEB2;ZEB1;ALDH5A1;COL4A1;PBX3;NF1;PTEN;PAX6;S100B;QKI
Regulation of Fat Cell Differentiation (GO:0045598)	6/75	5.19319e-05	0.000747887	0	0	10.1049	99.6903	ZFP36;CREB1;SFRP2;TGFB1;AKT1;LPL
Positive Regulation of Secretion by Cell (GO:1903532)	6/75	5.19319e-05	0.000747887	0	0	10.1049	99.6903	FGB;FGA;TGFB1;FGG;IGF1;CFTR
DNA Methylation-Dependent Constitutive Heterochromatin Formation (GO:0006346)	4/24	5.36625e-05	0.000759468	0	0	23.0279	226.429	SETDB1;DNMT3A;SMARCA5;PPM1D
Negative Regulation of Gene Expression, Epigenetic (GO:0045814)	7/110	5.38696e-05	0.000759468	0	0	7.93055	77.9489	DNMT1;TFAP2C;MYC;DNMT3A;SMARCA5;PPM1D;EZH2
Cellular Response to Forskolin (GO:1904322)	3/9	5.41238e-05	0.000759468	0	0	57.2775	562.707	CREB1;AHR;CFTR
Response to Forskolin (GO:1904321)	3/9	5.41238e-05	0.000759468	0	0	57.2775	562.707	CREB1;AHR;CFTR
Transforming Growth Factor Beta Receptor Signaling Pathway (GO:0007179)	6/76	5.59756e-05	0.00078045	0	0	9.96	97.5143	ITGB1;SMAD4;COL3A1;TGFB1;COL1A2;PXDN
Positive Regulation of GTPase Activity (GO:0043547)	7/111	5.70738e-05	0.000785752	0	0	7.85389	76.7417	ITGB1;TIAM1;NF1;ITGA6;SRGAP2;RASGRP1;EZH2
Regulation of G1/S Transition of Mitotic Cell Cycle (GO:2000045)	7/111	5.70738e-05	0.000785752	0	0	7.85389	76.7417	CCND2;CCND1;ADAMTS1;CDKN2A;PTEN;AKT1;KLF4
Negative Regulation of miRNA Transcription (GO:1902894)	4/25	6.34466e-05	0.000868029	0	0	21.9302	211.963	NCOR2;TGFB1;PPARA;VEGFA
Negative Regulation of Growth (GO:0045926)	7/115	7.14911e-05	0.000966012	0	0	7.56147	72.1813	SMAD4;SFRP2;TGFB1;BMPR2;CDKN2A;TP53;FGFR3
Positive Regulation of Inflammatory Response (GO:0050729)	7/115	7.14911e-05	0.000966012	0	0	7.56147	72.1813	APP;TGFB1;PDCD4;LPL;MAP3K8;NMI;ETS1
Regulation of Cell Differentiation (GO:0045595)	9/201	7.48011e-05	0.00100454	0	0	5.51048	52.3533	TIAM1;GSK3B;CCNT2;TGFB1;CDK6;IGF2;NF1;KLF4;QKI
Positive Regulation of Cell-Cell Adhesion (GO:0022409)	5/50	7.6655e-05	0.001013	0	0	12.8519	121.787	FGB;FGA;CEACAM6;FGG;PIEZO1
Regulation of Extracellular Matrix Assembly (GO:1901201)	3/10	7.68195e-05	0.001013	0	0	49.0925	465.105	SMAD4;NOTCH1;TGFB1
Negative Regulation of Cell-Cell Adhesion Mediated by Cadherin (GO:2000048)	3/10	7.68195e-05	0.001013	0	0	49.0925	465.105	NOTCH1;TGFB1;VEGFA
Positive Regulation of Protein Metabolic Process (GO:0051247)	9/202	7.77054e-05	0.00101855	0	0	5.48165	51.8706	APP;GSK3B;TGFB1;PLK1;AKT1;TNFAIP3;CPEB3;KLF4;MTOR
Epithelial to Mesenchymal Transition (GO:0001837)	5/51	8.43861e-05	0.00109953	0	0	12.5718	117.925	GSK3B;SMAD4;NOTCH1;TGFB1;IGF1
Response to Insulin (GO:0032868)	6/82	8.58391e-05	0.00110497	0	0	9.1709	85.8674	PIK3CA;IRS1;AKT2;AKT1;PIK3R1;MTOR
in Utero Embryonic Development (GO:0001701)	4/27	8.68223e-05	0.00110497	0	0	20.0212	187.232	MBNL1;IGF2;TFEB;VEGFA
Negative Regulation of Neurogenesis (GO:0050768)	4/27	8.68223e-05	0.00110497	0	0	20.0212	187.232	NOTCH1;PTEN;NF1;PAX6
Positive Regulation of Lipid Metabolic Process (GO:0045834)	4/27	8.68223e-05	0.00110497	0	0	20.0212	187.232	CREB1;AKT1;PPARA;MTOR
Intrinsic Apoptotic Signaling Pathway in Response to DNA Damage (GO:0008630)	5/52	9.27032e-05	0.00117299	0	0	12.3037	114.254	BCL2L11;BCL2;ATM;TP53;MCL1
Positive Regulation of Signal Transduction (GO:0009967)	10/256	9.35144e-05	0.00117645	0	0	4.7943	44.4786	ITGB1;APP;TGFB1;IRS1;IGF2;PTEN;TNFAIP3;IGF1;ROBO1;VEGFA
Protein Modification Process (GO:0036211)	15/545	9.94699e-05	0.00123715	0	0	3.39166	31.2563	GSK3B;RNASEL;PLK1;PTEN;PPM1D;COL3A1;CREB1;LOX;AKT2;AKT3;CDK2;ABL1;AKT1;MAP3K8;ATM
Positive Regulation of Response to External Stimulus (GO:0032103)	8/163	0.00010001	0.00123715	0	0	6.0427	55.6548	PDGFRB;APP;TGFB1;PDCD4;LPL;MAP3K8;NMI;ETS1
Ventricular Septum Morphogenesis (GO:0060412)	4/28	0.0001006	0.00123715	0	0	19.186	176.595	SMAD4;BMPR2;NOTCH1;ROBO1
Positive Regulation of Fibroblast Proliferation (GO:0048146)	4/28	0.0001006	0.00123715	0	0	19.186	176.595	CDK6;CDK4;MYC;IGF1
Positive Regulation of Small GTPase Mediated Signal Transduction (GO:0051057)	5/53	0.000101636	0.00124291	0	0	12.0468	110.759	COL3A1;NOTCH1;IGF1;RASGRP1;ROBO1
Negative Regulation of Gene Expression via Chromosomal CpG Island Methylation (GO:0044027)	3/11	0.000104944	0.00125531	0	0	42.9538	393.546	DNMT1;MYC;DNMT3A
Positive Regulation of Fatty Acid Oxidation (GO:0046321)	3/11	0.000104944	0.00125531	0	0	42.9538	393.546	IRS1;AKT2;PPARA
Positive Regulation of Gene Expression via Chromosomal CpG Island Demethylation (GO:0044029)	3/11	0.000104944	0.00125531	0	0	42.9538	393.546	TET3;TET2;TET1
Positive Regulation of Vascular Endothelial Growth Factor Signaling Pathway (GO:1900748)	3/11	0.000104944	0.00125531	0	0	42.9538	393.546	ITGB1;ROBO1;VEGFA
Integrin-Mediated Signaling Pathway (GO:0007229)	6/86	0.000111962	0.00133198	0	0	8.71059	79.2433	ITGB1;CDC42;COL3A1;ADAMTS1;ITGA11;ITGA6
Camera-Type Eye Development (GO:0043010)	4/29	0.000115898	0.00137135	0	0	18.4177	166.916	NF1;CACNA1C;VEGFA;FBN1
Positive Regulation of Ubiquitin-Dependent Protein Catabolic Process (GO:2000060)	6/88	0.000127198	0.00149697	0	0	8.49727	76.2186	GSK3B;PLK1;PTEN;KEAP1;MTOR;NFE2L2
Cellular Response to Acid Chemical (GO:0071229)	4/30	0.000132814	0.00154609	0	0	17.7084	158.075	CPEB3;MTOR;VEGFA;CPEB4
Positive Regulation of Nitric Oxide Biosynthetic Process (GO:0045429)	4/30	0.000132814	0.00154609	0	0	17.7084	158.075	APP;AKT1;PTGS2;KLF4
Regulation of Anatomical Structure Morphogenesis (GO:0022603)	7/127	0.000133491	0.00154609	0	0	6.80118	60.6766	GSK3B;SPARC;TGFB1;NF1;TNFAIP3;ETS1;HTATIP2
Chromatin Organization (GO:0006325)	11/323	0.000141393	0.00162899	0	0	4.16923	36.9559	KDM5B;PER1;DNMT1;SART3;SETDB1;NASP;MYC;SMARCA5;TET1;ZBTB7A;EZH2
Establishment of Mitotic Spindle Orientation (GO:0000132)	4/31	0.000151448	0.00171772	0	0	17.0517	149.974	ITGB1;SAPCD2;PLK1;MAPRE1
Negative Regulation of Blood Coagulation (GO:0030195)	4/31	0.000151448	0.00171772	0	0	17.0517	149.974	FGB;FGA;FGG;GP1BA
Positive Regulation of Nitric Oxide Metabolic Process (GO:1904407)	4/31	0.000151448	0.00171772	0	0	17.0517	149.974	APP;AKT1;PTGS2;KLF4
Positive Regulation of Defense Response (GO:0031349)	7/130	0.000154373	0.00174046	0	0	6.63429	58.2234	APP;TGFB1;PDCD4;LPL;MAP3K8;NMI;ETS1
Sprouting Angiogenesis (GO:0002040)	5/58	0.000156633	0.00174046	0	0	10.9075	95.5675	FLT1;TGFB1;AKT1;ROBO1;VEGFA
Eye Development (GO:0001654)	5/58	0.000156633	0.00174046	0	0	10.9075	95.5675	COL5A2;PBX3;PAX6;CACNA1C;FBN1
Mesenchymal Cell Differentiation (GO:0048762)	5/58	0.000156633	0.00174046	0	0	10.9075	95.5675	GSK3B;SMAD4;NOTCH1;TGFB1;IGF1
Regulation of Tumor Necrosis Factor Production (GO:0032680)	7/131	0.000161894	0.00178847	0	0	6.58045	57.4379	APP;ZFP36;TGFB1;LPL;TNFAIP3;DICER1;IGF1
Regulation of Osteoblast Differentiation (GO:0045667)	6/92	0.000162588	0.00178847	0	0	8.10041	70.6703	GSK3B;BMPR2;NOTCH1;CDK6;PTEN;IGF1
Regulation of Cell Migration Involved in Sprouting Angiogenesis (GO:0090049)	4/32	0.0001719	0.00188145	0	0	16.4419	142.528	NOTCH1;PTGS2;KLF4;VEGFA
Cardiac Left Ventricle Morphogenesis (GO:0003214)	3/13	0.000179558	0.00191733	0	0	34.3595	296.351	SMAD4;NOTCH1;SFRP2
Cellular Response to Growth Hormone Stimulus (GO:0071378)	3/13	0.000179558	0.00191733	0	0	34.3595	296.351	PXDN;IGF1;PIK3R1
Mitotic G1 DNA Damage Checkpoint Signaling (GO:0031571)	3/13	0.000179558	0.00191733	0	0	34.3595	296.351	MUC1;CDK2;TP53
Positive Regulation of Ras Protein Signal Transduction (GO:0046579)	3/13	0.000179558	0.00191733	0	0	34.3595	296.351	NOTCH1;IGF1;RASGRP1
Positive Regulation of Vasoconstriction (GO:0045907)	3/13	0.000179558	0.00191733	0	0	34.3595	296.351	FGB;FGA;FGG
Cellular Response to Peptide Hormone Stimulus (GO:0071375)	6/94	0.000182983	0.00194442	0	0	7.91551	68.1218	PIK3CA;IRS1;AKT2;AKT1;PIK3R1;MTOR
Vasculogenesis (GO:0001570)	4/33	0.000194275	0.00203477	0	0	15.8741	135.664	PDGFRB;NOTCH1;TGFB1;VEGFA
Ventricular Cardiac Muscle Tissue Morphogenesis (GO:0055010)	4/33	0.000194275	0.00203477	0	0	15.8741	135.664	SMAD4;NOTCH1;TGFB1;TPM1
Positive Regulation of G1/S Transition of Mitotic Cell Cycle (GO:1900087)	4/33	0.000194275	0.00203477	0	0	15.8741	135.664	CCND2;CCND1;ADAMTS1;AKT1
Bone Morphogenesis (GO:0060349)	3/14	0.000227052	0.00233341	0	0	31.2344	262.067	BMPR2;MMP13;FGFR3
Extrinsic Apoptotic Signaling Pathway in Absence of Ligand (GO:0097192)	3/14	0.000227052	0.00233341	0	0	31.2344	262.067	GSK3B;BCL2;MCL1
Mitotic G1/S Transition Checkpoint Signaling (GO:0044819)	3/14	0.000227052	0.00233341	0	0	31.2344	262.067	MUC1;CDK2;TP53
Regulation of Chemokine (C-X-C Motif) Ligand 2 Production (GO:2000341)	3/14	0.000227052	0.00233341	0	0	31.2344	262.067	TGFB1;LPL;KLF4
Cellular Response to Transforming Growth Factor Beta Stimulus (GO:0071560)	6/98	0.000229812	0.00235074	0	0	7.56982	63.4218	ITGB1;SMAD4;COL3A1;TGFB1;COL1A2;PXDN
Regulation of Protein Secretion (GO:0050708)	6/99	0.000242876	0.0024178	0	0	7.48805	62.3227	FGB;FGA;TGFB1;FGG;IGF1;HMGCR
Protein Autophosphorylation (GO:0046777)	7/140	0.000243869	0.0024178	0	0	6.13236	51.0143	PDGFRB;GSK3B;FLT1;AKT1;ATM;IGF1R;HTATIP2
Regulation of Vasculature Development (GO:1901342)	4/35	0.000245204	0.0024178	0	0	14.8485	123.441	TGFB1;NF1;ETS1;HTATIP2
Negative Regulation of Myeloid Leukocyte Differentiation (GO:0002762)	4/35	0.000245204	0.0024178	0	0	14.8485	123.441	CDK6;MYC;QKI;FBN1
Negative Regulation of Osteoblast Differentiation (GO:0045668)	4/35	0.000245204	0.0024178	0	0	14.8485	123.441	GSK3B;NOTCH1;CDK6;PTEN
Positive Regulation of Macromolecule Metabolic Process (GO:0010604)	4/35	0.000245204	0.0024178	0	0	14.8485	123.441	APP;TGFB1;AKT1;KLF4
Positive Regulation of Substrate Adhesion-Dependent Cell Spreading (GO:1900026)	4/35	0.000245204	0.0024178	0	0	14.8485	123.441	CDC42;FGB;FGA;FGG
Regulation of Cellular Senescence (GO:2000772)	4/35	0.000245204	0.0024178	0	0	14.8485	123.441	CDK6;AKT3;PTEN;TP53
Epigenetic Regulation of Gene Expression (GO:0040029)	5/64	0.000249789	0.00245196	0	0	9.79532	81.2512	APP;TFAP2C;TDG;PPM1D;EZH2
Cellular Response to Starvation (GO:0009267)	7/141	0.000254733	0.00248933	0	0	6.08628	50.3658	BMPR2;TFEB;FOXO3;PPARA;TP53;MTOR;CPEB4
Cellular Response to Amyloid-Beta (GO:1904646)	4/36	0.000273972	0.00264196	0	0	14.3837	117.982	APP;GSK3B;IGF1;IGF1R
Cellular Response to Vascular Endothelial Growth Factor Stimulus (GO:0035924)	4/36	0.000273972	0.00264196	0	0	14.3837	117.982	FLT1;NOTCH1;PIK3CA;VEGFA
Establishment of Mitotic Spindle Localization (GO:0040001)	4/36	0.000273972	0.00264196	0	0	14.3837	117.982	ITGB1;SAPCD2;PLK1;MAPRE1
Astrocyte Development (GO:0014002)	3/15	0.000281982	0.00270728	0	0	28.6301	234.013	APP;CDK6;NF1
Positive Regulation of Protein Localization (GO:1903829)	6/102	0.000285603	0.00273006	0	0	7.25294	59.1906	GSK3B;TGFB1;PIK3CA;CDKN2A;PLK1;AKT1
Positive Regulation of MAP Kinase Activity (GO:0043406)	5/66	0.000288669	0.00274738	0	0	9.4732	77.2088	PDGFRB;FLT1;RASGRP1;ROBO1;EZH2
Ventricular Septum Development (GO:0003281)	4/38	0.00033865	0.00318674	0	0	13.5363	108.162	SMAD4;BMPR2;NOTCH1;ROBO1
Regulation of Axonogenesis (GO:0050770)	4/38	0.00033865	0.00318674	0	0	13.5363	108.162	GSK3B;TIAM1;PTEN;ROBO1
Nervous System Development (GO:0007399)	13/480	0.000340145	0.00318674	0	0	3.3058	26.4006	APP;MBNL1;TGFB1;PTEN;PAX6;S100B;ROBO1;VEGFA;ZEB2;ZEB1;ALDH5A1;NAV3;NF1
Regulation of Programmed Cell Death (GO:0043067)	8/195	0.000340656	0.00318674	0	0	5.00051	39.9272	BCL2L11;AKT1;ATM;ETS1;TP53;ZBTB7A;MCL1;HTATIP2
Cellular Response to Laminar Fluid Shear Stress (GO:0071499)	3/16	0.000344814	0.00321191	0	0	26.4264	210.685	KLF4;MTOR;NFE2L2
Positive Regulation of Cell Growth (GO:0030307)	6/107	0.000369713	0.00342925	0	0	6.89214	54.4671	CDC42;SFRP2;BCL2;AKT1;IGF1;MTOR
Positive Regulation of DNA Metabolic Process (GO:0051054)	6/108	0.000388643	0.00358962	0	0	6.82422	53.5896	PDGFRB;MYC;CDK2;SMARCA5;KLF4;VEGFA
Positive Regulation of Vasculature Development (GO:1904018)	6/109	0.000408323	0.00371684	0	0	6.75762	52.7328	ITGB1;SFRP2;TGFB1;FLT1;ETS1;VEGFA
Branching Morphogenesis of an Epithelial Tube (GO:0048754)	4/40	0.000413582	0.00371684	0	0	12.7829	99.5875	SFRP2;COL4A1;MYC;VEGFA
Establishment of Spindle Orientation (GO:0051294)	4/40	0.000413582	0.00371684	0	0	12.7829	99.5875	ITGB1;SAPCD2;PLK1;MAPRE1
Regulation of Nucleocytoplasmic Transport (GO:0046822)	3/17	0.000416001	0.00371684	0	0	24.5376	191.021	GSK3B;TGFB1;CDKN2A
Regulation of Ubiquitin Protein Ligase Activity (GO:1904666)	3/17	0.000416001	0.00371684	0	0	24.5376	191.021	CDKN2A;PLK1;PTEN
Negative Regulation of Fibroblast Proliferation (GO:0048147)	3/17	0.000416001	0.00371684	0	0	24.5376	191.021	MYC;NF1;TP53
Negative Regulation of Vascular Associated Smooth Muscle Cell Proliferation (GO:1904706)	3/17	0.000416001	0.00371684	0	0	24.5376	191.021	TPM1;PTEN;PDCD4
Positive Regulation of Glial Cell Differentiation (GO:0045687)	3/17	0.000416001	0.00371684	0	0	24.5376	191.021	NOTCH1;TGFB1;DICER1
Aortic Valve Development (GO:0003176)	4/41	0.000455169	0.00405026	0	0	12.4368	95.6995	BMPR2;NOTCH1;TGFB1;ROBO1
Regulation of MAP Kinase Activity (GO:0043405)	5/73	0.000461734	0.00409205	0	0	8.49501	65.2461	PDGFRB;FLT1;RASGRP1;ROBO1;EZH2
Regulation of Vascular Endothelial Cell Proliferation (GO:1905562)	3/18	0.000495981	0.00434281	0	0	22.9006	174.25	FLT1;AKT3;IGF2
Mesenchyme Development (GO:0060485)	3/18	0.000495981	0.00434281	0	0	22.9006	174.25	BMPR2;SFRP2;DKK1
Positive Regulation of Glucose Metabolic Process (GO:0010907)	3/18	0.000495981	0.00434281	0	0	22.9006	174.25	IRS1;AKT2;AKT1
Cardiac Ventricle Morphogenesis (GO:0003208)	4/42	0.000499652	0.00435753	0	0	12.1089	92.0473	NOTCH1;TGFB1;SFRP2;TPM1
Positive Regulation of Protein Serine/Threonine Kinase Activity (GO:0071902)	5/75	0.000523119	0.00454407	0	0	8.25146	62.3456	PDGFRB;FLT1;RASGRP1;ROBO1;EZH2
Intrinsic Apoptotic Signaling Pathway (GO:0097193)	6/115	0.000543305	0.00470077	0	0	6.3837	47.9916	BCL2L11;PPP1R13B;BCL2;ATM;TP53;MCL1
Skeletal System Morphogenesis (GO:0048705)	4/43	0.000547145	0.00471536	0	0	11.7979	88.6113	MMP13;ATG9A;HOXB3;FGFR3
Positive Regulation of Protein Localization to Membrane (GO:1905477)	5/76	0.000556016	0.00475437	0	0	8.13483	60.9682	ITGB1;PIK3CA;AKT2;AKT1;PIK3R1
Positive Regulation of Protein Secretion (GO:0050714)	5/76	0.000556016	0.00475437	0	0	8.13483	60.9682	FGB;FGA;TGFB1;FGG;IGF1
Negative Regulation of Transferase Activity (GO:0051348)	3/19	0.00058518	0.00496495	0	0	21.4682	159.801	GSK3B;ZFP36;CDKN2A
Positive Regulation of Hormone Secretion (GO:0046887)	3/19	0.00058518	0.00496495	0	0	21.4682	159.801	FGB;FGA;FGG
Regulation of Ossification (GO:0030278)	4/44	0.00059776	0.0050134	0	0	11.5023	85.374	BMPR2;NOTCH1;KREMEN2;DKK1
Bone Development (GO:0060348)	4/44	0.00059776	0.0050134	0	0	11.5023	85.374	MMP13;ATG9A;FGFR3;TP53
Negative Regulation of Protein Localization (GO:1903828)	4/44	0.00059776	0.0050134	0	0	11.5023	85.374	APP;GSK3B;AKT1;MTOR
Positive Regulation of Epithelial Cell Proliferation (GO:0050679)	6/118	0.000622638	0.00520212	0	0	6.21176	45.8524	MYC;AKT3;AKT1;IGF1;CLDN1;VEGFA
Regulation of Nitric Oxide Biosynthetic Process (GO:0045428)	4/45	0.00065161	0.00536231	0	0	11.2212	82.3195	APP;AKT1;PTGS2;KLF4
Cellular Response to Ketone (GO:1901655)	4/45	0.00065161	0.00536231	0	0	11.2212	82.3195	CREB1;AKT1;AHR;CFTR
Endothelial Cell Migration (GO:0043542)	4/45	0.00065161	0.00536231	0	0	11.2212	82.3195	PIK3CA;PXDN;FSTL1;VEGFA
Positive Regulation of Cell-Matrix Adhesion (GO:0001954)	4/45	0.00065161	0.00536231	0	0	11.2212	82.3195	GSK3B;CDK6;CEACAM6;VEGFA
Positive Regulation of Growth (GO:0045927)	5/79	0.000664068	0.00544436	0	0	7.80386	57.1018	CDC42;SFRP2;BCL2;AKT1;MTOR
Negative Regulation of Catabolic Process (GO:0009895)	6/120	0.000680324	0.00550476	0	0	6.10217	44.5027	CDKN2A;BCL2;AKT1;HMGCR;MTOR;MCL1
Atrioventricular Valve Morphogenesis (GO:0003181)	3/20	0.000684009	0.00550476	0	0	20.2044	147.24	SMAD4;BMPR2;NOTCH1
Response to Fatty Acid (GO:0070542)	3/20	0.000684009	0.00550476	0	0	20.2044	147.24	IRS1;LPL;FOXO3
Positive Regulation of G2/M Transition of Mitotic Cell Cycle (GO:0010971)	3/20	0.000684009	0.00550476	0	0	20.2044	147.24	CCND1;CDK4;CDC7
Regulation of Cell-Cell Adhesion Mediated by Cadherin (GO:2000047)	3/20	0.000684009	0.00550476	0	0	20.2044	147.24	NOTCH1;TGFB1;VEGFA
Negative Regulation of Cell Growth (GO:0030308)	6/121	0.000710676	0.00569843	0	0	6.0488	43.8495	SMAD4;SFRP2;TGFB1;BMPR2;CDKN2A;TP53
Wound Healing (GO:0042060)	5/81	0.000744358	0.00593703	0	0	7.59772	54.7263	COL3A1;TPM1;NF1;IGF1;CLDN1
Regulation of Long-Chain Fatty Acid Import Across Plasma Membrane (GO:0010746)	2/5	0.000756706	0.00593703	0	0	75.9425	545.764	AKT2;AKT1
Regulation of Pentose-Phosphate Shunt (GO:0043456)	2/5	0.000756706	0.00593703	0	0	75.9425	545.764	TP53;MTOR
Venous Blood Vessel Morphogenesis (GO:0048845)	2/5	0.000756706	0.00593703	0	0	75.9425	545.764	NOTCH1;VEGFA
Negative Regulation of Cardiac Muscle Cell Differentiation (GO:2000726)	2/5	0.000756706	0.00593703	0	0	75.9425	545.764	SMAD4;DKK1
Negative Regulation of Neuron Migration (GO:2001223)	2/5	0.000756706	0.00593703	0	0	75.9425	545.764	COL3A1;SRGAP2
Regulation of Vacuole Organization (GO:0044088)	3/21	0.000792869	0.00611123	0	0	19.0809	136.235	TFEB;ATM;MTOR
Growth Hormone Receptor Signaling Pathway (GO:0060396)	3/21	0.000792869	0.00611123	0	0	19.0809	136.235	PXDN;IGF1;PIK3R1
Positive Regulation of Lipid Catabolic Process (GO:0050996)	3/21	0.000792869	0.00611123	0	0	19.0809	136.235	IRS1;AKT2;PPARA
Positive Regulation of Vascular Associated Smooth Muscle Cell Proliferation (GO:1904707)	3/21	0.000792869	0.00611123	0	0	19.0809	136.235	DNMT1;MMP2;IGF1
Pulmonary Valve Development (GO:0003177)	3/21	0.000792869	0.00611123	0	0	19.0809	136.235	BMPR2;NOTCH1;ROBO1
Regulation of Exocytosis (GO:0017157)	4/48	0.000833711	0.00640349	0	0	10.4545	74.1188	FGB;FGA;FGG;CFTR
+ Reg of Transmembrane Receptor Prot Serine/Threonine Kinase Sgnlng Pway (GO:0090100)	5/84	0.00087811	0.00670035	0	0	7.30809	51.4324	ZEB2;SMAD4;BMPR2;NOTCH1;TGFB1
Positive Regulation of Angiogenesis (GO:0045766)	6/126	0.000878483	0.00670035	0	0	5.79529	40.7833	ITGB1;SFRP2;FLT1;KLF4;ETS1;VEGFA
Regulation of Wound Healing (GO:0061041)	4/49	0.000901643	0.00685312	0	0	10.2217	71.6674	ITGB1;TNFAIP3;GP1BA;CLDN1
Cell Migration Involved in Sprouting Angiogenesis (GO:0002042)	3/22	0.000912146	0.00688513	0	0	18.0758	126.525	AKT1;ROBO1;VEGFA
Endocardial Cushion Development (GO:0003197)	3/22	0.000912146	0.00688513	0	0	18.0758	126.525	BMPR2;NOTCH1;DKK1
Regulation of Endothelial Cell Proliferation (GO:0001936)	5/87	0.00102899	0.00770588	0	0	7.03965	48.427	SPARC;AKT3;NF1;AKT1;VEGFA
Glial Cell Development (GO:0021782)	3/23	0.00104221	0.00770588	0	0	17.1711	117.904	APP;CDK6;NF1
Negative Regulation of Interleukin-2 Production (GO:0032703)	3/23	0.00104221	0.00770588	0	0	17.1711	117.904	ZFP36;NAV3;TNFAIP3
Positive Regulation of Cell Cycle G2/M Phase Transition (GO:1902751)	3/23	0.00104221	0.00770588	0	0	17.1711	117.904	CCND1;CDK4;CDC7
Positive Regulation of Lamellipodium Assembly (GO:0010592)	3/23	0.00104221	0.00770588	0	0	17.1711	117.904	CDC42;PIK3CA;PIK3R1
Cardiac Muscle Tissue Development (GO:0048738)	4/51	0.00104904	0.00770588	0	0	9.78575	67.1291	SMAD4;BMPR2;NOTCH1;ADAMTS9
Regulation of Ubiquitin-Dependent Protein Catabolic Process (GO:2000058)	4/51	0.00104904	0.00770588	0	0	9.78575	67.1291	CDKN2A;PTEN;MTOR;NFE2L2
Transcription Initiation-Coupled Chromatin Remodeling (GO:0045815)	4/51	0.00104904	0.00770588	0	0	9.78575	67.1291	TET3;TET2;TET1;TP53
Regulation of Mitotic Cell Cycle Phase Transition (GO:1901990)	5/88	0.00108331	0.00793101	0	0	6.95448	47.4834	CDK6;CDKN2A;CDK4;PLK1;CDK2
Atrioventricular Valve Formation (GO:0003190)	2/6	0.00112849	0.00807452	0	0	56.954	386.54	SMAD4;NOTCH1
Regulation of Vascular Associated Smooth Muscle Cell Apoptotic Process (GO:1905459)	2/6	0.00112849	0.00807452	0	0	56.954	386.54	PDCD4;IGF1
Vascular Associated Smooth Muscle Cell Development (GO:0097084)	2/6	0.00112849	0.00807452	0	0	56.954	386.54	NOTCH1;VEGFA
Negative Regulation of Oligodendrocyte Differentiation (GO:0048715)	2/6	0.00112849	0.00807452	0	0	56.954	386.54	NOTCH1;NF1
Regulation of Cardiac Epithelial to Mesenchymal Transition (GO:0062042)	2/6	0.00112849	0.00807452	0	0	56.954	386.54	NOTCH1;TGFB1
Regulation of Substrate Adhesion-Dependent Cell Spreading (GO:1900024)	4/52	0.00112874	0.00807452	0	0	9.5814	65.0256	FGB;CDC42;FGA;FGG
Positive Regulation of Reactive Oxygen Species Metabolic Process (GO:2000379)	4/52	0.00112874	0.00807452	0	0	9.5814	65.0256	PDGFRB;APP;TGFB1;TP53
Macrophage Differentiation (GO:0030225)	3/24	0.00118344	0.00832972	0	0	16.3526	110.206	CDC42;QKI;VEGFA
Negative Regulation of Extrinsic Apoptotic Signaling Pathway in Absence of Ligand (GO:2001240)	3/24	0.00118344	0.00832972	0	0	16.3526	110.206	BCL2;KLF4;MCL1
Negative Regulation of Signal Transduction in Absence of Ligand (GO:1901099)	3/24	0.00118344	0.00832972	0	0	16.3526	110.206	BCL2;KLF4;MCL1
Outflow Tract Septum Morphogenesis (GO:0003148)	3/24	0.00118344	0.00832972	0	0	16.3526	110.206	SMAD4;BMPR2;ROBO1
Positive Regulation of Striated Muscle Cell Differentiation (GO:0051155)	3/24	0.00118344	0.00832972	0	0	16.3526	110.206	TGFB1;PIEZO1;IGF1
Positive Regulation of Catabolic Process (GO:0009896)	7/183	0.00120343	0.0084433	0	0	4.62399	31.0851	GSK3B;PTEN;TFEB;TNFAIP3;FOXO3;MTOR;NFE2L2
Regulation of Signal Transduction by P53 Class Mediator (GO:1901796)	4/54	0.00130069	0.00909653	0	0	9.19721	61.1142	CDKN2A;AKT1;ATM;MTOR
Phosphorylation (GO:0016310)	9/298	0.00133216	0.00919768	0	0	3.64285	24.1192	GSK3B;RNASEL;CREB1;AKT3;PLK1;CDK2;AKT1;MAP3K8;ATM
Regulation of Vascular Endothelial Growth Factor Signaling Pathway (GO:1900746)	3/25	0.00133616	0.00919768	0	0	15.6085	103.296	ITGB1;ROBO1;VEGFA
Response to Glucocorticoid (GO:0051384)	3/25	0.00133616	0.00919768	0	0	15.6085	103.296	ZFP36;BCL2L11;CALCR
Negative Regulation of Intrinsic Apoptotic Signaling Pathway in Response to DNA Damage (GO:1902230)	3/25	0.00133616	0.00919768	0	0	15.6085	103.296	MUC1;SFRP2;BCL2
Regulation of Cardiac Muscle Hypertrophy (GO:0010611)	3/25	0.00133616	0.00919768	0	0	15.6085	103.296	SMAD4;NOTCH1;IGF1
Regulation of Protein Metabolic Process (GO:0051246)	5/93	0.00138741	0.00947103	0	0	6.55768	43.1516	APP;TGFB1;AKT1;FOXO3;KLF4
Negative Regulation of Angiogenesis (GO:0016525)	5/93	0.00138741	0.00947103	0	0	6.55768	43.1516	SPARC;COL4A2;KLF4;ADAMTS9;QKI
Regulation of Cytokine Production Involved in Inflammatory Response (GO:1900015)	4/55	0.00139318	0.00947103	0	0	9.01642	59.2935	PER1;ZFP36;PDCD4;PPARA
Cell Surface Receptor Signaling Pathway via STAT (GO:0097696)	4/55	0.00139318	0.00947103	0	0	9.01642	59.2935	IGF1;NMI;FGFR3;IFNAR1
Regulation of Intracellular Signal Transduction (GO:1902531)	9/302	0.00146034	0.00989689	0	0	3.59239	23.455	TIAM1;TRAF4;PTEN;AKT1;ATM;SRGAP2;PPM1D;MTOR;VEGFA
Cellular Response to Alcohol (GO:0097306)	4/56	0.00149016	0.0100156	0	0	8.84258	57.5552	CREB1;AKT1;AHR;CFTR
Blood Vessel Endothelial Cell Migration (GO:0043534)	3/26	0.00150073	0.0100156	0	0	14.9291	97.0662	AKT1;ROBO1;VEGFA
Dendritic Spine Organization (GO:0097061)	3/26	0.00150073	0.0100156	0	0	14.9291	97.0662	CDC42;PTEN;IGF1R
Negative Regulation of Protein Localization to Nucleus (GO:1900181)	3/26	0.00150073	0.0100156	0	0	14.9291	97.0662	APP;GSK3B;MTOR
Positive Regulation of Nuclear Division (GO:0051785)	3/26	0.00150073	0.0100156	0	0	14.9291	97.0662	PDGFRB;IGF2;IGF1
Negative Regulation of Cytokine Production (GO:0001818)	7/191	0.00153909	0.0101129	0	0	4.42115	28.6338	ZFP36;NAV3;PDCD4;TNFAIP3;PPARA;KLF4;QKI
ER Overload Response (GO:0006983)	2/7	0.00157075	0.0101129	0	0	45.5609	294.15	GSK3B;TP53
Regulation of Glial Cell Differentiation (GO:0045685)	2/7	0.00157075	0.0101129	0	0	45.5609	294.15	NF1;QKI
Regulation of Protein Localization to Cell Cortex (GO:1904776)	2/7	0.00157075	0.0101129	0	0	45.5609	294.15	SAPCD2;PLK1
Cell Migration Involved in Heart Development (GO:0060973)	2/7	0.00157075	0.0101129	0	0	45.5609	294.15	PDGFRB;NOTCH1
Regulatory ncRNA-mediated Heterochromatin Formation (GO:0031048)	2/7	0.00157075	0.0101129	0	0	45.5609	294.15	DNMT3A;EZH2
Coronary Vasculature Morphogenesis (GO:0060977)	2/7	0.00157075	0.0101129	0	0	45.5609	294.15	NOTCH1;VEGFA
Heart Induction (GO:0003129)	2/7	0.00157075	0.0101129	0	0	45.5609	294.15	DKK1;ROBO1
Negative Regulation of Muscle Hypertrophy (GO:0014741)	2/7	0.00157075	0.0101129	0	0	45.5609	294.15	SMAD4;NOTCH1
Negative Regulation of Vasoconstriction (GO:0045906)	2/7	0.00157075	0.0101129	0	0	45.5609	294.15	ITGB1;BMPR2
Positive Regulation of cAMP/PKA Signal Transduction (GO:0141163)	2/7	0.00157075	0.0101129	0	0	45.5609	294.15	APP;CALCR
Positive Regulation of Fibroblast Migration (GO:0010763)	2/7	0.00157075	0.0101129	0	0	45.5609	294.15	ITGB1;TGFB1
B Cell Activation (GO:0042113)	5/96	0.00159765	0.0102559	0	0	6.34053	40.8281	ITGB1;BCL2;PIK3R1;RASGRP1;ZBTB7A
ER-nucleus Signaling Pathway (GO:0006984)	3/27	0.00167747	0.0106434	0	0	14.3064	91.4243	GSK3B;TP53;NFE2L2
Striated Muscle Cell Development (GO:0055002)	3/27	0.00167747	0.0106434	0	0	14.3064	91.4243	SDC1;IGF1;VEGFA
Zymogen Activation (GO:0031638)	3/27	0.00167747	0.0106434	0	0	14.3064	91.4243	FGB;FGA;FGG
Positive Regulation of Erythrocyte Differentiation (GO:0045648)	3/27	0.00167747	0.0106434	0	0	14.3064	91.4243	FOXO3;ETS1;GLUL
Peptidyl-Tyrosine Phosphorylation (GO:0018108)	4/58	0.00169805	0.0107429	0	0	8.51421	54.306	PDGFRB;FLT1;ABL1;IGF1R
Positive Regulation of Hydrolase Activity (GO:0051345)	5/98	0.00175024	0.0110412	0	0	6.20355	39.3801	ITGB1;NF1;ITGA6;SRGAP2;EZH2
Response to Endoplasmic Reticulum Stress (GO:0034976)	7/196	0.00178331	0.0112174	0	0	4.30309	27.2355	GSK3B;BCL2L11;BCL2;PIK3R1;TP53;CFTR;NFE2L2
Regulation of Extrinsic Apoptotic Signaling Pathway in Absence of Ligand (GO:2001239)	3/28	0.0018667	0.0115104	0	0	13.7334	86.295	BCL2;KLF4;MCL1
Regulation of Glucose Metabolic Process (GO:0010906)	3/28	0.0018667	0.0115104	0	0	13.7334	86.295	IRS1;AKT2;AKT1
Regulation of Lipid Biosynthetic Process (GO:0046890)	3/28	0.0018667	0.0115104	0	0	13.7334	86.295	CREB1;PPARA;MTOR
Positive Regulation of ATP Metabolic Process (GO:1903580)	3/28	0.0018667	0.0115104	0	0	13.7334	86.295	IGF1;PPARA;MTOR
Positive Regulation of Response to Endoplasmic Reticulum Stress (GO:1905898)	3/28	0.0018667	0.0115104	0	0	13.7334	86.295	BCL2L11;PIK3R1;NFE2L2
Positive Regulation of Signal Transduction by P53 Class Mediator (GO:1901798)	3/28	0.0018667	0.0115104	0	0	13.7334	86.295	CDKN2A;MYC;ATM
Regulation of DNA Biosynthetic Process (GO:2000278)	3/28	0.0018667	0.0115104	0	0	13.7334	86.295	PDGFRB;ATM;VEGFA
Response to Reactive Oxygen Species (GO:0000302)	4/60	0.00192527	0.0117721	0	0	8.2093	51.3302	TPM1;PXDN;TET1;ATM
Negative Regulation of Intrinsic Apoptotic Signaling Pathway (GO:2001243)	4/60	0.00192527	0.0117721	0	0	8.2093	51.3302	SFRP2;BCL2;AKT1;NFE2L2
Regulation of SMAD Protein Signal Transduction (GO:0060390)	4/60	0.00192527	0.0117721	0	0	8.2093	51.3302	SMAD4;BMPR2;TGFB1;DKK1
Regulation of Plasma Membrane Bounded Cell Projection Organization (GO:0120035)	3/29	0.00206871	0.012319	0	0	13.2045	81.615	APP;GSK3B;PTEN
Regulation of Androgen Receptor Signaling Pathway (GO:0060765)	3/29	0.00206871	0.012319	0	0	13.2045	81.615	NCOR2;TRIM68;ZBTB7A
Regulation of Heart Morphogenesis (GO:2000826)	2/8	0.00208223	0.012319	0	0	37.9655	234.411	DKK1;ROBO1
Regulation of Myeloid Leukocyte Differentiation (GO:0002761)	2/8	0.00208223	0.012319	0	0	37.9655	234.411	MTOR;QKI
Anoikis (GO:0043276)	2/8	0.00208223	0.012319	0	0	37.9655	234.411	PIK3CA;MTOR
Skin Morphogenesis (GO:0043589)	2/8	0.00208223	0.012319	0	0	37.9655	234.411	COL1A2;ITGA6
Embryonic Placenta Development (GO:0001892)	2/8	0.00208223	0.012319	0	0	37.9655	234.411	IGF2;TFEB
Negative Regulation of Glial Cell Differentiation (GO:0045686)	2/8	0.00208223	0.012319	0	0	37.9655	234.411	NOTCH1;NF1
Positive Regulation of Chemokine (C-X-C Motif) Ligand 2 Production (GO:2000343)	2/8	0.00208223	0.012319	0	0	37.9655	234.411	TGFB1;LPL
Positive Regulation of Peptide Secretion (GO:0002793)	2/8	0.00208223	0.012319	0	0	37.9655	234.411	FGB;FGG
Positive Regulation of Ubiquitin Protein Ligase Activity (GO:1904668)	2/8	0.00208223	0.012319	0	0	37.9655	234.411	PLK1;PTEN
Regulation of 3'-UTR-mediated mRNA Stabilization (GO:1905868)	2/8	0.00208223	0.012319	0	0	37.9655	234.411	ZFP36;QKI
Cardiac Muscle Tissue Morphogenesis (GO:0055008)	3/30	0.00228382	0.0134007	0	0	12.7148	77.3305	NOTCH1;TGFB1;TPM1
Negative Regulation of Cytokine Production Involved in Inflammatory Response (GO:1900016)	3/30	0.00228382	0.0134007	0	0	12.7148	77.3305	ZFP36;PDCD4;PPARA
Negative Regulation of Ossification (GO:0030279)	3/30	0.00228382	0.0134007	0	0	12.7148	77.3305	NOTCH1;KREMEN2;DKK1
Chromatin Remodeling (GO:0006338)	8/262	0.00228957	0.0134007	0	0	3.66892	22.3048	KDM5B;PER1;SART3;MYC;TDG;SMARCA5;TET1;ZBTB7A
Positive Regulation of Peptidyl-Tyrosine Phosphorylation (GO:0050731)	4/63	0.00230429	0.0134509	0	0	7.7907	47.3128	TGFB1;ABL1;FGFR3;VEGFA
Negative Regulation of Response to External Stimulus (GO:0032102)	6/154	0.00244823	0.0142531	0	0	4.69221	28.2114	PTEN;TNFAIP3;AHR;NMI;PPARA;KLF4
Negative Regulation of Intracellular Steroid Hormone Receptor Signaling Pathway (GO:0033144)	3/31	0.00251228	0.0145487	0	0	12.2601	73.396	NCOR2;PER1;ZBTB7A
Positive Regulation of Lamellipodium Organization (GO:1902745)	3/31	0.00251228	0.0145487	0	0	12.2601	73.396	CDC42;PIK3CA;PIK3R1
Negative Regulation of Autophagy (GO:0010507)	4/65	0.00258372	0.0148836	0	0	7.5345	44.8945	PIK3CA;BCL2;MTOR;MCL1
Regulation of Cell-Matrix Adhesion (GO:0001952)	4/65	0.00258372	0.0148836	0	0	7.5345	44.8945	GSK3B;CDK6;CDKN2A;NF1
Regulation of Lysosome Organization (GO:1905671)	2/9	0.0026617	0.0151731	0	0	32.5402	192.924	TFEB;MTOR
Regulation of Wound Healing, Spreading of Epidermal Cells (GO:1903689)	2/9	0.0026617	0.0151731	0	0	32.5402	192.924	PTEN;MTOR
Negative Regulation of Cytoplasmic Translation (GO:2000766)	2/9	0.0026617	0.0151731	0	0	32.5402	192.924	CPEB3;CPEB4
Regulation of Cardiac Muscle Cell Differentiation (GO:2000725)	2/9	0.0026617	0.0151731	0	0	32.5402	192.924	TGFB1;DKK1
Neuron Projection Morphogenesis (GO:0048812)	6/157	0.00269529	0.0153247	0	0	4.59829	27.2046	CDC42;APP;PTEN;DICER1;SRGAP2;S100B
Regulation of Lamellipodium Assembly (GO:0010591)	3/32	0.00275439	0.0154997	0	0	11.8368	69.7724	CDC42;PIK3CA;PIK3R1
Response to Amino Acid (GO:0043200)	3/32	0.00275439	0.0154997	0	0	11.8368	69.7724	CPEB3;MTOR;CPEB4
Chondrocyte Differentiation (GO:0002062)	3/32	0.00275439	0.0154997	0	0	11.8368	69.7724	BMPR2;TGFB1;FGFR3
Positive Regulation of Locomotion (GO:0040017)	3/32	0.00275439	0.0154997	0	0	11.8368	69.7724	PDGFRB;TGFB1;AKT2
Protein Stabilization (GO:0050821)	7/212	0.00277161	0.0155566	0	0	3.96401	23.3414	CREB1;CDKN2A;AKT2;PTEN;PIK3R1;IGF1;MTOR
Regulation of RNA Biosynthetic Process (GO:2001141)	11/465	0.00281657	0.0157684	0	0	2.84435	16.7027	KDM5B;SMAD4;NOTCH1;NFIA;PLAG1;IGF2;SMARCA5;TFEB;AHR;TP53;EZH2
Chordate Embryonic Development (GO:0043009)	4/67	0.00288557	0.0161135	0	0	7.29457	42.6589	MBNL1;TGFB1;IGF2;VEGFA
Negative Regulation of Developmental Process (GO:0051093)	5/111	0.00301487	0.0167501	0	0	5.43915	31.5699	NOTCH1;TGFB1;CDK6;TET1;FGFR3
Positive Regulation of Cellular Component Organization (GO:0051130)	5/111	0.00301487	0.0167501	0	0	5.43915	31.5699	GSK3B;BCL2L11;TGFB1;IGF1R;VEGFA
Regulation of Canonical Wnt Signaling Pathway (GO:0060828)	7/216	0.00307415	0.0170363	0	0	3.88735	22.4872	APP;GSK3B;SMAD4;ZEB2;SFRP2;TGFB1;DKK1
Regulation of Wnt Signaling Pathway (GO:0030111)	5/112	0.0031337	0.0173224	0	0	5.38804	31.065	APP;TIAM1;SFRP2;TNFAIP3;DKK1
Cell Junction Organization (GO:0034330)	4/69	0.00321069	0.0176588	0	0	7.06941	40.5874	CDC42;APP;TGFB1;CLDN1
Skin Development (GO:0043588)	4/69	0.00321069	0.0176588	0	0	7.06941	40.5874	COL3A1;COL1A2;COL5A2;ITGA6
Regulation of Primary Metabolic Process (GO:0080090)	5/113	0.00325586	0.0177043	0	0	5.33788	30.5716	MBNL1;MBNL2;TRA2B;SRSF1;MBNL3
Regulation of Developmental Growth (GO:0048638)	3/34	0.00328058	0.0177043	0	0	11.072	63.3288	APP;GSK3B;FGFR3
Negative Regulation of Blood Vessel Endothelial Cell Migration (GO:0043537)	3/34	0.00328058	0.0177043	0	0	11.072	63.3288	NOTCH1;TGFB1;KLF4
Regulation of Ras Protein Signal Transduction (GO:0046578)	3/34	0.00328058	0.0177043	0	0	11.072	63.3288	NOTCH1;IGF1;RASGRP1
Basement Membrane Organization (GO:0071711)	2/10	0.00330792	0.0177043	0	0	28.4713	162.612	COL4A1;PXDN
Response to Laminar Fluid Shear Stress (GO:0034616)	2/10	0.00330792	0.0177043	0	0	28.4713	162.612	KLF4;NFE2L2
Type B Pancreatic Cell Differentiation (GO:0003309)	2/10	0.00330792	0.0177043	0	0	28.4713	162.612	CDK6;PAX6
Mitral Valve Morphogenesis (GO:0003183)	2/10	0.00330792	0.0177043	0	0	28.4713	162.612	BMPR2;NOTCH1
Negative Regulation of Smooth Muscle Cell Apoptotic Process (GO:0034392)	2/10	0.00330792	0.0177043	0	0	28.4713	162.612	DNMT1;IGF1
Positive Regulation of Integrin Activation (GO:0033625)	2/10	0.00330792	0.0177043	0	0	28.4713	162.612	RAP1B;PIEZO1
Regulation of DNA-templated Transcription Initiation (GO:2000142)	2/10	0.00330792	0.0177043	0	0	28.4713	162.612	CDK4;PPM1D
Peptidyl-Serine Phosphorylation (GO:0018105)	4/70	0.00338225	0.018014	0	0	6.96195	39.608	GSK3B;PLK1;CDK2;ATM
Positive Regulation of Endothelial Cell Proliferation (GO:0001938)	4/70	0.00338225	0.018014	0	0	6.96195	39.608	AKT3;IGF2;AKT1;VEGFA
Regulation of JNK Cascade (GO:0046328)	5/115	0.00351042	0.0186513	0	0	5.2403	29.6183	APP;PER1;TRAF4;DKK1;IGF1R
Regulation of Mitochondrial Membrane Potential (GO:0051881)	3/35	0.00356514	0.0186701	0	0	10.7254	60.4545	CDKN2A;ABL1;BCL2
Cellular Response to cAMP (GO:0071320)	3/35	0.00356514	0.0186701	0	0	10.7254	60.4545	RAP1B;AHR;CFTR
Substrate Adhesion-Dependent Cell Spreading (GO:0034446)	3/35	0.00356514	0.0186701	0	0	10.7254	60.4545	PXDN;PIK3R1;SRGAP2
Macrophage Activation (GO:0042116)	3/35	0.00356514	0.0186701	0	0	10.7254	60.4545	APP;CD93;NMI
Platelet Aggregation (GO:0070527)	3/35	0.00356514	0.0186701	0	0	10.7254	60.4545	FGB;FGA;FGG
Positive Regulation of Mitotic Nuclear Division (GO:0045840)	3/35	0.00356514	0.0186701	0	0	10.7254	60.4545	PDGFRB;IGF2;IGF1
Negative Regulation of Canonical Wnt Signaling Pathway (GO:0090090)	5/117	0.00377899	0.0197427	0	0	5.1462	28.707	APP;GSK3B;SMAD4;SFRP2;DKK1
Negative Regulation of Epithelial to Mesenchymal Transition (GO:0010719)	3/36	0.00386434	0.0201406	0	0	10.3999	57.7814	GSK3B;SFRP2;PTEN
Embryonic Organ Development (GO:0048568)	4/73	0.00393414	0.0204556	0	0	6.65824	36.8738	TGFB1;TFEB;IGF2;PBX3
Regulation of Keratinocyte Migration (GO:0051547)	2/11	0.0040197	0.0204631	0	0	25.3065	139.605	PTEN;MTOR
Regulation of Leukocyte Cell-Cell Adhesion (GO:1903037)	2/11	0.0040197	0.0204631	0	0	25.3065	139.605	AKT1;PPARA
Cellular Response to Nutrient (GO:0031670)	2/11	0.0040197	0.0204631	0	0	25.3065	139.605	LPL;MTOR
Excitatory Synapse Assembly (GO:1904861)	2/11	0.0040197	0.0204631	0	0	25.3065	139.605	PTEN;SRGAP2
Negative Regulation of Extracellular Matrix Organization (GO:1903054)	2/11	0.0040197	0.0204631	0	0	25.3065	139.605	NOTCH1;TGFB1
Positive Regulation of Endoplasmic Reticulum Unfolded Protein Response (GO:1900103)	2/11	0.0040197	0.0204631	0	0	25.3065	139.605	BCL2L11;PIK3R1
Positive Regulation of Extracellular Matrix Assembly (GO:1901203)	2/11	0.0040197	0.0204631	0	0	25.3065	139.605	SMAD4;TGFB1
+ Reg of Nuclear-Transcribed mRNA Cat Proc, Deadenylation-Dep Decay (GO:1900153)	2/11	0.0040197	0.0204631	0	0	25.3065	139.605	ZFP36;CPEB3
Positive Regulation of Smooth Muscle Cell Apoptotic Process (GO:0034393)	2/11	0.0040197	0.0204631	0	0	25.3065	139.605	CDKN2A;PDCD4
MAPK Cascade (GO:0000165)	5/119	0.00406197	0.0205825	0	0	5.0554	27.8355	ZFP36;MYC;NF1;MAP3K8;FGFR3
Positive Regulation of Cell Cycle Process (GO:0090068)	5/119	0.00406197	0.0205825	0	0	5.0554	27.8355	PDGFRB;CDC42;IGF2;CDC7;IGF1
Negative Regulation of Apoptotic Signaling Pathway (GO:2001234)	4/74	0.00413085	0.0208832	0	0	6.56279	36.0249	BCL2;AKT1;ITGA6;IGF1
Regulation of Release of Cytochrome C From Mitochondria (GO:0090199)	3/37	0.0041784	0.0209302	0	0	10.0935	55.2905	BCL2L11;IGF1;TP53
Regulatory ncRNA-mediated Gene Silencing (GO:0031047)	3/37	0.0041784	0.0209302	0	0	10.0935	55.2905	DNMT3A;DICER1;EZH2
Negative Regulation of Endothelial Cell Migration (GO:0010596)	3/37	0.0041784	0.0209302	0	0	10.0935	55.2905	NOTCH1;TGFB1;ADAMTS9
Positive Regulation of Myeloid Cell Differentiation (GO:0045639)	3/37	0.0041784	0.0209302	0	0	10.0935	55.2905	FOXO3;ETS1;GLUL
Regulation of Transforming Growth Factor Beta Receptor Signaling Pathway (GO:0017015)	5/120	0.004209	0.0210159	0	0	5.01119	27.4139	SMAD4;ZEB2;TET1;PPARA;ZBTB7A
DNA Damage Response (GO:0006974)	10/421	0.0042147	0.0210159	0	0	2.8454	15.562	BCL2L11;CCND1;MYC;CDK2;SMARCA5;BCL2;ATM;TP53;MTOR;MCL1
Regulation of Stress Fiber Assembly (GO:0051492)	4/75	0.0043341	0.0214646	0	0	6.47003	35.205	CDC42;TPM1;PXDN;PIK3R1
Peptidyl-Serine Modification (GO:0018209)	4/75	0.0043341	0.0214646	0	0	6.47003	35.205	GSK3B;PLK1;CDK2;ATM
Positive Regulation of Protein Localization to Nucleus (GO:1900182)	4/75	0.0043341	0.0214646	0	0	6.47003	35.205	TGFB1;CDKN2A;PLK1;PIK3R1
Negative Regulation of Defense Response (GO:0031348)	5/121	0.00435979	0.0214945	0	0	4.96774	27.0013	TNFAIP3;AHR;NMI;PPARA;KLF4
Negative Regulation of Inflammatory Response (GO:0050728)	5/121	0.00435979	0.0214945	0	0	4.96774	27.0013	TNFAIP3;AHR;IGF1;PPARA;KLF4
Regulation of Intracellular Protein Transport (GO:0033157)	3/38	0.00450752	0.0220089	0	0	9.80462	52.9647	GSK3B;TGFB1;CDKN2A
Aortic Valve Morphogenesis (GO:0003180)	3/38	0.00450752	0.0220089	0	0	9.80462	52.9647	NOTCH1;TGFB1;ROBO1
Regulation of Sprouting Angiogenesis (GO:1903670)	3/38	0.00450752	0.0220089	0	0	9.80462	52.9647	KLF4;GLUL;VEGFA
Negative Regulation of Endothelial Cell Proliferation (GO:0001937)	3/38	0.00450752	0.0220089	0	0	9.80462	52.9647	FLT1;SPARC;NF1
- Reg of Transmembrane Receptor Prot Serine/Threonine Kinase Sgnlng Pway (GO:0090101)	5/122	0.00451439	0.0220089	0	0	4.92503	26.5975	NOTCH1;TET1;PPARA;DKK1;ZBTB7A
Regulation of Neuron Differentiation (GO:0045664)	4/76	0.004544	0.022055	0	0	6.37984	34.4126	APP;TIAM1;ZEB1;DKK1
Negative Regulation of Supramolecular Fiber Organization (GO:1902904)	4/76	0.004544	0.022055	0	0	6.37984	34.4126	SMAD4;NAV3;PIK3CA;MAPRE1
Protein-Containing Complex Organization (GO:0043933)	5/123	0.00467286	0.0224318	0	0	4.88304	26.2023	FGB;TIAM1;FGA;FGG;TP53
Regulation of Ketone Metabolic Process (GO:0010565)	2/12	0.00479584	0.0224318	0	0	22.7747	121.617	NCOR2;PPARA
Branching Involved in Blood Vessel Morphogenesis (GO:0001569)	2/12	0.00479584	0.0224318	0	0	22.7747	121.617	SFRP2;VEGFA
Camera-Type Eye Morphogenesis (GO:0048593)	2/12	0.00479584	0.0224318	0	0	22.7747	121.617	NF1;VEGFA
Regulation of Transforming Growth Factor Beta Production (GO:0071634)	2/12	0.00479584	0.0224318	0	0	22.7747	121.617	SMAD4;PTGS2
Cellular Response to Fluid Shear Stress (GO:0071498)	2/12	0.00479584	0.0224318	0	0	22.7747	121.617	KLF4;NFE2L2
Endochondral Bone Morphogenesis (GO:0060350)	2/12	0.00479584	0.0224318	0	0	22.7747	121.617	BMPR2;FGFR3
Vascular Endothelial Cell Response to Fluid Shear Stress (GO:0097699)	2/12	0.00479584	0.0224318	0	0	22.7747	121.617	AKT1;MTOR
Visual Learning (GO:0008542)	2/12	0.00479584	0.0224318	0	0	22.7747	121.617	APP;NF1
Myelination in Peripheral Nervous System (GO:0022011)	2/12	0.00479584	0.0224318	0	0	22.7747	121.617	NF1;DICER1
Negative Regulation of Chemotaxis (GO:0050922)	2/12	0.00479584	0.0224318	0	0	22.7747	121.617	NOTCH1;ROBO1
Negative Regulation of Transcription by Competitive Promoter Binding (GO:0010944)	2/12	0.00479584	0.0224318	0	0	22.7747	121.617	MUC1;CREB1
Positive Regulation of Insulin Receptor Signaling Pathway (GO:0046628)	2/12	0.00479584	0.0224318	0	0	22.7747	121.617	IRS1;IGF2
Positive Regulation of Nuclear-Transcribed mRNA poly(A) Tail Shortening (GO:0060213)	2/12	0.00479584	0.0224318	0	0	22.7747	121.617	ZFP36;CPEB3
Positive Regulation of Vascular Endothelial Cell Proliferation (GO:1905564)	2/12	0.00479584	0.0224318	0	0	22.7747	121.617	AKT3;IGF2
Positive Regulation of Vascular Permeability (GO:0043117)	2/12	0.00479584	0.0224318	0	0	22.7747	121.617	TGFB1;VEGFA
Regulation of Astrocyte Differentiation (GO:0048710)	2/12	0.00479584	0.0224318	0	0	22.7747	121.617	NOTCH1;QKI
Positive Regulation of SMAD Protein Signal Transduction (GO:0060391)	3/39	0.00485191	0.0225975	0	0	9.53179	50.789	SMAD4;BMPR2;TGFB1
Positive Regulation of Intrinsic Apoptotic Signaling Pathway (GO:2001244)	3/39	0.00485191	0.0225975	0	0	9.53179	50.789	BCL2L11;MYC;TP53
Regulation of Protein-Containing Complex Assembly (GO:0043254)	5/126	0.00517198	0.0239862	0	0	4.76125	25.0656	CDC42;GSK3B;BCL2L11;TGFB1;VEGFA
Regulation of Cell Motility (GO:2000145)	5/126	0.00517198	0.0239862	0	0	4.76125	25.0656	TGFB1;CDK6;AKT2;ABL1;AKT1
Cellular Response to Amino Acid Stimulus (GO:0071230)	3/40	0.00521178	0.0240181	0	0	9.27371	48.7503	CPEB3;MTOR;CPEB4
Positive Regulation of Lipid Biosynthetic Process (GO:0046889)	3/40	0.00521178	0.0240181	0	0	9.27371	48.7503	CREB1;PPARA;MTOR
Positive Regulation of Proteolysis Involved in Protein Catabolic Process (GO:1903052)	3/40	0.00521178	0.0240181	0	0	9.27371	48.7503	PTEN;MTOR;NFE2L2
Negative Regulation of MAPK Cascade (GO:0043409)	5/127	0.00534643	0.0245868	0	0	4.72198	24.7022	PER1;SMAD4;MYC;NF1;IGF1R
Atrioventricular Valve Development (GO:0003171)	2/13	0.00563516	0.0253814	0	0	20.7032	107.216	BMPR2;NOTCH1
Cardiac Cell Development (GO:0055006)	2/13	0.00563516	0.0253814	0	0	20.7032	107.216	NOTCH1;VEGFA
Response to UV-A (GO:0070141)	2/13	0.00563516	0.0253814	0	0	20.7032	107.216	CCND1;MMP2
Endothelial Cell Differentiation (GO:0045446)	2/13	0.00563516	0.0253814	0	0	20.7032	107.216	BMPR2;FSTL1
Negative Regulation of Cardiac Muscle Hypertrophy (GO:0010614)	2/13	0.00563516	0.0253814	0	0	20.7032	107.216	SMAD4;NOTCH1
Negative Regulation of Cyclin-Dependent Protein Serine/Threonine Kinase Activity (GO:0045736)	2/13	0.00563516	0.0253814	0	0	20.7032	107.216	CDKN2A;PTEN
Negative Regulation of Stem Cell Differentiation (GO:2000737)	2/13	0.00563516	0.0253814	0	0	20.7032	107.216	GSK3B;NOTCH1
Nuclear Body Organization (GO:0030575)	2/13	0.00563516	0.0253814	0	0	20.7032	107.216	CDKN2A;ETS1
Positive Regulation of Cellular Response to Insulin Stimulus (GO:1900078)	2/13	0.00563516	0.0253814	0	0	20.7032	107.216	IRS1;IGF2
Positive Regulation of Myelination (GO:0031643)	2/13	0.00563516	0.0253814	0	0	20.7032	107.216	DICER1;QKI
Regulation of Interleukin-1 Beta Production (GO:0032651)	4/82	0.00594825	0.0266544	0	0	5.8873	30.1704	APP;TNFAIP3;LPL;IGF1
Negative Regulation of Blood Vessel Morphogenesis (GO:2000181)	4/82	0.00594825	0.0266544	0	0	5.8873	30.1704	SPARC;COL4A2;KLF4;QKI
Cellular Response to Retinoic Acid (GO:0071300)	3/42	0.00597866	0.0266544	0	0	8.79724	45.038	GSK3B;CREB1;ATM
Response to cAMP (GO:0051591)	3/42	0.00597866	0.0266544	0	0	8.79724	45.038	RAP1B;AHR;CFTR
Protein Destabilization (GO:0031648)	3/42	0.00597866	0.0266544	0	0	8.79724	45.038	CDKN2A;PLK1;MTOR
Positive Regulation of Developmental Process (GO:0051094)	7/245	0.00608572	0.0270765	0	0	3.40863	17.3902	GSK3B;TGFB1;BMPR2;LPL;TET1;CPEB3;VEGFA
Epithelial Cell Differentiation (GO:0030855)	5/132	0.00628154	0.0278911	0	0	4.53493	22.9927	AKT2;AKT1;VDAC1;FSTL1;VEGFA
Regulation of Peptidyl-Tyrosine Phosphorylation (GO:0050730)	3/43	0.00638603	0.0280703	0	0	8.57688	43.3445	TGFB1;SFRP2;VEGFA
Cellular Response to Glucose Starvation (GO:0042149)	3/43	0.00638603	0.0280703	0	0	8.57688	43.3445	FOXO3;TP53;CPEB4
Non-Canonical Wnt Signaling Pathway (GO:0035567)	3/43	0.00638603	0.0280703	0	0	8.57688	43.3445	CDC42;TIAM1;SFRP2
Positive Regulation of Gene Expression, Epigenetic (GO:0141137)	3/43	0.00638603	0.0280703	0	0	8.57688	43.3445	APP;TDG;TP53
Positive Regulation of Stress Fiber Assembly (GO:0051496)	3/43	0.00638603	0.0280703	0	0	8.57688	43.3445	CDC42;TPM1;PXDN
Regulation of Integrin Activation (GO:0033623)	2/14	0.00653652	0.0283335	0	0	18.977	95.461	RAP1B;PIEZO1
Regulation of Nuclear-Transcribed mRNA poly(A) Tail Shortening (GO:0060211)	2/14	0.00653652	0.0283335	0	0	18.977	95.461	ZFP36;CPEB3
Regulation of Response to Oxidative Stress (GO:1902882)	2/14	0.00653652	0.0283335	0	0	18.977	95.461	KEAP1;NFE2L2
Vascular Endothelial Growth Factor Signaling Pathway (GO:0038084)	2/14	0.00653652	0.0283335	0	0	18.977	95.461	PIK3CA;VEGFA
Negative Regulation of Androgen Receptor Signaling Pathway (GO:0060766)	2/14	0.00653652	0.0283335	0	0	18.977	95.461	NCOR2;ZBTB7A
Negative Regulation of Cell Migration Involved in Sprouting Angiogenesis (GO:0090051)	2/14	0.00653652	0.0283335	0	0	18.977	95.461	NOTCH1;KLF4
Regulation of cAMP/PKA Signal Transduction (GO:0141161)	2/14	0.00653652	0.0283335	0	0	18.977	95.461	APP;CALCR
Regulation of GTPase Activity (GO:0043087)	5/134	0.00668587	0.0289236	0	0	4.46416	22.3555	ITGB1;NF1;ITGA6;SRGAP2;EZH2
Negative Regulation of Transforming Growth Factor Beta Receptor Signaling Pathway (GO:0030512)	4/85	0.00674772	0.0291336	0	0	5.66839	28.3337	TET1;PPARA;ZBTB7A;FBN1
Negative Regulation of Organelle Organization (GO:0010639)	3/44	0.00680956	0.0292851	0	0	8.36726	41.7479	AKT1;IGF1;MTOR
Positive Regulation of Wound Healing (GO:0090303)	3/44	0.00680956	0.0292851	0	0	8.36726	41.7479	ITGB1;CLDN1;MTOR
Regulation of B Cell Proliferation (GO:0030888)	3/45	0.00724941	0.0311156	0	0	8.16763	40.2406	CDKN2A;BCL2;ATM
Cellular Response to Tumor Necrosis Factor (GO:0071356)	4/87	0.0073184	0.0313502	0	0	5.53124	27.1991	ZFP36;FOXO3;TP53;NFE2L2
Regulation of Monocyte Differentiation (GO:0045655)	2/15	0.00749876	0.0315669	0	0	17.5164	85.7078	CDK6;MYC
Regulation of Neuroblast Proliferation (GO:1902692)	2/15	0.00749876	0.0315669	0	0	17.5164	85.7078	NF1;VEGFA
Aorta Development (GO:0035904)	2/15	0.00749876	0.0315669	0	0	17.5164	85.7078	PDGFRB;ROBO1
Dendritic Spine Morphogenesis (GO:0060997)	2/15	0.00749876	0.0315669	0	0	17.5164	85.7078	CDC42;PTEN
Negative Regulation of Cyclin-Dependent Protein Kinase Activity (GO:1904030)	2/15	0.00749876	0.0315669	0	0	17.5164	85.7078	CDKN2A;PTEN
Protein Trimerization (GO:0070206)	2/15	0.00749876	0.0315669	0	0	17.5164	85.7078	APP;PXDN
Regulation of Amyloid-Beta Clearance (GO:1900221)	2/15	0.00749876	0.0315669	0	0	17.5164	85.7078	APP;HMGCR
Regulation of Cellular Response to Heat (GO:1900034)	2/15	0.00749876	0.0315669	0	0	17.5164	85.7078	GSK3B;MTOR
Regulation of Cholesterol Storage (GO:0010885)	2/15	0.00749876	0.0315669	0	0	17.5164	85.7078	LPL;PPARA
Regulation of Cyclin-Dependent Protein Serine/Threonine Kinase Activity (GO:0000079)	3/46	0.00770574	0.0320682	0	0	7.97728	38.8158	CCNT2;CDKN2A;PTEN
Regulation of Intrinsic Apoptotic Signaling Pathway (GO:2001242)	3/46	0.00770574	0.0320682	0	0	7.97728	38.8158	BCL2L11;BCL2;TP53
Homotypic Cell-Cell Adhesion (GO:0034109)	3/46	0.00770574	0.0320682	0	0	7.97728	38.8158	FGB;FGA;FGG
Peptidyl-Tyrosine Modification (GO:0018212)	3/46	0.00770574	0.0320682	0	0	7.97728	38.8158	PDGFRB;FLT1;ABL1
Positive Regulation of Chemotaxis (GO:0050921)	3/46	0.00770574	0.0320682	0	0	7.97728	38.8158	PDGFRB;TGFB1;VEGFA
Positive Regulation of Nucleocytoplasmic Transport (GO:0046824)	3/46	0.00770574	0.0320682	0	0	7.97728	38.8158	GSK3B;TGFB1;PIK3R1
BMP Signaling Pathway (GO:0030509)	3/47	0.00817867	0.0337158	0	0	7.79559	37.4673	SMAD4;BMPR2;PDCD4
Cell Surface Receptor Signaling Pathway via JAK-STAT (GO:0007259)	3/47	0.00817867	0.0337158	0	0	7.79559	37.4673	NMI;FGFR3;IFNAR1
Double-Strand Break Repair via Nonhomologous End Joining (GO:0006303)	3/47	0.00817867	0.0337158	0	0	7.79559	37.4673	PLK1;ATM;ZBTB7A
Intracellular Glucose Homeostasis (GO:0001678)	3/47	0.00817867	0.0337158	0	0	7.79559	37.4673	TRA2B;PIK3R1;IGF1R
Positive Regulation of mRNA Catabolic Process (GO:0061014)	3/47	0.00817867	0.0337158	0	0	7.79559	37.4673	ZFP36;CPEB3;QKI
Regulation of Protein Localization to Plasma Membrane (GO:1903076)	4/90	0.00823268	0.0338111	0	0	5.33748	25.618	ITGB1;TGFB1;AKT1;PIK3R1
Positive Regulation of Plasma Membrane Bounded Cell Projection Assembly (GO:0120034)	4/90	0.00823268	0.0338111	0	0	5.33748	25.618	CDC42;GSK3B;PIK3CA;PIK3R1
Regulation of Smooth Muscle Cell Apoptotic Process (GO:0034391)	2/16	0.00852075	0.0344132	0	0	16.2644	77.5038	CDKN2A;IGF1
Regulation of Superoxide Anion Generation (GO:0032928)	2/16	0.00852075	0.0344132	0	0	16.2644	77.5038	APP;TGFB1
Cellular Response to Corticosteroid Stimulus (GO:0071384)	2/16	0.00852075	0.0344132	0	0	16.2644	77.5038	ZFP36;BCL2L11
Negative Regulation of Intrinsic Apoptotic Signaling Pathway by P53 Class Mediator (GO:1902254)	2/16	0.00852075	0.0344132	0	0	16.2644	77.5038	MUC1;BCL2
Negative Regulation of Myoblast Differentiation (GO:0045662)	2/16	0.00852075	0.0344132	0	0	16.2644	77.5038	NOTCH1;TGFB1
Neuron Fate Commitment (GO:0048663)	2/16	0.00852075	0.0344132	0	0	16.2644	77.5038	SMAD4;PAX6
Positive Regulation of DNA Damage Response, Signal Transduction by P53 Class Mediator (GO:0043517)	2/16	0.00852075	0.0344132	0	0	16.2644	77.5038	CDKN2A;ATM
Positive Regulation of Superoxide Anion Generation (GO:0032930)	2/16	0.00852075	0.0344132	0	0	16.2644	77.5038	APP;TGFB1
Positive Regulation of Transcription by RNA Polymerase III (GO:0045945)	2/16	0.00852075	0.0344132	0	0	16.2644	77.5038	SMARCA5;MTOR
Negative Regulation of Tumor Necrosis Factor Production (GO:0032720)	3/48	0.00866833	0.0348805	0	0	7.62197	36.1897	TNFAIP3;DICER1;IGF1
Positive Regulation of Peptide Hormone Secretion (GO:0090277)	3/48	0.00866833	0.0348805	0	0	7.62197	36.1897	FGB;FGA;FGG
Glucose Homeostasis (GO:0042593)	4/92	0.008882	0.0356093	0	0	5.21564	24.6373	IRS1;PAX6;PIK3R1;FBN1
Positive Regulation of Cell Adhesion (GO:0045785)	4/92	0.008882	0.0356093	0	0	5.21564	24.6373	SFRP2;TPM1;ATM;VEGFA
DNA-templated Transcription (GO:0006351)	6/203	0.00926868	0.0370917	0	0	3.51633	16.4604	SMAD4;CCNT2;SMARCA5;FOXO3;ETS1;TP53
Negative Regulation of Wnt Signaling Pathway (GO:0030178)	5/146	0.00950131	0.0374643	0	0	4.08175	19.0059	APP;GSK3B;SMAD4;SFRP2;DKK1
Regulation of Immune Response (GO:0050776)	4/94	0.0095639	0.0374643	0	0	5.09922	23.7102	COL3A1;AHR;CD276;NFE2L2
Regulation of Endothelial Cell Chemotaxis (GO:2001026)	2/17	0.00960139	0.0374643	0	0	15.1793	70.5208	NOTCH1;VEGFA
Regulation of Ubiquitin-Protein Transferase Activity (GO:0051438)	2/17	0.00960139	0.0374643	0	0	15.1793	70.5208	CDKN2A;PLK1
Release of Cytochrome C From Mitochondria (GO:0001836)	2/17	0.00960139	0.0374643	0	0	15.1793	70.5208	BCL2;MCL1
Epithelial Cell Migration (GO:0010631)	2/17	0.00960139	0.0374643	0	0	15.1793	70.5208	SMAD4;ZEB2
Ionotropic Glutamate Receptor Signaling Pathway (GO:0035235)	2/17	0.00960139	0.0374643	0	0	15.1793	70.5208	APP;CPEB4
Negative Regulation of Cellular Senescence (GO:2000773)	2/17	0.00960139	0.0374643	0	0	15.1793	70.5208	CDK6;PTEN
Neuron Projection Organization (GO:0106027)	2/17	0.00960139	0.0374643	0	0	15.1793	70.5208	APP;GSK3B
Platelet-Derived Growth Factor Receptor Signaling Pathway (GO:0048008)	2/17	0.00960139	0.0374643	0	0	15.1793	70.5208	PDGFRB;LOX
Positive Regulation of Cardiac Muscle Tissue Growth (GO:0055023)	2/17	0.00960139	0.0374643	0	0	15.1793	70.5208	NOTCH1;IGF1
Positive Regulation of Cell Adhesion Mediated by Integrin (GO:0033630)	2/17	0.00960139	0.0374643	0	0	15.1793	70.5208	SFRP2;PIEZO1
Positive Regulation of Cell Migration Involved in Sprouting Angiogenesis (GO:0090050)	2/17	0.00960139	0.0374643	0	0	15.1793	70.5208	PTGS2;VEGFA
Positive Regulation of Smooth Muscle Cell Migration (GO:0014911)	2/17	0.00960139	0.0374643	0	0	15.1793	70.5208	PDGFRB;IGF1
Regulation of Interleukin-2 Production (GO:0032663)	3/50	0.00969836	0.0376413	0	0	7.29689	33.8269	ZFP36;NAV3;TNFAIP3
Negative Regulation of Tumor Necrosis Factor Superfamily Cytokine Production (GO:1903556)	3/50	0.00969836	0.0376413	0	0	7.29689	33.8269	TNFAIP3;DICER1;IGF1
Positive Regulation of Non-Canonical NF-kappaB Signal Transduction (GO:1901224)	3/50	0.00969836	0.0376413	0	0	7.29689	33.8269	APP;PDCD4;NMI
Positive Regulation of Metabolic Process (GO:0009893)	5/147	0.00976761	0.037843	0	0	4.0528	18.7591	PDGFRB;TP53;IGF1R;IFNAR1;VEGFA
Neuron Projection Development (GO:0031175)	6/206	0.00991852	0.0383598	0	0	3.46306	15.9763	CDC42;APP;GSK3B;PTEN;DICER1;SRGAP2
Regulation of Canonical NF-kappaB Signal Transduction (GO:0043122)	7/270	0.0101064	0.0390175	0	0	3.08068	14.1544	PER1;TGFB1;TRAF4;TNFAIP3;KLF4;S100B;VEGFA
Response to Glucose (GO:0009749)	3/51	0.0102389	0.0393902	0	0	7.14451	32.733	TRA2B;LPL;IGF1R
Positive Regulation of Actin Filament Bundle Assembly (GO:0032233)	3/51	0.0102389	0.0393902	0	0	7.14451	32.733	CDC42;TPM1;PXDN
Aorta Morphogenesis (GO:0035909)	2/18	0.0107396	0.0407434	0	0	14.2299	64.5157	PDGFRB;ADAMTS9
Regulation of Oligodendrocyte Differentiation (GO:0048713)	2/18	0.0107396	0.0407434	0	0	14.2299	64.5157	NOTCH1;NF1
Cardiac Atrium Morphogenesis (GO:0003209)	2/18	0.0107396	0.0407434	0	0	14.2299	64.5157	BMPR2;NOTCH1
Cellular Response to Glucocorticoid Stimulus (GO:0071385)	2/18	0.0107396	0.0407434	0	0	14.2299	64.5157	ZFP36;BCL2L11
Extracellular Matrix Assembly (GO:0085029)	2/18	0.0107396	0.0407434	0	0	14.2299	64.5157	TGFB1;PXDN
Negative Regulation of Nervous System Development (GO:0051961)	2/18	0.0107396	0.0407434	0	0	14.2299	64.5157	NOTCH1;PAX6
Positive Regulation of Sprouting Angiogenesis (GO:1903672)	2/18	0.0107396	0.0407434	0	0	14.2299	64.5157	KLF4;VEGFA
Positive Regulation of Ubiquitin-Protein Transferase Activity (GO:0051443)	2/18	0.0107396	0.0407434	0	0	14.2299	64.5157	PLK1;PTEN
Signal Transduction by P53 Class Mediator (GO:0072331)	3/52	0.0107967	0.0408186	0	0	6.99835	31.6921	MUC1;PPP1R13B;TP53
Negative Regulation of Protein Ubiquitination (GO:0031397)	3/52	0.0107967	0.0408186	0	0	6.99835	31.6921	CDKN2A;TNFAIP3;AKT1
Positive Regulation of Proteasomal Protein Catabolic Process (GO:1901800)	4/98	0.0110278	0.0416205	0	0	4.88125	22.0014	GSK3B;PLK1;KEAP1;NFE2L2
B Cell Differentiation (GO:0030183)	3/53	0.0113718	0.0427711	0	0	6.85803	30.7008	ITGB1;PIK3R1;ZBTB7A
Antibacterial Humoral Response (GO:0019731)	3/53	0.0113718	0.0427711	0	0	6.85803	30.7008	FGB;APP;FGA
Cellular Component Assembly (GO:0022607)	7/277	0.0115163	0.0431664	0	0	2.99974	13.3908	FGB;CDC42;TIAM1;FGA;TGFB1;FGG;TP53
Negative Regulation of Signal Transduction (GO:0009968)	7/277	0.0115163	0.0431664	0	0	2.99974	13.3908	SFRP2;IRS1;BCL2;AKT1;TNFAIP3;DKK1;ZBTB7A
Cardiac Epithelial to Mesenchymal Transition (GO:0060317)	2/19	0.0119342	0.0440902	0	0	13.3922	59.3051	NOTCH1;PDCD4
Regulation of Smooth Muscle Cell Migration (GO:0014910)	2/19	0.0119342	0.0440902	0	0	13.3922	59.3051	PDGFRB;IGF1
Positive Regulation of Activated T Cell Proliferation (GO:0042104)	2/19	0.0119342	0.0440902	0	0	13.3922	59.3051	IGF2;IGF1
Positive Regulation of Endothelial Cell Apoptotic Process (GO:2000353)	2/19	0.0119342	0.0440902	0	0	13.3922	59.3051	TGFB1;PDCD4
Positive Regulation of Glycolytic Process (GO:0045821)	2/19	0.0119342	0.0440902	0	0	13.3922	59.3051	IGF1;MTOR
Positive Regulation of Purine Nucleotide Catabolic Process (GO:0033123)	2/19	0.0119342	0.0440902	0	0	13.3922	59.3051	IGF1;MTOR
Pulmonary Valve Morphogenesis (GO:0003184)	2/19	0.0119342	0.0440902	0	0	13.3922	59.3051	NOTCH1;ROBO1
Regulation of Behavior (GO:0050795)	2/19	0.0119342	0.0440902	0	0	13.3922	59.3051	HOXA1;MTOR
Cellular Response to BMP Stimulus (GO:0071773)	3/54	0.0119642	0.0440902	0	0	6.72322	29.7559	SMAD4;BMPR2;PDCD4
Positive Regulation of Chemokine Production (GO:0032722)	3/54	0.0119642	0.0440902	0	0	6.72322	29.7559	APP;TGFB1;LPL
Hemopoiesis (GO:0030097)	4/101	0.0122156	0.0449411	0	0	4.72956	20.8339	SFRP2;TGFB1;TET2;TP53
Regulation of Peptide Hormone Secretion (GO:0090276)	3/55	0.012574	0.0460277	0	0	6.5936	28.8544	FGB;FGA;FGG
Positive Regulation of Protein Localization to Plasma Membrane (GO:1903078)	3/55	0.012574	0.0460277	0	0	6.5936	28.8544	ITGB1;AKT1;PIK3R1
Positive Regulation of Telomere Maintenance (GO:0032206)	3/55	0.012574	0.0460277	0	0	6.5936	28.8544	MYC;ATM;KLF4
Negative Regulation of Translation (GO:0017148)	4/102	0.012629	0.0461518	0	0	4.68106	20.4645	ZFP36;CPEB3;QKI;CPEB4
Regulation of Fibroblast Migration (GO:0010762)	2/20	0.0131842	0.0471418	0	0	12.6475	54.7477	ITGB1;TGFB1
Alternative mRNA Splicing, via Spliceosome (GO:0000380)	2/20	0.0131842	0.0471418	0	0	12.6475	54.7477	RSRC1;SRSF1
Ameboidal-Type Cell Migration (GO:0001667)	2/20	0.0131842	0.0471418	0	0	12.6475	54.7477	SMAD4;SRGAP2
Regulation of Nuclear-Transcribed mRNA Catabolic Process, Deadenylation-Dependent Decay (GO:1900151)	2/20	0.0131842	0.0471418	0	0	12.6475	54.7477	ZFP36;CPEB3
Associative Learning (GO:0008306)	2/20	0.0131842	0.0471418	0	0	12.6475	54.7477	APP;NF1
Cellular Response to Fatty Acid (GO:0071398)	2/20	0.0131842	0.0471418	0	0	12.6475	54.7477	IRS1;LPL
Transport Along Microtubule (GO:0010970)	2/20	0.0131842	0.0471418	0	0	12.6475	54.7477	CDC42;APP
Glutamate Metabolic Process (GO:0006536)	2/20	0.0131842	0.0471418	0	0	12.6475	54.7477	ALDH5A1;GLUL
Mesoderm Formation (GO:0001707)	2/20	0.0131842	0.0471418	0	0	12.6475	54.7477	ITGB1;BMPR2
Negative Regulation of B Cell Activation (GO:0050869)	2/20	0.0131842	0.0471418	0	0	12.6475	54.7477	CDKN2A;TNFAIP3
Positive Regulation of Release of Cytochrome C From Mitochondria (GO:0090200)	2/20	0.0131842	0.0471418	0	0	12.6475	54.7477	BCL2L11;TP53
Cellular Response to Fibroblast Growth Factor Stimulus (GO:0044344)	3/56	0.0132014	0.0471418	0	0	6.46886	27.9935	KL;ZFP36;FGFR3
Response to Peptide Hormone (GO:0043434)	3/56	0.0132014	0.0471418	0	0	6.46886	27.9935	CREB1;IRS1;AKT1
Nucleosome Assembly (GO:0006334)	3/56	0.0132014	0.0471418	0	0	6.46886	27.9935	SART3;NASP;SMARCA5
Regulation of Actin Cytoskeleton Organization (GO:0032956)	4/104	0.0134824	0.0480668	0	0	4.58698	19.7532	PDGFRB;CDC42;PIK3CA;MTOR
Skeletal System Development (GO:0001501)	5/160	0.0137089	0.0487947	0	0	3.71043	15.9167	COL1A2;COL10A1;IGF1;FGFR3;FBN1
Negative Regulation of Response to Stimulus (GO:0048585)	3/57	0.0138464	0.0491245	0	0	6.34875	27.1709	COL3A1;KEAP1;KLF4
Positive Regulation of Protein Localization to Cell Periphery (GO:1904377)	3/57	0.0138464	0.0491245	0	0	6.34875	27.1709	ITGB1;AKT1;PIK3R1
Cellular Response to Cytokine Stimulus (GO:0071345)	7/289	0.0142569	0.0504991	0	0	2.87033	12.2004	GSK3B;ZFP36;IRS1;AKT1;PIK3R1;IFNAR1;NFE2L2
Regulation of Neuroinflammatory Response (GO:0150077)	2/21	0.0144886	0.0506544	0	0	11.9812	50.7333	IGF1;PTGS2
Regulation of Transcription Regulatory Region DNA Binding (GO:2000677)	2/21	0.0144886	0.0506544	0	0	11.9812	50.7333	IGF1;ZBTB7A
Response to BMP (GO:0071772)	2/21	0.0144886	0.0506544	0	0	11.9812	50.7333	SMAD4;BMPR2
Entrainment of Circadian Clock by Photoperiod (GO:0043153)	2/21	0.0144886	0.0506544	0	0	11.9812	50.7333	PER1;TP53
Negative Regulation of Biomineral Tissue Development (GO:0070168)	2/21	0.0144886	0.0506544	0	0	11.9812	50.7333	NOTCH1;TGFB1
Negative Regulation of Leukocyte Cell-Cell Adhesion (GO:1903038)	2/21	0.0144886	0.0506544	0	0	11.9812	50.7333	AKT1;PPARA
Positive Regulation of Extracellular Matrix Organization (GO:1903055)	2/21	0.0144886	0.0506544	0	0	11.9812	50.7333	SMAD4;TGFB1
Regulation of Mitotic Nuclear Division (GO:0007088)	3/58	0.0145091	0.0506544	0	0	6.233	26.3842	PDGFRB;IGF2;IGF1
Negative Regulation of Protein Modification by Small Protein Conjugation or Removal (GO:1903321)	3/58	0.0145091	0.0506544	0	0	6.233	26.3842	CDKN2A;TNFAIP3;AKT1
Homophilic Cell Adhesion via Plasma Membrane Adhesion Molecules (GO:0007156)	3/59	0.0151894	0.0527772	0	0	6.12139	25.6312	ITGB1;CEACAM6;ROBO1
Negative Regulation of Protein-Containing Complex Assembly (GO:0031333)	3/59	0.0151894	0.0527772	0	0	6.12139	25.6312	CDC42;GSK3B;DKK1
Protein Polymerization (GO:0051258)	3/59	0.0151894	0.0527772	0	0	6.12139	25.6312	FGB;FGA;FGG
Regulation of Proteasomal Ubiquitin-Dependent Protein Catabolic Process (GO:0032434)	4/109	0.0157739	0.0545962	0	0	4.36744	18.1222	GSK3B;PLK1;CDK2;KEAP1
Negative Regulation of Myeloid Cell Differentiation (GO:0045638)	2/22	0.0158462	0.0545962	0	0	11.3816	47.1748	ZFP36;CDK6
Negative Regulation of Natural Killer Cell Mediated Cytotoxicity (GO:0045953)	2/22	0.0158462	0.0545962	0	0	11.3816	47.1748	TGFB1;SERPINB9
Photoperiodism (GO:0009648)	2/22	0.0158462	0.0545962	0	0	11.3816	47.1748	PER1;TP53
Positive Regulation of Nervous System Process (GO:0031646)	2/22	0.0158462	0.0545962	0	0	11.3816	47.1748	DICER1;QKI
Response to Retinoic Acid (GO:0032526)	3/60	0.0158875	0.0545962	0	0	6.01369	24.91	GSK3B;CREB1;ATM
Post-Transcriptional Regulation of Gene Expression (GO:0010608)	3/60	0.0158875	0.0545962	0	0	6.01369	24.91	APP;PER1;FOXO3
Negative Regulation of Canonical NF-kappaB Signal Transduction (GO:0043124)	3/61	0.0166034	0.056967	0	0	5.90971	24.2188	PER1;TNFAIP3;KLF4
Regulation of Cellular Response to Stress (GO:0080135)	4/111	0.0167549	0.0573967	0	0	4.28537	17.5232	GSK3B;ATM;MTOR;NFE2L2
Placenta Development (GO:0001890)	2/23	0.0172562	0.0588376	0	0	10.8391	44.0022	IGF2;TFEB
Positive Regulation of DNA Replication (GO:0045740)	2/23	0.0172562	0.0588376	0	0	10.8391	44.0022	CDK2;SMARCA5
Positive Regulation of Cell-Substrate Junction Organization (GO:0150117)	2/23	0.0172562	0.0588376	0	0	10.8391	44.0022	PIK3R1;VEGFA
protein-DNA Complex Assembly (GO:0065004)	3/62	0.0173372	0.059022	0	0	5.80925	23.5559	SART3;NASP;SMARCA5
Positive Regulation of Protein Phosphorylation (GO:0001934)	5/171	0.0177845	0.0604507	0	0	3.46262	13.9524	TGFB1;TRAF4;AKT1;RASGRP1;VEGFA
Regulation of Interleukin-6 Production (GO:0032675)	4/114	0.0182966	0.0618076	0	0	4.16786	16.6758	APP;TGFB1;LPL;TNFAIP3
T Cell Activation (GO:0042110)	4/114	0.0182966	0.0618076	0	0	4.16786	16.6758	NCOR2;PIK3R1;RASGRP1;CD276
Antigen Receptor-Mediated Signaling Pathway (GO:0050851)	4/114	0.0182966	0.0618076	0	0	4.16786	16.6758	NCOR2;PIK3CA;BCL2;CD276
Positive Regulation of Wnt Signaling Pathway (GO:0030177)	4/114	0.0182966	0.0618076	0	0	4.16786	16.6758	ZEB2;SFRP2;TGFB1;TNFAIP3
Ventricular Cardiac Muscle Tissue Development (GO:0003229)	2/24	0.0187173	0.0626486	0	0	10.3459	41.159	TGFB1;TPM1
Myotube Differentiation (GO:0014902)	2/24	0.0187173	0.0626486	0	0	10.3459	41.159	ITGB1;IGF1
Negative Regulation of Protein Localization to Cell Periphery (GO:1904376)	2/24	0.0187173	0.0626486	0	0	10.3459	41.159	TGFB1;SAPCD2
Positive Regulation of Cellular Response to Transforming Growth Factor Beta Stimulus (GO:1903846)	2/24	0.0187173	0.0626486	0	0	10.3459	41.159	SMAD4;ZEB2
Positive Regulation of Receptor Internalization (GO:0002092)	2/24	0.0187173	0.0626486	0	0	10.3459	41.159	APP;VEGFA
Positive Regulation of Transforming Growth Factor Beta Receptor Signaling Pathway (GO:0030511)	2/24	0.0187173	0.0626486	0	0	10.3459	41.159	SMAD4;ZEB2
Positive Regulation of Binding (GO:0051099)	3/64	0.0188584	0.0629285	0	0	5.61821	22.3088	GSK3B;TIAM1;IGF1
Positive Regulation of Neurogenesis (GO:0050769)	3/64	0.0188584	0.0629285	0	0	5.61821	22.3088	TIAM1;ROBO1;VEGFA
Regulation of Extrinsic Apoptotic Signaling Pathway (GO:2001236)	3/65	0.0196459	0.0652578	0	0	5.52732	21.7217	APP;ITGA6;IGF1
Fat Cell Differentiation (GO:0045444)	3/65	0.0196459	0.0652578	0	0	5.52732	21.7217	AKT2;KLF4;ZBTB7A
Positive Regulation of T Cell Proliferation (GO:0042102)	3/65	0.0196459	0.0652578	0	0	5.52732	21.7217	IGF2;IGF1;CD276
Modulation of Chemical Synaptic Transmission (GO:0050804)	4/117	0.0199238	0.0660806	0	0	4.0566	15.885	ITGB1;APP;GSK3B;PTEN
Regulation of Muscle Cell Differentiation (GO:0051147)	2/25	0.0202287	0.0660906	0	0	9.89555	38.5991	CCNT2;IGF2
Regulation of Protein Export From Nucleus (GO:0046825)	2/25	0.0202287	0.0660906	0	0	9.89555	38.5991	GSK3B;CDKN2A
Cardiac Muscle Cell Development (GO:0055013)	2/25	0.0202287	0.0660906	0	0	9.89555	38.5991	PDGFRB;VEGFA
Cell Surface Receptor Protein Serine/Threonine Kinase Signaling Pathway (GO:0007178)	2/25	0.0202287	0.0660906	0	0	9.89555	38.5991	SMAD4;BMPR2
Epithelial Cell Development (GO:0002064)	2/25	0.0202287	0.0660906	0	0	9.89555	38.5991	CDK6;PAX6
Lamellipodium Assembly (GO:0030032)	2/25	0.0202287	0.0660906	0	0	9.89555	38.5991	ITGB1;SRGAP2
Negative Regulation of Catalytic Activity (GO:0043086)	2/25	0.0202287	0.0660906	0	0	9.89555	38.5991	NOTCH1;TP53
Negative Regulation of Interleukin-1 Beta Production (GO:0032691)	2/25	0.0202287	0.0660906	0	0	9.89555	38.5991	TNFAIP3;IGF1
Negative Regulation of Protein Depolymerization (GO:1901880)	2/25	0.0202287	0.0660906	0	0	9.89555	38.5991	NAV3;PIK3CA
Regulation of Biomineral Tissue Development (GO:0070167)	2/25	0.0202287	0.0660906	0	0	9.89555	38.5991	NOTCH1;TGFB1
Response to Molecule of Bacterial Origin (GO:0002237)	3/67	0.0212747	0.0694045	0	0	5.35405	20.6143	TNFAIP3;AHR;IFNAR1
Regulation of Cytoplasmic Translation (GO:2000765)	2/26	0.0217894	0.0700396	0	0	9.48276	36.2842	CPEB3;CPEB4
Amyloid Fibril Formation (GO:1990000)	2/26	0.0217894	0.0700396	0	0	9.48276	36.2842	BACE1;CDKN2A
Cellular Response to Xenobiotic Stimulus (GO:0071466)	2/26	0.0217894	0.0700396	0	0	9.48276	36.2842	MYC;TP53
Limb Development (GO:0060173)	2/26	0.0217894	0.0700396	0	0	9.48276	36.2842	KREMEN2;DKK1
Myeloid Cell Development (GO:0061515)	2/26	0.0217894	0.0700396	0	0	9.48276	36.2842	APP;GP1BA
Negative Regulation of Macroautophagy (GO:0016242)	2/26	0.0217894	0.0700396	0	0	9.48276	36.2842	PIK3CA;MTOR
Positive Regulation of Rho Protein Signal Transduction (GO:0035025)	2/26	0.0217894	0.0700396	0	0	9.48276	36.2842	COL3A1;ROBO1
Positive Regulation of Filopodium Assembly (GO:0051491)	2/26	0.0217894	0.0700396	0	0	9.48276	36.2842	CDC42;PIK3R1
Proteoglycan Metabolic Process (GO:0006029)	2/26	0.0217894	0.0700396	0	0	9.48276	36.2842	BMPR2;IGF1
Regulation of Cell Size (GO:0008361)	2/26	0.0217894	0.0700396	0	0	9.48276	36.2842	PTEN;MTOR
Positive Regulation of Intracellular Protein Transport (GO:0090316)	3/69	0.0229754	0.0737438	0	0	5.19128	19.5884	GSK3B;TGFB1;PIK3R1
Wnt Signaling Pathway, Planar Cell Polarity Pathway (GO:0060071)	2/27	0.0233984	0.0744675	0	0	9.10299	34.1825	CDC42;TIAM1
Regulation of Myelination (GO:0031641)	2/27	0.0233984	0.0744675	0	0	9.10299	34.1825	DICER1;QKI
Cardiac Muscle Cell Contraction (GO:0086003)	2/27	0.0233984	0.0744675	0	0	9.10299	34.1825	PIK3CA;CACNA1C
Regulation of Transcription by RNA Polymerase III (GO:0006359)	2/27	0.0233984	0.0744675	0	0	9.10299	34.1825	SMARCA5;MTOR
Positive Regulation of Vascular Endothelial Growth Factor Production (GO:0010575)	2/27	0.0233984	0.0744675	0	0	9.10299	34.1825	TGFB1;PTGS2
Cellular Response to Molecule of Bacterial Origin (GO:0071219)	4/123	0.0234391	0.0744675	0	0	3.85089	14.4537	ZFP36;PDCD4;TNFAIP3;AHR
Response to Cytokine (GO:0034097)	4/123	0.0234391	0.0744675	0	0	3.85089	14.4537	APP;COL3A1;BCL2;MCL1
Negative Regulation of Immune Response (GO:0050777)	3/70	0.0238527	0.0755625	0	0	5.11354	19.1034	COL3A1;TNFAIP3;NMI
Positive Regulation of Apoptotic Signaling Pathway (GO:2001235)	3/70	0.0238527	0.0755625	0	0	5.11354	19.1034	APP;BCL2L11;TP53
Protein-Containing Complex Assembly (GO:0065003)	7/323	0.0245096	0.0775312	0	0	2.55704	9.48326	FGB;TIAM1;FGA;FGG;PXDN;CLDN1;TP53
Phagocytosis (GO:0006909)	3/71	0.024748	0.0780597	0	0	5.03808	18.6359	ITGB1;CDC42;CD93
Positive Regulation of Proteasomal Ubiquitin-Dependent Protein Catabolic Process (GO:0032436)	3/71	0.024748	0.0780597	0	0	5.03808	18.6359	GSK3B;PLK1;KEAP1
Regulation of Toll-Like Receptor 4 Signaling Pathway (GO:0034143)	2/28	0.0250546	0.0784615	0	0	8.75243	32.2676	TNFAIP3;PIK3R1
Cellular Response to Hexose Stimulus (GO:0071331)	2/28	0.0250546	0.0784615	0	0	8.75243	32.2676	TRA2B;IGF1R
Hematopoietic Progenitor Cell Differentiation (GO:0002244)	2/28	0.0250546	0.0784615	0	0	8.75243	32.2676	TGFB1;TP53
Inner Ear Morphogenesis (GO:0042472)	2/28	0.0250546	0.0784615	0	0	8.75243	32.2676	SPARC;HOXA1
Positive Regulation of Microtubule Polymerization or Depolymerization (GO:0031112)	2/28	0.0250546	0.0784615	0	0	8.75243	32.2676	NAV3;MAPRE1
Cytokine-Mediated Signaling Pathway (GO:0019221)	6/255	0.0255786	0.079988	0	0	2.77463	10.1718	SMAD4;IRS1;AKT1;PIK3R1;FOXO3;TP53
Monocarboxylic Acid Metabolic Process (GO:0032787)	4/127	0.0259789	0.0810084	0	0	3.7249	13.5976	LPL;VDAC1;IGF1;PPARA
Protein Localization to Nucleus (GO:0034504)	4/127	0.0259789	0.0810084	0	0	3.7249	13.5976	CDKN2A;PLK1;AKT1;ZBTB7A
Heterochromatin Formation (GO:0031507)	3/73	0.0265924	0.0823794	0	0	4.89364	17.7499	DNMT3A;SMARCA5;EZH2
Regulation of Long-Term Synaptic Potentiation (GO:1900271)	2/29	0.0267573	0.0823794	0	0	8.42784	30.5168	APP;GSK3B
Regulation of Supramolecular Fiber Organization (GO:1902903)	2/29	0.0267573	0.0823794	0	0	8.42784	30.5168	APP;PIK3CA
Regulation of Vascular Endothelial Growth Factor Production (GO:0010574)	2/29	0.0267573	0.0823794	0	0	8.42784	30.5168	TGFB1;PTGS2
Vascular Endothelial Growth Factor Receptor Signaling Pathway (GO:0048010)	2/29	0.0267573	0.0823794	0	0	8.42784	30.5168	FLT1;VEGFA
Maintenance of Blood-Brain Barrier (GO:0035633)	2/29	0.0267573	0.0823794	0	0	8.42784	30.5168	ITGB1;CLDN1
Negative Regulation of Cytoskeleton Organization (GO:0051494)	2/29	0.0267573	0.0823794	0	0	8.42784	30.5168	SMAD4;PIK3CA
Negative Regulation of Interleukin-1 Production (GO:0032692)	2/29	0.0267573	0.0823794	0	0	8.42784	30.5168	TNFAIP3;IGF1
Positive Regulation of Protein Import Into Nucleus (GO:0042307)	2/29	0.0267573	0.0823794	0	0	8.42784	30.5168	TGFB1;PIK3R1
Fatty Acid Metabolic Process (GO:0006631)	4/130	0.0279883	0.0860484	0	0	3.63566	13.001	LPL;CYP2C19;PPARA;PTGS2
Regulation of Muscle Contraction (GO:0006937)	2/30	0.0285054	0.0866644	0	0	8.12644	28.9111	TPM1;CACNA1C
Mitotic G2 DNA Damage Checkpoint Signaling (GO:0007095)	2/30	0.0285054	0.0866644	0	0	8.12644	28.9111	PLK1;ATM
Negative Regulation of Cell-Matrix Adhesion (GO:0001953)	2/30	0.0285054	0.0866644	0	0	8.12644	28.9111	CDKN2A;PTEN
Positive Regulation of Calcium-Mediated Signaling (GO:0050850)	2/30	0.0285054	0.0866644	0	0	8.12644	28.9111	PDGFRB;CALCR
Positive Regulation of Microtubule Polymerization (GO:0031116)	2/30	0.0285054	0.0866644	0	0	8.12644	28.9111	NAV3;MAPRE1
Positive Regulation of Response to Wounding (GO:1903036)	2/30	0.0285054	0.0866644	0	0	8.12644	28.9111	ITGB1;CLDN1
Regulation of Bone Resorption (GO:0045124)	2/30	0.0285054	0.0866644	0	0	8.12644	28.9111	NF1;TNFAIP3
Regulation of Chemotaxis (GO:0050920)	2/30	0.0285054	0.0866644	0	0	8.12644	28.9111	PDGFRB;TGFB1
Lymphocyte Differentiation (GO:0030098)	3/76	0.0294933	0.0892958	0	0	4.69182	16.5321	ITGB1;PIK3R1;ZBTB7A
Regulation of Notch Signaling Pathway (GO:0008593)	3/76	0.0294933	0.0892958	0	0	4.69182	16.5321	AKT1;ZBTB7A;ROBO1
Regulation of Rho Protein Signal Transduction (GO:0035023)	3/76	0.0294933	0.0892958	0	0	4.69182	16.5321	COL3A1;ABL1;ROBO1
Activation of GTPase Activity (GO:0090630)	2/31	0.030298	0.0912275	0	0	7.84582	27.4343	TIAM1;RASGRP1
Regulation of Neuron Migration (GO:2001222)	2/31	0.030298	0.0912275	0	0	7.84582	27.4343	COL3A1;SRGAP2
Collagen Catabolic Process (GO:0030574)	2/31	0.030298	0.0912275	0	0	7.84582	27.4343	MMP13;MMP2
Negative Regulation of Carbohydrate Metabolic Process (GO:0045912)	2/31	0.030298	0.0912275	0	0	7.84582	27.4343	TGFB1;PPARA
Regulation of Non-Canonical NF-kappaB Signal Transduction (GO:1901222)	3/77	0.030496	0.0913211	0	0	4.62818	16.1531	APP;PDCD4;NMI
Cellular Response to UV (GO:0034644)	3/77	0.030496	0.0913211	0	0	4.62818	16.1531	MYC;MMP2;TP53
Nucleosome Organization (GO:0034728)	3/77	0.030496	0.0913211	0	0	4.62818	16.1531	SART3;NASP;SMARCA5
Positive Regulation of Interleukin-6 Production (GO:0032755)	3/77	0.030496	0.0913211	0	0	4.62818	16.1531	APP;TGFB1;LPL
Regulation of Protein Binding (GO:0043393)	3/78	0.0315165	0.0941194	0	0	4.56624	15.7866	GSK3B;TIAM1;DKK1
Cell Chemotaxis (GO:0060326)	3/78	0.0315165	0.0941194	0	0	4.56624	15.7866	PDGFRB;ACKR3;VEGFA
DNA Damage Response, Signal Transduction by P53 Class Mediator (GO:0030330)	2/32	0.0321343	0.0953143	0	0	7.58391	26.0722	MUC1;TP53
Regulation of Macrophage Derived Foam Cell Differentiation (GO:0010743)	2/32	0.0321343	0.0953143	0	0	7.58391	26.0722	LPL;PPARA
Apoptotic Mitochondrial Changes (GO:0008637)	2/32	0.0321343	0.0953143	0	0	7.58391	26.0722	BCL2;MCL1
Endodermal Cell Differentiation (GO:0035987)	2/32	0.0321343	0.0953143	0	0	7.58391	26.0722	COL4A2;MMP2
Negative Regulation of G1/S Transition of Mitotic Cell Cycle (GO:2000134)	2/32	0.0321343	0.0953143	0	0	7.58391	26.0722	PTEN;KLF4
Regulation of Cell Cycle G1/S Phase Transition (GO:1902806)	3/79	0.0325547	0.0964306	0	0	4.50593	15.4321	CDKN2A;PTEN;EZH2
Regulation of Translation (GO:0006417)	5/201	0.0327342	0.0968313	0	0	2.92815	10.0123	APP;FOXO3;CPEB3;QKI;MTOR
Signal Transduction in Response to DNA Damage (GO:0042770)	3/80	0.0336107	0.099156	0	0	4.44719	15.0889	MUC1;ATM;TP53
Negative Regulation of Cellular Component Organization (GO:0051129)	3/80	0.0336107	0.099156	0	0	4.44719	15.0889	CDC42;GSK3B;VEGFA
Negative Regulation of JNK Cascade (GO:0046329)	2/33	0.0340133	0.099672	0	0	7.3389	24.8128	PER1;PDCD4
Negative Regulation of Developmental Growth (GO:0048640)	2/33	0.0340133	0.099672	0	0	7.3389	24.8128	PTEN;FGFR3
Regulation of Activated T Cell Proliferation (GO:0046006)	2/33	0.0340133	0.099672	0	0	7.3389	24.8128	IGF2;IGF1
Regulation of calcineurin-NFAT Signaling Cascade (GO:0070884)	2/33	0.0340133	0.099672	0	0	7.3389	24.8128	GSK3B;IGF1
Regulation of Cell Adhesion Mediated by Integrin (GO:0033628)	2/33	0.0340133	0.099672	0	0	7.3389	24.8128	MUC1;SFRP2
Regulation of Cytoskeleton Organization (GO:0051493)	4/139	0.0345605	0.101097	0	0	3.39173	11.4133	PDGFRB;CDC42;GSK3B;MTOR
Positive Regulation of JNK Cascade (GO:0046330)	3/81	0.0346843	0.101097	0	0	4.38995	14.7567	APP;TRAF4;DKK1
Positive Regulation of Organelle Organization (GO:0010638)	3/81	0.0346843	0.101097	0	0	4.38995	14.7567	GSK3B;BCL2L11;TP53
Regulation of Catabolic Process (GO:0009894)	3/81	0.0346843	0.101097	0	0	4.38995	14.7567	ITGB1;KEAP1;ATM
Positive Regulation of Tumor Necrosis Factor Production (GO:0032760)	3/82	0.0357755	0.1035	0	0	4.33416	14.4349	APP;TGFB1;LPL
Cardiac Muscle Contraction (GO:0060048)	2/34	0.0359341	0.1035	0	0	7.1092	23.6457	PIK3CA;TPM1
Tumor Necrosis Factor-Mediated Signaling Pathway (GO:0033209)	2/34	0.0359341	0.1035	0	0	7.1092	23.6457	FOXO3;TP53
Lung Development (GO:0030324)	2/34	0.0359341	0.1035	0	0	7.1092	23.6457	BMPR2;VEGFA
Membrane Protein Proteolysis (GO:0033619)	2/34	0.0359341	0.1035	0	0	7.1092	23.6457	BACE1;TGFB1
Negative Regulation of Microtubule Polymerization or Depolymerization (GO:0031111)	2/34	0.0359341	0.1035	0	0	7.1092	23.6457	NAV3;MAPRE1
Positive Regulation of Transcription by RNA Polymerase I (GO:0045943)	2/34	0.0359341	0.1035	0	0	7.1092	23.6457	SMARCA5;MTOR
Regulation of DNA Damage Response, Signal Transduction by P53 Class Mediator (GO:0043516)	2/34	0.0359341	0.1035	0	0	7.1092	23.6457	CDKN2A;ATM
Regulation of Cell Cycle Phase Transition (GO:1901987)	2/34	0.0359341	0.1035	0	0	7.1092	23.6457	PLK1;TP53
Cellular Response to Hydrogen Peroxide (GO:0070301)	2/35	0.0378958	0.108437	0	0	6.89342	22.5616	TNFAIP3;NFE2L2
Response to Transforming Growth Factor Beta (GO:0071559)	2/35	0.0378958	0.108437	0	0	6.89342	22.5616	SMAD4;TGFB1
Dendrite Morphogenesis (GO:0048813)	2/35	0.0378958	0.108437	0	0	6.89342	22.5616	CDC42;PTEN
Negative Regulation of Cytoplasmic Pattern Recognition Receptor Signaling Pathway (GO:0039532)	2/35	0.0378958	0.108437	0	0	6.89342	22.5616	TNFAIP3;AKT1
Positive Regulation of Axonogenesis (GO:0050772)	2/35	0.0378958	0.108437	0	0	6.89342	22.5616	TIAM1;ROBO1
mRNA Splicing, via Spliceosome (GO:0000398)	5/211	0.039053	0.110825	0	0	2.78459	9.02997	SART3;RSRC1;TRA2B;SRSF1;QKI
Positive Regulation of Tumor Necrosis Factor Superfamily Cytokine Production (GO:1903557)	3/85	0.0391544	0.110825	0	0	4.17496	13.5279	APP;TGFB1;LPL
Regulation of Cell Division (GO:0051302)	3/85	0.0391544	0.110825	0	0	4.17496	13.5279	SFRP2;MYC;PLK1
Embryonic Limb Morphogenesis (GO:0030326)	2/36	0.0398977	0.110825	0	0	6.69033	21.5525	MBNL1;CACNA1C
Endoderm Formation (GO:0001706)	2/36	0.0398977	0.110825	0	0	6.69033	21.5525	COL4A2;MMP2
Negative Regulation of Cell Cycle G1/S Phase Transition (GO:1902807)	2/36	0.0398977	0.110825	0	0	6.69033	21.5525	PTEN;KLF4
Negative Regulation of Cell Cycle Process (GO:0010948)	2/36	0.0398977	0.110825	0	0	6.69033	21.5525	SMARCA5;TP53
Positive Regulation of RNA Splicing (GO:0033120)	2/36	0.0398977	0.110825	0	0	6.69033	21.5525	TRA2B;PIK3R1
Positive Regulation of Epithelial Cell Migration (GO:0010634)	2/36	0.0398977	0.110825	0	0	6.69033	21.5525	BMPR2;MTOR
Regulation of Blood Circulation (GO:1903522)	2/36	0.0398977	0.110825	0	0	6.69033	21.5525	APP;TPM1
Negative Regulation of Protein Metabolic Process (GO:0051248)	4/146	0.0402414	0.110825	0	0	3.22339	10.3563	AKT1;HMGCR;CPEB3;QKI
Regulation of Innate Immune Response (GO:0045088)	3/86	0.0403156	0.110825	0	0	4.12445	13.2437	TNFAIP3;NMI;NFE2L2
Regulation of Receptor Internalization (GO:0002090)	2/37	0.0419388	0.110825	0	0	6.49885	20.6114	DKK1;VEGFA
Cellular Response to Glucose Stimulus (GO:0071333)	2/37	0.0419388	0.110825	0	0	6.49885	20.6114	TRA2B;IGF1R
Intrinsic Apoptotic Signaling Pathway by P53 Class Mediator (GO:0072332)	2/37	0.0419388	0.110825	0	0	6.49885	20.6114	PPP1R13B;TP53
Phosphatidylinositol Phosphate Biosynthetic Process (GO:0046854)	2/37	0.0419388	0.110825	0	0	6.49885	20.6114	PIK3CA;PIK3R1
Regulation of Cellular Component Biogenesis (GO:0044087)	2/37	0.0419388	0.110825	0	0	6.49885	20.6114	RAP1B;NOTCH1
Regulation of Cold-Induced Thermogenesis (GO:0120161)	4/148	0.0419565	0.110825	0	0	3.17829	10.0788	NOTCH1;QKI;IGF1R;VEGFA
T Cell Receptor Signaling Pathway (GO:0050852)	3/88	0.0426898	0.110825	0	0	4.027	12.7003	NCOR2;PIK3CA;CD276
Regulation of Enamel Mineralization (GO:0070173)	1/5	0.0432364	0.110825	0	0	28.3143	88.9372	CFTR
DNA Replication-Dependent Chromatin Assembly (GO:0006335)	1/5	0.0432364	0.110825	0	0	28.3143	88.9372	NASP
Reg of Epithelial to Mesenchymal Transition Inv in Endocardial Cushion Formation (GO:1905005)	1/5	0.0432364	0.110825	0	0	28.3143	88.9372	TGFB1
Regulation of Extracellular Exosome Assembly (GO:1903551)	1/5	0.0432364	0.110825	0	0	28.3143	88.9372	SDC1
Regulation of Focal Adhesion Disassembly (GO:0120182)	1/5	0.0432364	0.110825	0	0	28.3143	88.9372	PIK3R1
Regulation of Hyaluronan Biosynthetic Process (GO:1900125)	1/5	0.0432364	0.110825	0	0	28.3143	88.9372	TGFB1
Regulation of Keratinocyte Apoptotic Process (GO:1902172)	1/5	0.0432364	0.110825	0	0	28.3143	88.9372	ZFP36
Regulation of Mast Cell Chemotaxis (GO:0060753)	1/5	0.0432364	0.110825	0	0	28.3143	88.9372	VEGFA
Regulation of Mesenchymal Stem Cell Proliferation (GO:1902460)	1/5	0.0432364	0.110825	0	0	28.3143	88.9372	TGFB1
Regulation of miRNA Catabolic Process (GO:2000625)	1/5	0.0432364	0.110825	0	0	28.3143	88.9372	QKI
Amylin Receptor Signaling Pathway (GO:0097647)	1/5	0.0432364	0.110825	0	0	28.3143	88.9372	CALCR
Regulation of Osteoclast Proliferation (GO:0090289)	1/5	0.0432364	0.110825	0	0	28.3143	88.9372	TNFAIP3
Axo-Dendritic Transport (GO:0008088)	1/5	0.0432364	0.110825	0	0	28.3143	88.9372	APP
Regulation of pro-B Cell Differentiation (GO:2000973)	1/5	0.0432364	0.110825	0	0	28.3143	88.9372	NOTCH1
Regulation of Prostaglandin Biosynthetic Process (GO:0031392)	1/5	0.0432364	0.110825	0	0	28.3143	88.9372	PTGS2
Cell Junction Disassembly (GO:0150146)	1/5	0.0432364	0.110825	0	0	28.3143	88.9372	DKK1
Cell-Cell Adhesion Mediated by Integrin (GO:0033631)	1/5	0.0432364	0.110825	0	0	28.3143	88.9372	ITGB1
Regulation of Transforming Growth Factor Beta2 Production (GO:0032909)	1/5	0.0432364	0.110825	0	0	28.3143	88.9372	SMAD4
Cellular Response to Interleukin-18 (GO:0071351)	1/5	0.0432364	0.110825	0	0	28.3143	88.9372	PIK3R1
Response to Glucagon (GO:0033762)	1/5	0.0432364	0.110825	0	0	28.3143	88.9372	CREB1
Chondrocyte Development (GO:0002063)	1/5	0.0432364	0.110825	0	0	28.3143	88.9372	BMPR2
Signal Complex Assembly (GO:0007172)	1/5	0.0432364	0.110825	0	0	28.3143	88.9372	PXDN
Sympathetic Neuron Projection Extension (GO:0097490)	1/5	0.0432364	0.110825	0	0	28.3143	88.9372	S100B
tRNA Decay (GO:0016078)	1/5	0.0432364	0.110825	0	0	28.3143	88.9372	DICER1
Epithelial Fluid Transport (GO:0042045)	1/5	0.0432364	0.110825	0	0	28.3143	88.9372	CFTR
Transcription Elongation-Coupled Chromatin Remodeling (GO:0140673)	1/5	0.0432364	0.110825	0	0	28.3143	88.9372	SART3
Tricuspid Valve Development (GO:0003175)	1/5	0.0432364	0.110825	0	0	28.3143	88.9372	BMPR2
Tricuspid Valve Morphogenesis (GO:0003186)	1/5	0.0432364	0.110825	0	0	28.3143	88.9372	BMPR2
Vascular Endothelial Growth Factor Receptor-2 Signaling Pathway (GO:0036324)	1/5	0.0432364	0.110825	0	0	28.3143	88.9372	VEGFA
Gamma-Aminobutyric Acid Metabolic Process (GO:0009448)	1/5	0.0432364	0.110825	0	0	28.3143	88.9372	ALDH5A1
Interleukin-18-Mediated Signaling Pathway (GO:0035655)	1/5	0.0432364	0.110825	0	0	28.3143	88.9372	PIK3R1
Intracellular mRNA Localization (GO:0008298)	1/5	0.0432364	0.110825	0	0	28.3143	88.9372	QKI
Lymph Node Development (GO:0048535)	1/5	0.0432364	0.110825	0	0	28.3143	88.9372	TGFB1
mRNA 5'-Splice Site Recognition (GO:0000395)	1/5	0.0432364	0.110825	0	0	28.3143	88.9372	SRSF1
Mesodermal Cell Fate Commitment (GO:0001710)	1/5	0.0432364	0.110825	0	0	28.3143	88.9372	KLF4
Metaphase/Anaphase Transition of Mitotic Cell Cycle (GO:0007091)	1/5	0.0432364	0.110825	0	0	28.3143	88.9372	PLK1
Monoterpenoid Metabolic Process (GO:0016098)	1/5	0.0432364	0.110825	0	0	28.3143	88.9372	CYP2C19
Negative Regulation of Actin Filament Depolymerization (GO:0030835)	1/5	0.0432364	0.110825	0	0	28.3143	88.9372	PIK3CA
Negative Regulation of Cell Size (GO:0045792)	1/5	0.0432364	0.110825	0	0	28.3143	88.9372	PTEN
Negative Regulation of Chemokine-Mediated Signaling Pathway (GO:0070100)	1/5	0.0432364	0.110825	0	0	28.3143	88.9372	ROBO1
Negative Regulation of Erythrocyte Differentiation (GO:0045647)	1/5	0.0432364	0.110825	0	0	28.3143	88.9372	ZFP36
Negative Regulation of Excitatory Postsynaptic Potential (GO:0090394)	1/5	0.0432364	0.110825	0	0	28.3143	88.9372	PTEN
Negative Regulation of Glial Cell Proliferation (GO:0060253)	1/5	0.0432364	0.110825	0	0	28.3143	88.9372	NOTCH1
Negative Regulation of Macrophage Differentiation (GO:0045650)	1/5	0.0432364	0.110825	0	0	28.3143	88.9372	QKI
Negative Regulation of Nuclear Receptor-Mediated Glucocorticoid Signaling Pathway (GO:2000323)	1/5	0.0432364	0.110825	0	0	28.3143	88.9372	PER1
Negative Regulation of Response to Oxidative Stress (GO:1902883)	1/5	0.0432364	0.110825	0	0	28.3143	88.9372	KEAP1
Negative Regulation of Toll-Like Receptor 2 Signaling Pathway (GO:0034136)	1/5	0.0432364	0.110825	0	0	28.3143	88.9372	TNFAIP3
Pericardium Morphogenesis (GO:0003344)	1/5	0.0432364	0.110825	0	0	28.3143	88.9372	NOTCH1
Positive Regulation of Wnt Signaling Pathway, Planar Cell Polarity Pathway (GO:2000096)	1/5	0.0432364	0.110825	0	0	28.3143	88.9372	DKK1
Positive Regulation of Cardiac Muscle Cell Differentiation (GO:2000727)	1/5	0.0432364	0.110825	0	0	28.3143	88.9372	TGFB1
Positive Regulation of Cell-Cell Adhesion Mediated by Integrin (GO:0033634)	1/5	0.0432364	0.110825	0	0	28.3143	88.9372	PIEZO1
Positive Regulation of Cholesterol Storage (GO:0010886)	1/5	0.0432364	0.110825	0	0	28.3143	88.9372	LPL
Positive Regulation of Fever Generation (GO:0031622)	1/5	0.0432364	0.110825	0	0	28.3143	88.9372	PTGS2
Positive Regulation of Focal Adhesion Disassembly (GO:0120183)	1/5	0.0432364	0.110825	0	0	28.3143	88.9372	PIK3R1
Positive Regulation of Hemoglobin Biosynthetic Process (GO:0046985)	1/5	0.0432364	0.110825	0	0	28.3143	88.9372	KLF4
Positive Regulation of Intrinsic Apoptotic Signaling Pathway by P53 Class Mediator (GO:1902255)	1/5	0.0432364	0.110825	0	0	28.3143	88.9372	MYC
Positive Regulation of Kidney Development (GO:0090184)	1/5	0.0432364	0.110825	0	0	28.3143	88.9372	MYC
Positive Regulation of Mesenchymal Stem Cell Proliferation (GO:1902462)	1/5	0.0432364	0.110825	0	0	28.3143	88.9372	TGFB1
Positive Regulation of Nuclear Cell Cycle DNA Replication (GO:0010571)	1/5	0.0432364	0.110825	0	0	28.3143	88.9372	CDC7
Positive Regulation of Post-Transcriptional Gene Silencing by RNA (GO:1900370)	1/5	0.0432364	0.110825	0	0	28.3143	88.9372	ZFP36
Positive Regulation of Protein Localization to Cilium (GO:1903566)	1/5	0.0432364	0.110825	0	0	28.3143	88.9372	GSK3B
Positive Regulation of Transcription of Notch Receptor Target (GO:0007221)	1/5	0.0432364	0.110825	0	0	28.3143	88.9372	NOTCH1
Positive Regulation of Unsaturated Fatty Acid Biosynthetic Process (GO:2001280)	1/5	0.0432364	0.110825	0	0	28.3143	88.9372	PTGS2
Prepulse Inhibition (GO:0060134)	1/5	0.0432364	0.110825	0	0	28.3143	88.9372	PTEN
Protection From Natural Killer Cell Mediated Cytotoxicity (GO:0042270)	1/5	0.0432364	0.110825	0	0	28.3143	88.9372	SERPINB9
Regulation of G Protein-Coupled Receptor Internalization (GO:1904020)	1/5	0.0432364	0.110825	0	0	28.3143	88.9372	APP
Regulation of Axon Extension Involved in Axon Guidance (GO:0048841)	1/5	0.0432364	0.110825	0	0	28.3143	88.9372	VEGFA
Regulation of Blood Vessel Branching (GO:1905553)	1/5	0.0432364	0.110825	0	0	28.3143	88.9372	VEGFA
Regulation of Blood Vessel Remodeling (GO:0060312)	1/5	0.0432364	0.110825	0	0	28.3143	88.9372	TGFB1
Regulation of Calcium Import Into the Mitochondrion (GO:0110097)	1/5	0.0432364	0.110825	0	0	28.3143	88.9372	VDAC1
Positive Regulation of Canonical Wnt Signaling Pathway (GO:0090263)	3/89	0.0439027	0.112172	0	0	3.97997	12.4405	ZEB2;SFRP2;TGFB1
Regulation of Microtubule Cytoskeleton Organization (GO:0070507)	2/38	0.0440183	0.112172	0	0	6.31801	19.7321	GSK3B;MAPRE1
Regulation of Synapse Organization (GO:0050807)	2/38	0.0440183	0.112172	0	0	6.31801	19.7321	SPARC;ABL1
Positive Regulation of Bone Mineralization (GO:0030501)	2/38	0.0440183	0.112172	0	0	6.31801	19.7321	KL;BMPR2
Positive Regulation of Protein Binding (GO:0032092)	2/38	0.0440183	0.112172	0	0	6.31801	19.7321	GSK3B;TIAM1
Protein Metabolic Process (GO:0019538)	10/614	0.045445	0.115673	0	0	1.91694	5.92575	BACE1;APP;LOX;ADAMTS1;CDKN2A;AKT2;MMP2;ADAM12;ABL1;ADAMTS9
Regulation of Metal Ion Transport (GO:0010959)	2/39	0.0461354	0.117158	0	0	6.14694	18.9091	PER1;BCL2
Negative Regulation of Cell-Substrate Adhesion (GO:0010812)	2/39	0.0461354	0.117158	0	0	6.14694	18.9091	NOTCH1;CDKN2A
Phosphatidylinositol Biosynthetic Process (GO:0006661)	3/91	0.0463797	0.117506	0	0	3.88912	11.9431	PIK3CA;PTEN;PIK3R1
Protein O-linked Glycosylation (GO:0006493)	3/91	0.0463797	0.117506	0	0	3.88912	11.9431	TET3;TET2;TET1
RNA Splicing (GO:0008380)	3/92	0.0476437	0.120569	0	0	3.84523	11.7049	MBNL1;RSRC1;TRA2B
G2/M Transition of Mitotic Cell Cycle (GO:0000086)	2/40	0.0482893	0.121361	0	0	5.98488	18.1374	PLK1;CDK2
Regulation of Filopodium Assembly (GO:0051489)	2/40	0.0482893	0.121361	0	0	5.98488	18.1374	CDC42;PIK3R1
Fibroblast Growth Factor Receptor Signaling Pathway (GO:0008543)	2/40	0.0482893	0.121361	0	0	5.98488	18.1374	KL;FGFR3
Negative Regulation of Protein Secretion (GO:0050709)	2/40	0.0482893	0.121361	0	0	5.98488	18.1374	IRS1;HMGCR
Negative Regulation of Proteolysis (GO:0045861)	2/40	0.0482893	0.121361	0	0	5.98488	18.1374	CDKN2A;AKT1
Regulation of DNA Binding (GO:0051101)	2/40	0.0482893	0.121361	0	0	5.98488	18.1374	IGF1;ZBTB7A
Positive Regulation of Phosphorylation (GO:0042327)	3/94	0.0502221	0.121722	0	0	3.76034	11.2483	ITGA6;RASGRP1;VEGFA
Regulation of Protein Import Into Nucleus (GO:0042306)	2/41	0.0504791	0.121722	0	0	5.83112	17.4129	TGFB1;PIK3R1
Visual System Development (GO:0150063)	2/41	0.0504791	0.121722	0	0	5.83112	17.4129	PBX3;PAX6
Heart Contraction (GO:0060047)	2/41	0.0504791	0.121722	0	0	5.83112	17.4129	PIK3CA;TPM1
Negative Regulation of Secretion by Cell (GO:1903531)	2/41	0.0504791	0.121722	0	0	5.83112	17.4129	NOTCH1;HMGCR
Positive Regulation of DNA Biosynthetic Process (GO:2000573)	2/41	0.0504791	0.121722	0	0	5.83112	17.4129	PDGFRB;VEGFA
Response to Calcium Ion (GO:0051592)	3/95	0.0515364	0.121722	0	0	3.71928	11.0294	FGB;FGA;FGG
CENP-A Containing Chromatin Assembly (GO:0034080)	1/6	0.051658	0.121722	0	0	22.6503	67.1153	NASP
Regulation of Hemoglobin Biosynthetic Process (GO:0046984)	1/6	0.051658	0.121722	0	0	22.6503	67.1153	KLF4
Regulation of Immature T Cell Proliferation in Thymus (GO:0033084)	1/6	0.051658	0.121722	0	0	22.6503	67.1153	CDKN2A
PERK-mediated Unfolded Protein Response (GO:0036499)	1/6	0.051658	0.121722	0	0	22.6503	67.1153	NFE2L2
Regulation of Muscle Organ Development (GO:0048634)	1/6	0.051658	0.121722	0	0	22.6503	67.1153	TGFB1
Regulation of Nuclear Receptor-Mediated Glucocorticoid Signaling Pathway (GO:2000322)	1/6	0.051658	0.121722	0	0	22.6503	67.1153	PER1
Regulation of Protein Targeting (GO:1903533)	1/6	0.051658	0.121722	0	0	22.6503	67.1153	CDKN2A
Cardiac Muscle Cell Myoblast Differentiation (GO:0060379)	1/6	0.051658	0.121722	0	0	22.6503	67.1153	NOTCH1
Cellular Response to Gonadotropin Stimulus (GO:0071371)	1/6	0.051658	0.121722	0	0	22.6503	67.1153	NOTCH1
Regulation of Vascular Associated Smooth Muscle Cell Differentiation (GO:1905063)	1/6	0.051658	0.121722	0	0	22.6503	67.1153	PDCD4
Chromatin Remodeling at Centromere (GO:0031055)	1/6	0.051658	0.121722	0	0	22.6503	67.1153	NASP
Retinal Ganglion Cell Axon Guidance (GO:0031290)	1/6	0.051658	0.121722	0	0	22.6503	67.1153	VEGFA
Smooth Muscle Cell Migration (GO:0014909)	1/6	0.051658	0.121722	0	0	22.6503	67.1153	PDGFRB
Spindle Assembly Involved in Female Meiosis (GO:0007056)	1/6	0.051658	0.121722	0	0	22.6503	67.1153	PTEN
Subtelomeric Heterochromatin Formation (GO:0031509)	1/6	0.051658	0.121722	0	0	22.6503	67.1153	EZH2
Enteroendocrine Cell Differentiation (GO:0035883)	1/6	0.051658	0.121722	0	0	22.6503	67.1153	PAX6
Facultative Heterochromatin Formation (GO:0140718)	1/6	0.051658	0.121722	0	0	22.6503	67.1153	SMARCA5
Type B Pancreatic Cell Development (GO:0003323)	1/6	0.051658	0.121722	0	0	22.6503	67.1153	CDK6
Vascular Wound Healing (GO:0061042)	1/6	0.051658	0.121722	0	0	22.6503	67.1153	VEGFA
Gland Morphogenesis (GO:0022612)	1/6	0.051658	0.121722	0	0	22.6503	67.1153	TGFB1
Very-Low-Density Lipoprotein Particle Remodeling (GO:0034372)	1/6	0.051658	0.121722	0	0	22.6503	67.1153	LPL
Lipoprotein Metabolic Process (GO:0042157)	1/6	0.051658	0.121722	0	0	22.6503	67.1153	APP
Lung Vasculature Development (GO:0060426)	1/6	0.051658	0.121722	0	0	22.6503	67.1153	BMPR2
Maintenance of Protein Location in Extracellular Region (GO:0071694)	1/6	0.051658	0.121722	0	0	22.6503	67.1153	FBN1
Metaphase/Anaphase Transition of Cell Cycle (GO:0044784)	1/6	0.051658	0.121722	0	0	22.6503	67.1153	PLK1
Negative Regulation of T Cell Differentiation in Thymus (GO:0033085)	1/6	0.051658	0.121722	0	0	22.6503	67.1153	CDKN2A
Negative Regulation of Cardiocyte Differentiation (GO:1905208)	1/6	0.051658	0.121722	0	0	22.6503	67.1153	DKK1
Negative Regulation of Glycogen Biosynthetic Process (GO:0045719)	1/6	0.051658	0.121722	0	0	22.6503	67.1153	GSK3B
Negative Regulation of Response to Food (GO:0032096)	1/6	0.051658	0.121722	0	0	22.6503	67.1153	PPARA
Negative Regulation of Retinoic Acid Receptor Signaling Pathway (GO:0048387)	1/6	0.051658	0.121722	0	0	22.6503	67.1153	EZH2
Negative Regulation of Stress-Activated MAPK Cascade (GO:0032873)	1/6	0.051658	0.121722	0	0	22.6503	67.1153	MYC
Negative Regulation of Striated Muscle Tissue Development (GO:0045843)	1/6	0.051658	0.121722	0	0	22.6503	67.1153	TGFB1
Negative Regulation of Telomere Capping (GO:1904354)	1/6	0.051658	0.121722	0	0	22.6503	67.1153	ATM
Nuclear-Transcribed mRNA Catabolic Process, Deadenylation-Independent Decay (GO:0031086)	1/6	0.051658	0.121722	0	0	22.6503	67.1153	ZFP36
Pharyngeal Arch Artery Morphogenesis (GO:0061626)	1/6	0.051658	0.121722	0	0	22.6503	67.1153	BMPR2
Positive Regulation of Cytoplasmic Translational Initiation (GO:1904690)	1/6	0.051658	0.121722	0	0	22.6503	67.1153	MTOR
Positive Regulation of Fibroblast Growth Factor Receptor Signaling Pathway (GO:0045743)	1/6	0.051658	0.121722	0	0	22.6503	67.1153	ITGB1
Positive Regulation of Melanin Biosynthetic Process (GO:0048023)	1/6	0.051658	0.121722	0	0	22.6503	67.1153	ZEB2
Positive Regulation of miRNA-mediated Gene Silencing (GO:2000637)	1/6	0.051658	0.121722	0	0	22.6503	67.1153	ZFP36
Positive Regulation of Muscle Cell Apoptotic Process (GO:0010661)	1/6	0.051658	0.121722	0	0	22.6503	67.1153	CDKN2A
Positive Regulation of Pinocytosis (GO:0048549)	1/6	0.051658	0.121722	0	0	22.6503	67.1153	CDC42
Positive Regulation of Protein Localization to Centrosome (GO:1904781)	1/6	0.051658	0.121722	0	0	22.6503	67.1153	GSK3B
Positive Regulation of Secondary Metabolite Biosynthetic Process (GO:1900378)	1/6	0.051658	0.121722	0	0	22.6503	67.1153	ZEB2
Positive Regulation of Trophoblast Cell Migration (GO:1901165)	1/6	0.051658	0.121722	0	0	22.6503	67.1153	VEGFA
Positive Regulation of Type 2 Mitophagy (GO:1905091)	1/6	0.051658	0.121722	0	0	22.6503	67.1153	VDAC1
Postsynaptic Density Assembly (GO:0097107)	1/6	0.051658	0.121722	0	0	22.6503	67.1153	PTEN
Protein Deubiquitination Involved in Ubiquitin-Dependent Protein Catabolic Process (GO:0071947)	1/6	0.051658	0.121722	0	0	22.6503	67.1153	TNFAIP3
Protein Oxidation (GO:0018158)	1/6	0.051658	0.121722	0	0	22.6503	67.1153	LOX
rDNA Heterochromatin Formation (GO:0000183)	1/6	0.051658	0.121722	0	0	22.6503	67.1153	SMARCA5
Regulation of Blood-Brain Barrier Permeability (GO:1905603)	1/6	0.051658	0.121722	0	0	22.6503	67.1153	VEGFA
Regulation of Cell Adhesion Molecule Production (GO:0060353)	1/6	0.051658	0.121722	0	0	22.6503	67.1153	NOTCH1
Response to Hydrogen Peroxide (GO:0042542)	2/42	0.0527041	0.123654	0	0	5.68506	16.7315	TNFAIP3;NFE2L2
Positive Regulation of Neuron Differentiation (GO:0045666)	2/42	0.0527041	0.123654	0	0	5.68506	16.7315	APP;ZEB1
Positive Regulation of Ossification (GO:0045778)	2/42	0.0527041	0.123654	0	0	5.68506	16.7315	KL;BMPR2
Positive Regulation of Receptor Signaling Pathway via STAT (GO:1904894)	2/42	0.0527041	0.123654	0	0	5.68506	16.7315	NOTCH1;TGFB1
Regulation of Actin Filament-Based Process (GO:0032970)	3/96	0.0528673	0.123904	0	0	3.6791	10.8164	PDGFRB;CDC42;MTOR
Response to Lipopolysaccharide (GO:0032496)	4/161	0.0540987	0.126655	0	0	2.9132	8.49764	ZFP36;PDCD4;TNFAIP3;IFNAR1
Regulation of mRNA Splicing, via Spliceosome (GO:0048024)	3/97	0.0542147	0.12679	0	0	3.63977	10.6092	TRA2B;ZBTB7A;QKI
RNA Transport (GO:0050658)	2/43	0.0549636	0.127588	0	0	5.54612	16.0898	ZFP36;QKI
Cell Cycle G2/M Phase Transition (GO:0044839)	2/43	0.0549636	0.127588	0	0	5.54612	16.0898	PLK1;CDK2
Ephrin Receptor Signaling Pathway (GO:0048013)	2/43	0.0549636	0.127588	0	0	5.54612	16.0898	TIAM1;MMP2
mRNA Transcription (GO:0009299)	2/43	0.0549636	0.127588	0	0	5.54612	16.0898	CREB1;TP53
Negative Regulation of Mitotic Cell Cycle Phase Transition (GO:1901991)	2/43	0.0549636	0.127588	0	0	5.54612	16.0898	PTEN;KLF4
Positive Regulation of Biomineral Tissue Development (GO:0070169)	2/43	0.0549636	0.127588	0	0	5.54612	16.0898	KL;BMPR2
Regulation of Chemokine Production (GO:0032642)	2/43	0.0549636	0.127588	0	0	5.54612	16.0898	APP;LPL
Positive Regulation of Supramolecular Fiber Organization (GO:1902905)	3/98	0.0555785	0.128878	0	0	3.60128	10.4075	APP;NAV3;MAPRE1
Positive Regulation of Autophagy (GO:0010508)	3/99	0.0569586	0.13057	0	0	3.56358	10.2112	GSK3B;TFEB;FOXO3
Positive Regulation of Protein Catabolic Process (GO:0045732)	3/99	0.0569586	0.13057	0	0	3.56358	10.2112	APP;GSK3B;TNFAIP3
Regulation of Telomere Maintenance via Telomerase (GO:0032210)	2/44	0.0572566	0.13057	0	0	5.41379	15.4846	ATM;TP53
Response to Amino Acid Starvation (GO:1990928)	2/44	0.0572566	0.13057	0	0	5.41379	15.4846	TFEB;MTOR
Embryonic Organ Morphogenesis (GO:0048562)	2/44	0.0572566	0.13057	0	0	5.41379	15.4846	HOXB3;FBN1
Regulation of Autophagosome Assembly (GO:2000785)	2/44	0.0572566	0.13057	0	0	5.41379	15.4846	ATM;MTOR
Response to UV (GO:0009411)	3/100	0.0583549	0.13057	0	0	3.52667	10.02	CCND1;MYC;TP53
Extracellular Matrix Disassembly (GO:0022617)	2/45	0.0595825	0.13057	0	0	5.28762	14.9132	MMP13;MMP2
Negative Regulation of BMP Signaling Pathway (GO:0030514)	2/45	0.0595825	0.13057	0	0	5.28762	14.9132	NOTCH1;FBN1
Cell Junction Assembly (GO:0034329)	3/101	0.0597673	0.13057	0	0	3.4905	9.83378	CDC42;PTEN;ITGA6
mRNA Metabolic Process (GO:0016071)	3/101	0.0597673	0.13057	0	0	3.4905	9.83378	ZFP36;SRSF1;TP53
Regulation of Extracellular Matrix Constituent Secretion (GO:0003330)	1/7	0.0600059	0.13057	0	0	18.8743	53.0993	NOTCH1
T Follicular Helper Cell Differentiation (GO:0061470)	1/7	0.0600059	0.13057	0	0	18.8743	53.0993	PIK3R1
TORC2 Signaling (GO:0038203)	1/7	0.0600059	0.13057	0	0	18.8743	53.0993	MTOR
Regulation of Mammary Gland Epithelial Cell Proliferation (GO:0033599)	1/7	0.0600059	0.13057	0	0	18.8743	53.0993	ROBO1
Regulation of miRNA-mediated Gene Silencing (GO:0060964)	1/7	0.0600059	0.13057	0	0	18.8743	53.0993	ZFP36
Reg of Natural Killer Cell Mediated Cytotoxicity Directed Against Tumor Cell Target (GO:0002858)	1/7	0.0600059	0.13057	0	0	18.8743	53.0993	TGFB1
Regulation of Organ Growth (GO:0046620)	1/7	0.0600059	0.13057	0	0	18.8743	53.0993	PTEN
Regulation of Positive Chemotaxis (GO:0050926)	1/7	0.0600059	0.13057	0	0	18.8743	53.0993	VEGFA
Regulation of Protein Localization to Cilium (GO:1903564)	1/7	0.0600059	0.13057	0	0	18.8743	53.0993	GSK3B
Blood Coagulation, Intrinsic Pathway (GO:0007597)	1/7	0.0600059	0.13057	0	0	18.8743	53.0993	GP1BA
Regulation of Protein Localization to Nucleolus (GO:1904749)	1/7	0.0600059	0.13057	0	0	18.8743	53.0993	GLUL
Cardiac Atrium Development (GO:0003230)	1/7	0.0600059	0.13057	0	0	18.8743	53.0993	NOTCH1
Regulation of Striated Muscle Tissue Development (GO:0016202)	1/7	0.0600059	0.13057	0	0	18.8743	53.0993	TGFB1
Regulation of Thymocyte Apoptotic Process (GO:0070243)	1/7	0.0600059	0.13057	0	0	18.8743	53.0993	TP53
Regulation of Type 2 Mitophagy (GO:1905089)	1/7	0.0600059	0.13057	0	0	18.8743	53.0993	VDAC1
Cellular Response to Granulocyte Macrophage Colony-Stimulating Factor Stimulus (GO:0097011)	1/7	0.0600059	0.13057	0	0	18.8743	53.0993	ZFP36
Response to Granulocyte Macrophage Colony-Stimulating Factor (GO:0097012)	1/7	0.0600059	0.13057	0	0	18.8743	53.0993	ZFP36
Dendritic Spine Maintenance (GO:0097062)	1/7	0.0600059	0.13057	0	0	18.8743	53.0993	IGF1R
Depyrimidination (GO:0045008)	1/7	0.0600059	0.13057	0	0	18.8743	53.0993	TDG
siRNA Processing (GO:0030422)	1/7	0.0600059	0.13057	0	0	18.8743	53.0993	DICER1
Double-Strand Break Repair via Alternative Nonhomologous End Joining (GO:0097681)	1/7	0.0600059	0.13057	0	0	18.8743	53.0993	PLK1
Establishment of Golgi Localization (GO:0051683)	1/7	0.0600059	0.13057	0	0	18.8743	53.0993	CDC42
Triglyceride-Rich Lipoprotein Particle Remodeling (GO:0034370)	1/7	0.0600059	0.13057	0	0	18.8743	53.0993	LPL
Venous Blood Vessel Development (GO:0060841)	1/7	0.0600059	0.13057	0	0	18.8743	53.0993	BMPR2
Hyaluronan Catabolic Process (GO:0030214)	1/7	0.0600059	0.13057	0	0	18.8743	53.0993	TGFB1
Locomotor Rhythm (GO:0045475)	1/7	0.0600059	0.13057	0	0	18.8743	53.0993	PTEN
Lymphatic Endothelial Cell Differentiation (GO:0060836)	1/7	0.0600059	0.13057	0	0	18.8743	53.0993	BMPR2
Mammary Gland Epithelial Cell Differentiation (GO:0060644)	1/7	0.0600059	0.13057	0	0	18.8743	53.0993	AKT2
Meiotic Spindle Assembly (GO:0090306)	1/7	0.0600059	0.13057	0	0	18.8743	53.0993	PTEN
Mitotic Nuclear Membrane Disassembly (GO:0007077)	1/7	0.0600059	0.13057	0	0	18.8743	53.0993	PLK1
Negative Regulation of Amyloid-Beta Clearance (GO:1900222)	1/7	0.0600059	0.13057	0	0	18.8743	53.0993	HMGCR
Negative Regulation of Fatty Acid Oxidation (GO:0046322)	1/7	0.0600059	0.13057	0	0	18.8743	53.0993	AKT1
Negative Regulation of Neural Precursor Cell Proliferation (GO:2000178)	1/7	0.0600059	0.13057	0	0	18.8743	53.0993	NF1
Negative Regulation of Regulated Secretory Pathway (GO:1903306)	1/7	0.0600059	0.13057	0	0	18.8743	53.0993	RAP1B
Negative Regulation of Stress-Activated Protein Kinase Signaling Cascade (GO:0070303)	1/7	0.0600059	0.13057	0	0	18.8743	53.0993	MYC
Negative Regulation of Vascular Associated Smooth Muscle Cell Differentiation (GO:1905064)	1/7	0.0600059	0.13057	0	0	18.8743	53.0993	PDCD4
Nucleolar Chromatin Organization (GO:1990700)	1/7	0.0600059	0.13057	0	0	18.8743	53.0993	SMARCA5
Pericardium Development (GO:0060039)	1/7	0.0600059	0.13057	0	0	18.8743	53.0993	NOTCH1
Positive Regulation of ATP Biosynthetic Process (GO:2001171)	1/7	0.0600059	0.13057	0	0	18.8743	53.0993	PPARA
Positive Regulation of IRE1-mediated Unfolded Protein Response (GO:1903896)	1/7	0.0600059	0.13057	0	0	18.8743	53.0993	BCL2L11
Positive Regulation of Astrocyte Differentiation (GO:0048711)	1/7	0.0600059	0.13057	0	0	18.8743	53.0993	NOTCH1
Positive Regulation of Cardiac Epithelial to Mesenchymal Transition (GO:0062043)	1/7	0.0600059	0.13057	0	0	18.8743	53.0993	NOTCH1
+ Reg of Endoplasmic Reticulum Stress-Induced Intrinsic Apoptotic Sgnlng Pway (GO:1902237)	1/7	0.0600059	0.13057	0	0	18.8743	53.0993	BCL2L11
Positive Regulation of Insulin-Like Growth Factor Receptor Signaling Pathway (GO:0043568)	1/7	0.0600059	0.13057	0	0	18.8743	53.0993	IGF1
+ Reg of Mt Outer Membrane Permeabilization Inv in Apoptotic Sgnlng Pway (GO:1901030)	1/7	0.0600059	0.13057	0	0	18.8743	53.0993	GSK3B
Positive Regulation of Myeloid Cell Apoptotic Process (GO:0033034)	1/7	0.0600059	0.13057	0	0	18.8743	53.0993	CDKN2A
Positive Regulation of Myotube Differentiation (GO:0010831)	1/7	0.0600059	0.13057	0	0	18.8743	53.0993	PIEZO1
Positive Regulation of Smooth Muscle Cell Differentiation (GO:0051152)	1/7	0.0600059	0.13057	0	0	18.8743	53.0993	NOTCH1
Positive Regulation of Tooth Mineralization (GO:0070172)	1/7	0.0600059	0.13057	0	0	18.8743	53.0993	CFTR
Regulation of Cdc42 Protein Signal Transduction (GO:0032489)	1/7	0.0600059	0.13057	0	0	18.8743	53.0993	ABL1
Regulation of Chemokine-Mediated Signaling Pathway (GO:0070099)	1/7	0.0600059	0.13057	0	0	18.8743	53.0993	ROBO1
T Cell Differentiation (GO:0030217)	2/46	0.0619406	0.133848	0	0	5.16719	14.3729	TGFB1;PIK3R1
Regulation of Osteoclast Differentiation (GO:0045670)	2/46	0.0619406	0.133848	0	0	5.16719	14.3729	MTOR;FBN1
Mononuclear Cell Differentiation (GO:1903131)	2/46	0.0619406	0.133848	0	0	5.16719	14.3729	CDC42;VEGFA
- Reg of Phosphatidylinositol 3-Kinase/Prot Kinase B Signal Transduction (GO:0051898)	2/46	0.0619406	0.133848	0	0	5.16719	14.3729	PTEN;PPARA
Negative Regulation of Protein Serine/Threonine Kinase Activity (GO:0071901)	2/46	0.0619406	0.133848	0	0	5.16719	14.3729	CDKN2A;PTEN
Regulation of Calcium-Mediated Signaling (GO:0050848)	2/46	0.0619406	0.133848	0	0	5.16719	14.3729	PDGFRB;CALCR
Regulation of Cell-Substrate Adhesion (GO:0010810)	2/46	0.0619406	0.133848	0	0	5.16719	14.3729	NOTCH1;NF1
Brain Development (GO:0007420)	4/170	0.063506	0.137095	0	0	2.75399	7.59171	COL4A1;PBX3;NF1;PAX6
Cellular Response to Amino Acid Starvation (GO:0034198)	2/47	0.06433	0.138328	0	0	5.05211	13.8616	TFEB;MTOR
Stem Cell Differentiation (GO:0048863)	2/47	0.06433	0.138328	0	0	5.05211	13.8616	BMPR2;TP53
Negative Regulation of Cold-Induced Thermogenesis (GO:0120163)	2/47	0.06433	0.138328	0	0	5.05211	13.8616	NOTCH1;QKI
Positive Regulation of Chromosome Organization (GO:2001252)	2/47	0.06433	0.138328	0	0	5.05211	13.8616	MYC;KLF4
RNA Splicing, via Transesterification Reactions With Bulged Adenosine as Nucleophile (GO:0000377)	4/171	0.0646011	0.138639	0	0	2.73736	7.49907	SART3;RSRC1;TRA2B;SRSF1
Cell-Cell Adhesion via Plasma-Membrane Adhesion Molecules (GO:0098742)	4/171	0.0646011	0.138639	0	0	2.73736	7.49907	ITGB1;CEACAM6;CLDN1;ROBO1
Mitotic G2/M Transition Checkpoint (GO:0044818)	2/48	0.0667501	0.13995	0	0	4.94203	13.3771	PLK1;ATM
Negative Regulation of Response to Biotic Stimulus (GO:0002832)	2/48	0.0667501	0.13995	0	0	4.94203	13.3771	TNFAIP3;NMI
Positive Regulation of Osteoblast Differentiation (GO:0045669)	2/48	0.0667501	0.13995	0	0	4.94203	13.3771	BMPR2;IGF1
CD40 Signaling Pathway (GO:0023035)	1/8	0.0682807	0.13995	0	0	16.1771	43.4215	ITGB1
Regulation of Endoplasmic Reticulum Unfolded Protein Response (GO:1900101)	1/8	0.0682807	0.13995	0	0	16.1771	43.4215	PIK3R1
Regulation of Endothelial Cell Differentiation (GO:0045601)	1/8	0.0682807	0.13995	0	0	16.1771	43.4215	ZEB1
Regulation of Epithelial Cell Apoptotic Process (GO:1904035)	1/8	0.0682807	0.13995	0	0	16.1771	43.4215	ZFP36
Regulation of Extent of Cell Growth (GO:0061387)	1/8	0.0682807	0.13995	0	0	16.1771	43.4215	GSK3B
Regulation of Glial Cell Proliferation (GO:0060251)	1/8	0.0682807	0.13995	0	0	16.1771	43.4215	NOTCH1
Regulation of Intrinsic Apoptotic Signaling Pathway by P53 Class Mediator (GO:1902253)	1/8	0.0682807	0.13995	0	0	16.1771	43.4215	MYC
Schwann Cell Development (GO:0014044)	1/8	0.0682807	0.13995	0	0	16.1771	43.4215	NF1
Regulation of miRNA Metabolic Process (GO:2000628)	1/8	0.0682807	0.13995	0	0	16.1771	43.4215	TGFB1
Regulation of Nuclear Cell Cycle DNA Replication (GO:0033262)	1/8	0.0682807	0.13995	0	0	16.1771	43.4215	CDC7
Apoptotic DNA Fragmentation (GO:0006309)	1/8	0.0682807	0.13995	0	0	16.1771	43.4215	DICER1
Regulation of Phospholipase Activity (GO:0010517)	1/8	0.0682807	0.13995	0	0	16.1771	43.4215	FGFR3
Regulation of Pinocytosis (GO:0048548)	1/8	0.0682807	0.13995	0	0	16.1771	43.4215	CDC42
Cardioblast Differentiation (GO:0010002)	1/8	0.0682807	0.13995	0	0	16.1771	43.4215	NOTCH1
Regulation of Stem Cell Division (GO:2000035)	1/8	0.0682807	0.13995	0	0	16.1771	43.4215	SFRP2
Regulation of Tumor Necrosis Factor Superfamily Cytokine Production (GO:1903555)	1/8	0.0682807	0.13995	0	0	16.1771	43.4215	ZFP36
Regulation of Type B Pancreatic Cell Development (GO:2000074)	1/8	0.0682807	0.13995	0	0	16.1771	43.4215	GSK3B
Collagen-Activated Signaling Pathway (GO:0038065)	1/8	0.0682807	0.13995	0	0	16.1771	43.4215	ITGA11
Sensory Organ Morphogenesis (GO:0090596)	1/8	0.0682807	0.13995	0	0	16.1771	43.4215	COL5A2
Double-Strand Break Repair via Classical Nonhomologous End Joining (GO:0097680)	1/8	0.0682807	0.13995	0	0	16.1771	43.4215	ZBTB7A
Endochondral Ossification (GO:0001958)	1/8	0.0682807	0.13995	0	0	16.1771	43.4215	FGFR3
Synapse Pruning (GO:0098883)	1/8	0.0682807	0.13995	0	0	16.1771	43.4215	DKK1
Epigenetic Programming in the Zygotic Pronuclei (GO:0044725)	1/8	0.0682807	0.13995	0	0	16.1771	43.4215	TET3
Epithelial to Mesenchymal Transition Involved in Endocardial Cushion Formation (GO:0003198)	1/8	0.0682807	0.13995	0	0	16.1771	43.4215	NOTCH1
Terpenoid Metabolic Process (GO:0006721)	1/8	0.0682807	0.13995	0	0	16.1771	43.4215	CYP2C19
Vascular Endothelial Cell Response to Laminar Fluid Shear Stress (GO:0097700)	1/8	0.0682807	0.13995	0	0	16.1771	43.4215	MTOR
Ventricular Trabecula Myocardium Morphogenesis (GO:0003222)	1/8	0.0682807	0.13995	0	0	16.1771	43.4215	NOTCH1
Isoprenoid Biosynthetic Process (GO:0008299)	1/8	0.0682807	0.13995	0	0	16.1771	43.4215	HMGCR
Lactation (GO:0007595)	1/8	0.0682807	0.13995	0	0	16.1771	43.4215	VEGFA
Mesodermal Cell Differentiation (GO:0048333)	1/8	0.0682807	0.13995	0	0	16.1771	43.4215	ITGB1
Mitral Valve Development (GO:0003174)	1/8	0.0682807	0.13995	0	0	16.1771	43.4215	BMPR2
Negative Regulation of Ferroptosis (GO:0110076)	1/8	0.0682807	0.13995	0	0	16.1771	43.4215	NFE2L2
Negative Regulation of Glycogen Metabolic Process (GO:0070874)	1/8	0.0682807	0.13995	0	0	16.1771	43.4215	GSK3B
Negative Regulation of Leukocyte Proliferation (GO:0070664)	1/8	0.0682807	0.13995	0	0	16.1771	43.4215	TNFAIP3
Neuron Fate Specification (GO:0048665)	1/8	0.0682807	0.13995	0	0	16.1771	43.4215	SMAD4
Peripheral Nervous System Axon Ensheathment (GO:0032292)	1/8	0.0682807	0.13995	0	0	16.1771	43.4215	NF1
Peroxisome Proliferator Activated Receptor Signaling Pathway (GO:0035357)	1/8	0.0682807	0.13995	0	0	16.1771	43.4215	PPARA
+ Reg of Blood Vessel Endothelial Cell Proliferation Inv in Sprouting Angiogenesis (GO:1903589)	1/8	0.0682807	0.13995	0	0	16.1771	43.4215	VEGFA
Positive Regulation of Epithelial Tube Formation (GO:1905278)	1/8	0.0682807	0.13995	0	0	16.1771	43.4215	VEGFA
Positive Regulation of Transforming Growth Factor Beta Production (GO:0071636)	1/8	0.0682807	0.13995	0	0	16.1771	43.4215	PTGS2
Positive Regulation of Vesicle Fusion (GO:0031340)	1/8	0.0682807	0.13995	0	0	16.1771	43.4215	ZNRF2
Postsynaptic Density Organization (GO:0097106)	1/8	0.0682807	0.13995	0	0	16.1771	43.4215	PTEN
Presynaptic Membrane Assembly (GO:0097105)	1/8	0.0682807	0.13995	0	0	16.1771	43.4215	PTEN
protein-DNA Complex Organization (GO:0071824)	1/8	0.0682807	0.13995	0	0	16.1771	43.4215	MYC
Regulation of Wnt Signaling Pathway, Planar Cell Polarity Pathway (GO:2000095)	1/8	0.0682807	0.13995	0	0	16.1771	43.4215	DKK1
Regulation of Insulin Receptor Signaling Pathway (GO:0046626)	2/49	0.0692001	0.141042	0	0	4.83663	12.9175	IRS1;IGF2
Activation of Protein Kinase Activity (GO:0032147)	2/49	0.0692001	0.141042	0	0	4.83663	12.9175	IGF1;FBN1
Arachidonate Metabolic Process (GO:0019369)	2/49	0.0692001	0.141042	0	0	4.83663	12.9175	CYP2C19;PTGS2
Cellular Component Disassembly (GO:0022411)	2/49	0.0692001	0.141042	0	0	4.83663	12.9175	MMP13;MMP2
Epidermal Growth Factor Receptor Signaling Pathway (GO:0007173)	2/49	0.0692001	0.141042	0	0	4.83663	12.9175	PIK3CA;AKT1
Proteoglycan Biosynthetic Process (GO:0030166)	2/49	0.0692001	0.141042	0	0	4.83663	12.9175	BMPR2;IGF1
Regulation of Neuron Projection Development (GO:0010975)	4/176	0.0702245	0.142997	0	0	2.65711	7.05744	GSK3B;PTEN;AKT1;ITGA6
Regulation of Tumor Necrosis Factor-Mediated Signaling Pathway (GO:0010803)	2/50	0.0716793	0.145553	0	0	4.73563	12.481	TNFAIP3;DICER1
Cognition (GO:0050890)	2/50	0.0716793	0.145553	0	0	4.73563	12.481	NF1;HOXA1
Nucleocytoplasmic Transport (GO:0006913)	2/50	0.0716793	0.145553	0	0	4.73563	12.481	RSRC1;HTATIP2
Myofibril Assembly (GO:0030239)	2/51	0.0741871	0.146861	0	0	4.63875	12.0662	PDGFRB;TPM1
B Cell Homeostasis (GO:0001782)	1/9	0.0764831	0.146861	0	0	14.1543	36.3862	TNFAIP3
Regulation of Dendritic Spine Maintenance (GO:1902950)	1/9	0.0764831	0.146861	0	0	14.1543	36.3862	APP
Regulation of Hair Cycle (GO:0042634)	1/9	0.0764831	0.146861	0	0	14.1543	36.3862	PER1
RISC Complex Assembly (GO:0070922)	1/9	0.0764831	0.146861	0	0	14.1543	36.3862	DICER1
Rap Protein Signal Transduction (GO:0032486)	1/9	0.0764831	0.146861	0	0	14.1543	36.3862	RAP1B
Regulation of Melanin Biosynthetic Process (GO:0048021)	1/9	0.0764831	0.146861	0	0	14.1543	36.3862	ZEB2
Adrenal Gland Development (GO:0030325)	1/9	0.0764831	0.146861	0	0	14.1543	36.3862	NF1
Amyloid-Beta Formation (GO:0034205)	1/9	0.0764831	0.146861	0	0	14.1543	36.3862	BACE1
Antibacterial Innate Immune Response (GO:0140367)	1/9	0.0764831	0.146861	0	0	14.1543	36.3862	TFEB
Regulation of Protein Localization to Early Endosome (GO:1902965)	1/9	0.0764831	0.146861	0	0	14.1543	36.3862	VEGFA
Calcitonin Family Receptor Signaling Pathway (GO:0097646)	1/9	0.0764831	0.146861	0	0	14.1543	36.3862	CALCR
Regulation of Toll-Like Receptor 3 Signaling Pathway (GO:0034139)	1/9	0.0764831	0.146861	0	0	14.1543	36.3862	TNFAIP3
Regulation of Transmembrane Transporter Activity (GO:0022898)	1/9	0.0764831	0.146861	0	0	14.1543	36.3862	BCL2
Regulation of Vascular Wound Healing (GO:0061043)	1/9	0.0764831	0.146861	0	0	14.1543	36.3862	TNFAIP3
Cellular Response to Interferon-Alpha (GO:0035457)	1/9	0.0764831	0.146861	0	0	14.1543	36.3862	IFNAR1
Central Nervous System Neuron Axonogenesis (GO:0021955)	1/9	0.0764831	0.146861	0	0	14.1543	36.3862	PTEN
Commissural Neuron Axon Guidance (GO:0071679)	1/9	0.0764831	0.146861	0	0	14.1543	36.3862	VEGFA
Sequestering of Extracellular Ligand From Receptor (GO:0035581)	1/9	0.0764831	0.146861	0	0	14.1543	36.3862	FBN1
Smooth Muscle Tissue Development (GO:0048745)	1/9	0.0764831	0.146861	0	0	14.1543	36.3862	NF1
Somite Development (GO:0061053)	1/9	0.0764831	0.146861	0	0	14.1543	36.3862	SFRP2
Ectoderm Development (GO:0007398)	1/9	0.0764831	0.146861	0	0	14.1543	36.3862	ITGA6
Embryonic Eye Morphogenesis (GO:0048048)	1/9	0.0764831	0.146861	0	0	14.1543	36.3862	FBN1
Endothelial Cell Chemotaxis (GO:0035767)	1/9	0.0764831	0.146861	0	0	14.1543	36.3862	VEGFA
Vascular Associated Smooth Muscle Cell Differentiation (GO:0035886)	1/9	0.0764831	0.146861	0	0	14.1543	36.3862	QKI
Genomic Imprinting (GO:0071514)	1/9	0.0764831	0.146861	0	0	14.1543	36.3862	IGF2
Hematopoietic Stem Cell Differentiation (GO:0060218)	1/9	0.0764831	0.146861	0	0	14.1543	36.3862	TP53
Isoprenoid Metabolic Process (GO:0006720)	1/9	0.0764831	0.146861	0	0	14.1543	36.3862	HMGCR
Lipoxygenase Pathway (GO:0019372)	1/9	0.0764831	0.146861	0	0	14.1543	36.3862	PTGS2
Morphogenesis of an Epithelial Sheet (GO:0002011)	1/9	0.0764831	0.146861	0	0	14.1543	36.3862	NOTCH1
Myelin Maintenance (GO:0043217)	1/9	0.0764831	0.146861	0	0	14.1543	36.3862	PTEN
Myeloid Leukocyte Mediated Immunity (GO:0002444)	1/9	0.0764831	0.146861	0	0	14.1543	36.3862	SERPINB9
Negative Regulation of PERK-mediated Unfolded Protein Response (GO:1903898)	1/9	0.0764831	0.146861	0	0	14.1543	36.3862	AKT1
Negative Regulation of RNA Catabolic Process (GO:1902369)	1/9	0.0764831	0.146861	0	0	14.1543	36.3862	QKI
Negative Regulation of Appetite (GO:0032099)	1/9	0.0764831	0.146861	0	0	14.1543	36.3862	PPARA
Negative Regulation of Bone Resorption (GO:0045779)	1/9	0.0764831	0.146861	0	0	14.1543	36.3862	TNFAIP3
Negative Regulation of Cell Adhesion Mediated by Integrin (GO:0033629)	1/9	0.0764831	0.146861	0	0	14.1543	36.3862	MUC1
Negative Regulation of Cholesterol Storage (GO:0010887)	1/9	0.0764831	0.146861	0	0	14.1543	36.3862	PPARA
Negative Regulation of Heterotypic Cell-Cell Adhesion (GO:0034115)	1/9	0.0764831	0.146861	0	0	14.1543	36.3862	KLF4
Negative Regulation of Long-Term Synaptic Potentiation (GO:1900272)	1/9	0.0764831	0.146861	0	0	14.1543	36.3862	APP
Negative Regulation of Muscle Cell Differentiation (GO:0051148)	1/9	0.0764831	0.146861	0	0	14.1543	36.3862	IGF2
Negative Regulation of Peptidyl-Serine Phosphorylation (GO:0033137)	1/9	0.0764831	0.146861	0	0	14.1543	36.3862	PTEN
Negative Regulation of Transcription by RNA Polymerase I (GO:0016479)	1/9	0.0764831	0.146861	0	0	14.1543	36.3862	SMARCA5
Neuroepithelial Cell Differentiation (GO:0060563)	1/9	0.0764831	0.146861	0	0	14.1543	36.3862	TGFB1
Neuron Remodeling (GO:0016322)	1/9	0.0764831	0.146861	0	0	14.1543	36.3862	APP
Organic Acid Metabolic Process (GO:0006082)	1/9	0.0764831	0.146861	0	0	14.1543	36.3862	CYP2C19
Positive Regulation of Cardiocyte Differentiation (GO:1905209)	1/9	0.0764831	0.146861	0	0	14.1543	36.3862	TGFB1
Positive Regulation of Keratinocyte Migration (GO:0051549)	1/9	0.0764831	0.146861	0	0	14.1543	36.3862	MTOR
Positive Regulation of Lipase Activity (GO:0060193)	1/9	0.0764831	0.146861	0	0	14.1543	36.3862	FGFR3
Positive Regulation of Mesenchymal Cell Proliferation (GO:0002053)	1/9	0.0764831	0.146861	0	0	14.1543	36.3862	MYC
Positive Regulation of Mitochondrial Membrane Permeability (GO:0035794)	1/9	0.0764831	0.146861	0	0	14.1543	36.3862	GSK3B
Positive Regulation of Phospholipase Activity (GO:0010518)	1/9	0.0764831	0.146861	0	0	14.1543	36.3862	FGFR3
Positive Regulation of Protein Autophosphorylation (GO:0031954)	1/9	0.0764831	0.146861	0	0	14.1543	36.3862	VEGFA
Positive Regulation of Protein Localization to Early Endosome (GO:1902966)	1/9	0.0764831	0.146861	0	0	14.1543	36.3862	VEGFA
Positive Regulation of Protein Localization to Endosome (GO:1905668)	1/9	0.0764831	0.146861	0	0	14.1543	36.3862	VEGFA
Positive Regulation of Purine Nucleotide Biosynthetic Process (GO:1900373)	1/9	0.0764831	0.146861	0	0	14.1543	36.3862	PPARA
Positive Regulation of Transcription of Nucleolar Large rRNA by RNA Polymerase I (GO:1901838)	1/9	0.0764831	0.146861	0	0	14.1543	36.3862	MTOR
Presynaptic Membrane Organization (GO:0097090)	1/9	0.0764831	0.146861	0	0	14.1543	36.3862	PTEN
Protein Localization to Microtubule (GO:0035372)	1/9	0.0764831	0.146861	0	0	14.1543	36.3862	MAPRE1
Protein Localization to Microtubule Cytoskeleton (GO:0072698)	1/9	0.0764831	0.146861	0	0	14.1543	36.3862	MAPRE1
Regulation of Cell-Cell Adhesion Involved in Gastrulation (GO:0070587)	1/9	0.0764831	0.146861	0	0	14.1543	36.3862	KLF4
Regulation of Cell-Cell Adhesion Mediated by Integrin (GO:0033632)	1/9	0.0764831	0.146861	0	0	14.1543	36.3862	PIEZO1
Regulation of Telomere Maintenance (GO:0032204)	2/52	0.0767227	0.147063	0	0	4.54575	11.6715	MYC;KLF4
Positive Regulation of Proteolysis (GO:0045862)	2/52	0.0767227	0.147063	0	0	4.54575	11.6715	APP;PLK1
Regulation of Protein Ubiquitination (GO:0031396)	3/113	0.0779336	0.149253	0	0	3.10783	7.93087	GSK3B;AKT1;TNFAIP3
Regulation of Focal Adhesion Assembly (GO:0051893)	2/53	0.0792855	0.151445	0	0	4.45639	11.2956	PTEN;VEGFA
Regulation of Microtubule Polymerization (GO:0031113)	2/53	0.0792855	0.151445	0	0	4.45639	11.2956	NAV3;MAPRE1
Negative Regulation of Immune System Process (GO:0002683)	2/53	0.0792855	0.151445	0	0	4.45639	11.2956	COL3A1;TNFAIP3
Positive Regulation of Cell Projection Organization (GO:0031346)	3/115	0.0811717	0.154913	0	0	3.05202	7.6642	TIAM1;ITGA6;ROBO1
mRNA Destabilization (GO:0061157)	2/54	0.0818748	0.154995	0	0	4.37047	10.9374	ZFP36;CPEB3
Plasma Membrane Bounded Cell Projection Morphogenesis (GO:0120039)	2/54	0.0818748	0.154995	0	0	4.37047	10.9374	DICER1;SRGAP2
Protein Complex Oligomerization (GO:0051259)	3/116	0.0828124	0.154995	0	0	3.02486	7.53546	APP;PXDN;CLDN1
Cytoskeleton Organization (GO:0007010)	3/117	0.0844674	0.154995	0	0	2.99817	7.40966	TPM1;TNFAIP3;MTOR
Regulation of Metabolic Process (GO:0019222)	2/55	0.0844899	0.154995	0	0	4.28779	10.5957	NCOR2;PPARA
Striated Muscle Contraction (GO:0006941)	2/55	0.0844899	0.154995	0	0	4.28779	10.5957	PIK3CA;TPM1
Regulation of Alternative mRNA Splicing, via Spliceosome (GO:0000381)	2/55	0.0844899	0.154995	0	0	4.28779	10.5957	TRA2B;ZBTB7A
Regulation of Mesenchymal Stem Cell Differentiation (GO:2000739)	1/10	0.0846137	0.154995	0	0	12.581	31.0707	GSK3B
Regulation of Muscle System Process (GO:0090257)	1/10	0.0846137	0.154995	0	0	12.581	31.0707	TPM1
Angiogenesis Involved in Wound Healing (GO:0060055)	1/10	0.0846137	0.154995	0	0	12.581	31.0707	VEGFA
Atrial Septum Morphogenesis (GO:0060413)	1/10	0.0846137	0.154995	0	0	12.581	31.0707	BMPR2
Regulation of Telomere Capping (GO:1904353)	1/10	0.0846137	0.154995	0	0	12.581	31.0707	ATM
Regulation of Toll-Like Receptor 2 Signaling Pathway (GO:0034135)	1/10	0.0846137	0.154995	0	0	12.581	31.0707	TNFAIP3
Cellular Response to UV-A (GO:0071492)	1/10	0.0846137	0.154995	0	0	12.581	31.0707	MMP2
Cellular Response to Oxidised Low-Density Lipoprotein Particle Stimulus (GO:0140052)	1/10	0.0846137	0.154995	0	0	12.581	31.0707	AKT1
Cellular Response to Oxygen Levels (GO:0071453)	1/10	0.0846137	0.154995	0	0	12.581	31.0707	CPEB4
Response to Corticosteroid (GO:0031960)	1/10	0.0846137	0.154995	0	0	12.581	31.0707	CALCR
Response to Sterol (GO:0036314)	1/10	0.0846137	0.154995	0	0	12.581	31.0707	TGFB1
Response to Yeast (GO:0001878)	1/10	0.0846137	0.154995	0	0	12.581	31.0707	APP
Smooth Muscle Cell Differentiation (GO:0051145)	1/10	0.0846137	0.154995	0	0	12.581	31.0707	QKI
Double-Strand Break Repair via Break-Induced Replication (GO:0000727)	1/10	0.0846137	0.154995	0	0	12.581	31.0707	CDC7
Embryonic Appendage Morphogenesis (GO:0035113)	1/10	0.0846137	0.154995	0	0	12.581	31.0707	MBNL1
Surfactant Homeostasis (GO:0043129)	1/10	0.0846137	0.154995	0	0	12.581	31.0707	VEGFA
Establishment of Epithelial Cell Apical/Basal Polarity (GO:0045198)	1/10	0.0846137	0.154995	0	0	12.581	31.0707	CDC42
Glucan Metabolic Process (GO:0044042)	1/10	0.0846137	0.154995	0	0	12.581	31.0707	GSK3B
Glutamine Family Amino Acid Biosynthetic Process (GO:0009084)	1/10	0.0846137	0.154995	0	0	12.581	31.0707	GLUL
Heterochromatin Organization (GO:0070828)	1/10	0.0846137	0.154995	0	0	12.581	31.0707	SETDB1
Induction of Positive Chemotaxis (GO:0050930)	1/10	0.0846137	0.154995	0	0	12.581	31.0707	VEGFA
Megakaryocyte Development (GO:0035855)	1/10	0.0846137	0.154995	0	0	12.581	31.0707	GP1BA
Myelin Assembly (GO:0032288)	1/10	0.0846137	0.154995	0	0	12.581	31.0707	DICER1
Negative Regulation of B Cell Proliferation (GO:0030889)	1/10	0.0846137	0.154995	0	0	12.581	31.0707	CDKN2A
Negative Regulation of JUN Kinase Activity (GO:0043508)	1/10	0.0846137	0.154995	0	0	12.581	31.0707	PDCD4
Negative Regulation of Cell Division (GO:0051782)	1/10	0.0846137	0.154995	0	0	12.581	31.0707	MYC
Negative Regulation of Protein Maturation (GO:1903318)	1/10	0.0846137	0.154995	0	0	12.581	31.0707	AKT1
Negative Regulation of Smooth Muscle Cell Differentiation (GO:0051151)	1/10	0.0846137	0.154995	0	0	12.581	31.0707	PDCD4
Negative Regulation of Systemic Arterial Blood Pressure (GO:0003085)	1/10	0.0846137	0.154995	0	0	12.581	31.0707	BMPR2
Nuclear Membrane Disassembly (GO:0051081)	1/10	0.0846137	0.154995	0	0	12.581	31.0707	PLK1
Peptidyl-Threonine Dephosphorylation (GO:0035970)	1/10	0.0846137	0.154995	0	0	12.581	31.0707	PPM1D
Positive Regulation of Branching Involved in Ureteric Bud Morphogenesis (GO:0090190)	1/10	0.0846137	0.154995	0	0	12.581	31.0707	VEGFA
Positive Regulation of Cellular Senescence (GO:2000774)	1/10	0.0846137	0.154995	0	0	12.581	31.0707	TP53
Positive Regulation of Lipid Localization (GO:1905954)	1/10	0.0846137	0.154995	0	0	12.581	31.0707	LPL
Positive Regulation of Neuroblast Proliferation (GO:0002052)	1/10	0.0846137	0.154995	0	0	12.581	31.0707	VEGFA
Positive Regulation of Non-Canonical Wnt Signaling Pathway (GO:2000052)	1/10	0.0846137	0.154995	0	0	12.581	31.0707	DKK1
Prostaglandin Transport (GO:0015732)	1/10	0.0846137	0.154995	0	0	12.581	31.0707	SLC22A7
Protein K11-linked Deubiquitination (GO:0035871)	1/10	0.0846137	0.154995	0	0	12.581	31.0707	TNFAIP3
Protein Localization to Nuclear Envelope (GO:0090435)	1/10	0.0846137	0.154995	0	0	12.581	31.0707	PLK1
Regulation of Animal Organ Morphogenesis (GO:2000027)	1/10	0.0846137	0.154995	0	0	12.581	31.0707	SAPCD2
Regulation of Cellular Response to Oxidative Stress (GO:1900407)	1/10	0.0846137	0.154995	0	0	12.581	31.0707	NFE2L2
Regulation of Stem Cell Population Maintenance (GO:2000036)	2/56	0.0871302	0.159205	0	0	4.20817	10.2694	MYC;TET1
Positive Regulation of Interleukin-1 Beta Production (GO:0032731)	2/56	0.0871302	0.159205	0	0	4.20817	10.2694	APP;LPL
Positive Regulation of Leukocyte Chemotaxis (GO:0002690)	2/56	0.0871302	0.159205	0	0	4.20817	10.2694	APP;VEGFA
Cartilage Development (GO:0051216)	2/57	0.0897951	0.161643	0	0	4.13145	9.95773	TGFB1;FGFR3
Heart Morphogenesis (GO:0003007)	2/57	0.0897951	0.161643	0	0	4.13145	9.95773	NOTCH1;VEGFA
mRNA Stabilization (GO:0048255)	2/57	0.0897951	0.161643	0	0	4.13145	9.95773	ZFP36;QKI
Memory (GO:0007613)	2/57	0.0897951	0.161643	0	0	4.13145	9.95773	APP;CPEB3
Negative Regulation of Innate Immune Response (GO:0045824)	2/57	0.0897951	0.161643	0	0	4.13145	9.95773	TNFAIP3;NMI
Enzyme-Linked Receptor Protein Signaling Pathway (GO:0007167)	3/121	0.0912273	0.161643	0	0	2.89595	6.93408	PDGFRB;BMPR2;FLT1
ERBB Signaling Pathway (GO:0038127)	2/58	0.0924839	0.161643	0	0	4.05747	9.65971	PIK3CA;AKT1
Regulation of Myoblast Differentiation (GO:0045661)	2/58	0.0924839	0.161643	0	0	4.05747	9.65971	NOTCH1;TGFB1
Intracellular Iron Ion Homeostasis (GO:0006879)	2/58	0.0924839	0.161643	0	0	4.05747	9.65971	SMAD4;MYC
Muscle Organ Development (GO:0007517)	2/58	0.0924839	0.161643	0	0	4.05747	9.65971	ITGA11;IGF1
Regulation of Establishment of Protein Localization to Mitochondrion (GO:1903747)	1/11	0.0926731	0.161643	0	0	11.3223	26.9321	CDKN2A
Regulation of Ferroptosis (GO:0110075)	1/11	0.0926731	0.161643	0	0	11.3223	26.9321	NFE2L2
Golgi Inheritance (GO:0048313)	1/11	0.0926731	0.161643	0	0	11.3223	26.9321	PLK1
Regulation of Glycoprotein Biosynthetic Process (GO:0010559)	1/11	0.0926731	0.161643	0	0	11.3223	26.9321	IGF1
Regulation of Lipid Transport (GO:0032368)	1/11	0.0926731	0.161643	0	0	11.3223	26.9321	PPARA
Regulation of Mesenchymal Cell Proliferation (GO:0010464)	1/11	0.0926731	0.161643	0	0	11.3223	26.9321	MYC
Regulation of Mitochondrial Depolarization (GO:0051900)	1/11	0.0926731	0.161643	0	0	11.3223	26.9321	BCL2
Regulation of Oxidative Stress-Induced Neuron Intrinsic Apoptotic Signaling Pathway (GO:1903376)	1/11	0.0926731	0.161643	0	0	11.3223	26.9321	MCL1
Base-Excision Repair, AP Site Formation (GO:0006285)	1/11	0.0926731	0.161643	0	0	11.3223	26.9321	TDG
Regulation of Protein Localization to Centrosome (GO:1904779)	1/11	0.0926731	0.161643	0	0	11.3223	26.9321	GSK3B
Regulation of Pseudopodium Assembly (GO:0031272)	1/11	0.0926731	0.161643	0	0	11.3223	26.9321	CDC42
Regulation of Purine Nucleotide Catabolic Process (GO:0033121)	1/11	0.0926731	0.161643	0	0	11.3223	26.9321	ZBTB7A
Regulation of Smooth Muscle Cell Differentiation (GO:0051150)	1/11	0.0926731	0.161643	0	0	11.3223	26.9321	NOTCH1
Cellular Response to L-leucine (GO:0071233)	1/11	0.0926731	0.161643	0	0	11.3223	26.9321	MTOR
Regulation of Ventricular Cardiac Muscle Cell Action Potential (GO:0098911)	1/11	0.0926731	0.161643	0	0	11.3223	26.9321	CACNA1C
Cellular Response to Leucine Starvation (GO:1990253)	1/11	0.0926731	0.161643	0	0	11.3223	26.9321	MTOR
Response to L-leucine (GO:0043201)	1/11	0.0926731	0.161643	0	0	11.3223	26.9321	MTOR
Central Nervous System Myelination (GO:0022010)	1/11	0.0926731	0.161643	0	0	11.3223	26.9321	PTEN
Response to Nitric Oxide (GO:0071731)	1/11	0.0926731	0.161643	0	0	11.3223	26.9321	CDK2
Defense Response to Tumor Cell (GO:0002357)	1/11	0.0926731	0.161643	0	0	11.3223	26.9321	KLF4
Hematopoietic Stem Cell Proliferation (GO:0071425)	1/11	0.0926731	0.161643	0	0	11.3223	26.9321	SFRP2
Macrophage Activation Involved in Immune Response (GO:0002281)	1/11	0.0926731	0.161643	0	0	11.3223	26.9321	NMI
Mast Cell Mediated Immunity (GO:0002448)	1/11	0.0926731	0.161643	0	0	11.3223	26.9321	SERPINB9
Monocyte Differentiation (GO:0030224)	1/11	0.0926731	0.161643	0	0	11.3223	26.9321	VEGFA
Negative Regulation of Bone Remodeling (GO:0046851)	1/11	0.0926731	0.161643	0	0	11.3223	26.9321	TNFAIP3
Negative Regulation of calcineurin-NFAT Signaling Cascade (GO:0070885)	1/11	0.0926731	0.161643	0	0	11.3223	26.9321	GSK3B
Negative Regulation of Calcineurin-Mediated Signaling (GO:0106057)	1/11	0.0926731	0.161643	0	0	11.3223	26.9321	GSK3B
Negative Regulation of Epithelial Cell Apoptotic Process (GO:1904036)	1/11	0.0926731	0.161643	0	0	11.3223	26.9321	PPARA
Negative Regulation of Glycolytic Process (GO:0045820)	1/11	0.0926731	0.161643	0	0	11.3223	26.9321	PPARA
Negative Regulation of Lymphocyte Migration (GO:2000402)	1/11	0.0926731	0.161643	0	0	11.3223	26.9321	AKT1
Negative Regulation of Purine Nucleotide Catabolic Process (GO:0033122)	1/11	0.0926731	0.161643	0	0	11.3223	26.9321	PPARA
Negative Regulation of Reactive Oxygen Species Biosynthetic Process (GO:1903427)	1/11	0.0926731	0.161643	0	0	11.3223	26.9321	PPARA
Negative Regulation of Response to Cytokine Stimulus (GO:0060761)	1/11	0.0926731	0.161643	0	0	11.3223	26.9321	KLF4
Negative Regulation of Ubiquitin-Protein Transferase Activity (GO:0051444)	1/11	0.0926731	0.161643	0	0	11.3223	26.9321	CDKN2A
Neuron Projection Maintenance (GO:1990535)	1/11	0.0926731	0.161643	0	0	11.3223	26.9321	APP
Omega-Hydroxylase P450 Pathway (GO:0097267)	1/11	0.0926731	0.161643	0	0	11.3223	26.9321	CYP2C19
Phosphatidylinositol-3-Phosphate Biosynthetic Process (GO:0036092)	1/11	0.0926731	0.161643	0	0	11.3223	26.9321	PIK3CA
Positive Regulation of DNA-templated DNA Replication (GO:2000105)	1/11	0.0926731	0.161643	0	0	11.3223	26.9321	CDC7
Positive Regulation of T Cell Apoptotic Process (GO:0070234)	1/11	0.0926731	0.161643	0	0	11.3223	26.9321	TP53
Positive Regulation of Execution Phase of Apoptosis (GO:1900119)	1/11	0.0926731	0.161643	0	0	11.3223	26.9321	TP53
Positive Regulation of Macrophage Differentiation (GO:0045651)	1/11	0.0926731	0.161643	0	0	11.3223	26.9321	TGFB1
Positive Regulation of Platelet Activation (GO:0010572)	1/11	0.0926731	0.161643	0	0	11.3223	26.9321	GP1BA
Positive Regulation of Pseudopodium Assembly (GO:0031274)	1/11	0.0926731	0.161643	0	0	11.3223	26.9321	CDC42
Positive Regulation of Vascular Endothelial Growth Factor Receptor Signaling Pathway (GO:0030949)	1/11	0.0926731	0.161643	0	0	11.3223	26.9321	ROBO1
Purine Ribonucleoside Triphosphate Biosynthetic Process (GO:0009206)	1/11	0.0926731	0.161643	0	0	11.3223	26.9321	TGFB1
Regulation of TORC2 Signaling (GO:1903939)	1/11	0.0926731	0.161643	0	0	11.3223	26.9321	GSK3B
Regulation of Adipose Tissue Development (GO:1904177)	1/11	0.0926731	0.161643	0	0	11.3223	26.9321	LPL
Regulation of Transcription Initiation by RNA Polymerase II (GO:0060260)	2/59	0.095196	0.165647	0	0	3.98609	9.37455	MYC;PPM1D
mRNA Transport (GO:0051028)	2/59	0.095196	0.165647	0	0	3.98609	9.37455	ZFP36;QKI
Regulation of Bone Mineralization (GO:0030500)	2/59	0.095196	0.165647	0	0	3.98609	9.37455	KL;BMPR2
Regulation of Mitotic Cell Cycle (GO:0007346)	3/124	0.0964406	0.167679	0	0	2.82372	6.6042	APP;PLK1;CDK2
Cellular Response to Lipopolysaccharide (GO:0071222)	3/125	0.098205	0.169804	0	0	2.80044	6.49897	ZFP36;PDCD4;TNFAIP3
Axonogenesis (GO:0007409)	4/200	0.100527	0.169804	0	0	2.3289	5.35026	APP;NOTCH1;PTEN;S100B
Regulation of Lamellipodium Organization (GO:1902743)	1/12	0.100662	0.169804	0	0	10.2925	23.6314	CDC42
Regulation of Lymphocyte Migration (GO:2000401)	1/12	0.100662	0.169804	0	0	10.2925	23.6314	AKT1
Actin-Mediated Cell Contraction (GO:0070252)	1/12	0.100662	0.169804	0	0	10.2925	23.6314	PIK3CA
Antifungal Humoral Response (GO:0019732)	1/12	0.100662	0.169804	0	0	10.2925	23.6314	APP
Astrocyte Activation (GO:0048143)	1/12	0.100662	0.169804	0	0	10.2925	23.6314	APP
Atrial Cardiac Muscle Cell Action Potential (GO:0086014)	1/12	0.100662	0.169804	0	0	10.2925	23.6314	CACNA1C
Calcium Import Into the Mitochondrion (GO:0036444)	1/12	0.100662	0.169804	0	0	10.2925	23.6314	VDAC1
Cellular Component Maintenance (GO:0043954)	1/12	0.100662	0.169804	0	0	10.2925	23.6314	IGF1R
Cellular Response to Dopamine (GO:1903351)	1/12	0.100662	0.169804	0	0	10.2925	23.6314	GSK3B
Relaxation of Cardiac Muscle (GO:0055119)	1/12	0.100662	0.169804	0	0	10.2925	23.6314	PIK3CA
Endothelium Development (GO:0003158)	1/12	0.100662	0.169804	0	0	10.2925	23.6314	FSTL1
Erythrocyte Development (GO:0048821)	1/12	0.100662	0.169804	0	0	10.2925	23.6314	ZBTB7A
Glutamine Metabolic Process (GO:0006541)	1/12	0.100662	0.169804	0	0	10.2925	23.6314	GLUL
Wound Healing, Spreading of Epidermal Cells (GO:0035313)	1/12	0.100662	0.169804	0	0	10.2925	23.6314	ITGB1
Glycosaminoglycan Catabolic Process (GO:0006027)	1/12	0.100662	0.169804	0	0	10.2925	23.6314	TGFB1
Interleukin-6-Mediated Signaling Pathway (GO:0070102)	1/12	0.100662	0.169804	0	0	10.2925	23.6314	SMAD4
Intracellular Copper Ion Homeostasis (GO:0006878)	1/12	0.100662	0.169804	0	0	10.2925	23.6314	APP
Mesoderm Morphogenesis (GO:0048332)	1/12	0.100662	0.169804	0	0	10.2925	23.6314	BMPR2
Muscle Tissue Development (GO:0060537)	1/12	0.100662	0.169804	0	0	10.2925	23.6314	NF1
Negative Regulation of Cell Cycle Phase Transition (GO:1901988)	1/12	0.100662	0.169804	0	0	10.2925	23.6314	PTEN
- Reg of Intrinsic Apoptotic Sgnlng Pway in Resp to DNA Damage by P53 Cls Mediator (GO:1902166)	1/12	0.100662	0.169804	0	0	10.2925	23.6314	MUC1
Negative Regulation of Macrophage Derived Foam Cell Differentiation (GO:0010745)	1/12	0.100662	0.169804	0	0	10.2925	23.6314	PPARA
Negative Regulation of Microtubule Polymerization (GO:0031115)	1/12	0.100662	0.169804	0	0	10.2925	23.6314	MAPRE1
Negative Regulation of Transmembrane Transport (GO:0034763)	1/12	0.100662	0.169804	0	0	10.2925	23.6314	AKT2
Negative Regulation of Vascular Permeability (GO:0043116)	1/12	0.100662	0.169804	0	0	10.2925	23.6314	VEGFA
p38MAPK Cascade (GO:0038066)	1/12	0.100662	0.169804	0	0	10.2925	23.6314	ZFP36
Peptidyl-Tyrosine Autophosphorylation (GO:0038083)	1/12	0.100662	0.169804	0	0	10.2925	23.6314	IGF1R
Positive Regulation of Cholesterol Biosynthetic Process (GO:0045542)	1/12	0.100662	0.169804	0	0	10.2925	23.6314	QKI
Positive Regulation of Glycoprotein Biosynthetic Process (GO:0010560)	1/12	0.100662	0.169804	0	0	10.2925	23.6314	IGF1
Positive Regulation of Sterol Biosynthetic Process (GO:0106120)	1/12	0.100662	0.169804	0	0	10.2925	23.6314	QKI
Protein Kinase A Signaling (GO:0010737)	1/12	0.100662	0.169804	0	0	10.2925	23.6314	FBN1
Pyrimidine Deoxyribonucleotide Catabolic Process (GO:0009223)	1/12	0.100662	0.169804	0	0	10.2925	23.6314	TDG
Regulation of ATP Biosynthetic Process (GO:2001169)	1/12	0.100662	0.169804	0	0	10.2925	23.6314	PPARA
Regulation of PERK-mediated Unfolded Protein Response (GO:1903897)	1/12	0.100662	0.169804	0	0	10.2925	23.6314	AKT1
Regulation of Actin Filament Depolymerization (GO:0030834)	1/12	0.100662	0.169804	0	0	10.2925	23.6314	PIK3CA
Autophagy of Mitochondrion (GO:0000422)	2/61	0.100688	0.169804	0	0	3.85057	8.83989	CDKN2A;ATG9A
Regulation of Reactive Oxygen Species Metabolic Process (GO:2000377)	2/61	0.100688	0.169804	0	0	3.85057	8.83989	PDGFRB;TP53
Cellular Response to Light Stimulus (GO:0071482)	2/62	0.103466	0.174355	0	0	3.78621	8.58906	MYC;TP53
RNA Biosynthetic Process (GO:0032774)	3/128	0.103576	0.174406	0	0	2.73281	6.19651	SMAD4;RNASEL;SMARCA5
Regulation of Protein Catabolic Process (GO:0042176)	3/129	0.105392	0.177327	0	0	2.71098	6.0999	GSK3B;TNFAIP3;HMGCR
RNA Metabolic Process (GO:0016070)	2/63	0.106265	0.177508	0	0	3.72395	8.34841	MYC;DICER1
Canonical Wnt Signaling Pathway (GO:0060070)	2/63	0.106265	0.177508	0	0	3.72395	8.34841	GSK3B;SFRP2
Negative Regulation of Metabolic Process (GO:0009892)	2/63	0.106265	0.177508	0	0	3.72395	8.34841	NOTCH1;QKI
Positive Regulation of Interleukin-1 Production (GO:0032732)	2/63	0.106265	0.177508	0	0	3.72395	8.34841	APP;LPL
Protein Ubiquitination (GO:0016567)	6/369	0.108029	0.177508	0	0	1.89217	4.21076	CDKN2A;PLK1;BCL2;TRIM68;KEAP1;NFE2L2
Reg of Intrinsic Apoptotic Sgnlng Pway in Resp to DNA Damage by P53 Cls Mediator (GO:1902165)	1/13	0.108581	0.177508	0	0	9.43429	20.9466	MUC1
Activation of Protein Kinase B Activity (GO:0032148)	1/13	0.108581	0.177508	0	0	9.43429	20.9466	IGF1
Regulation of Pattern Recognition Receptor Signaling Pathway (GO:0062207)	1/13	0.108581	0.177508	0	0	9.43429	20.9466	PIK3R1
Atrial Septum Development (GO:0003283)	1/13	0.108581	0.177508	0	0	9.43429	20.9466	BMPR2
Regulation of Protein Autophosphorylation (GO:0031952)	1/13	0.108581	0.177508	0	0	9.43429	20.9466	VEGFA
Body Fluid Secretion (GO:0007589)	1/13	0.108581	0.177508	0	0	9.43429	20.9466	VEGFA
Regulation of Retinoic Acid Receptor Signaling Pathway (GO:0048385)	1/13	0.108581	0.177508	0	0	9.43429	20.9466	EZH2
Regulation of Transcription of Nucleolar Large rRNA by RNA Polymerase I (GO:1901836)	1/13	0.108581	0.177508	0	0	9.43429	20.9466	MTOR
Regulation of Vascular Associated Smooth Muscle Cell Migration (GO:1904752)	1/13	0.108581	0.177508	0	0	9.43429	20.9466	TPM1
Response to Iron Ion (GO:0010039)	1/13	0.108581	0.177508	0	0	9.43429	20.9466	BCL2
Response to Nerve Growth Factor (GO:1990089)	1/13	0.108581	0.177508	0	0	9.43429	20.9466	AKT1
Response to Progesterone (GO:0032570)	1/13	0.108581	0.177508	0	0	9.43429	20.9466	TGFB1
Cochlea Morphogenesis (GO:0090103)	1/13	0.108581	0.177508	0	0	9.43429	20.9466	HOXA1
Secondary Palate Development (GO:0062009)	1/13	0.108581	0.177508	0	0	9.43429	20.9466	SMAD4
Substrate-Dependent Cell Migration (GO:0006929)	1/13	0.108581	0.177508	0	0	9.43429	20.9466	ITGA11
Epigenetic Programming of Gene Expression (GO:0043045)	1/13	0.108581	0.177508	0	0	9.43429	20.9466	IGF2
Hyaluronan Metabolic Process (GO:0030212)	1/13	0.108581	0.177508	0	0	9.43429	20.9466	TGFB1
Membrane Protein Intracellular Domain Proteolysis (GO:0031293)	1/13	0.108581	0.177508	0	0	9.43429	20.9466	TGFB1
Microvillus Organization (GO:0032528)	1/13	0.108581	0.177508	0	0	9.43429	20.9466	RAP1B
Muscle Filament Sliding (GO:0030049)	1/13	0.108581	0.177508	0	0	9.43429	20.9466	TPM1
Negative Regulation of Toll-Like Receptor 4 Signaling Pathway (GO:0034144)	1/13	0.108581	0.177508	0	0	9.43429	20.9466	TNFAIP3
Non-Proteinogenic Amino Acid Catabolic Process (GO:0170044)	1/13	0.108581	0.177508	0	0	9.43429	20.9466	ALDH5A1
Positive Regulation of Brown Fat Cell Differentiation (GO:0090336)	1/13	0.108581	0.177508	0	0	9.43429	20.9466	PTGS2
Positive Regulation of Calcium Ion Import (GO:0090280)	1/13	0.108581	0.177508	0	0	9.43429	20.9466	PDGFRB
+ Reg of Insulin Secretion Inv in Cellular Resp to Glucose Stimulus (GO:0035774)	1/13	0.108581	0.177508	0	0	9.43429	20.9466	CFTR
Positive Regulation of Protein Export From Nucleus (GO:0046827)	1/13	0.108581	0.177508	0	0	9.43429	20.9466	GSK3B
pre-miRNA Processing (GO:0031054)	1/13	0.108581	0.177508	0	0	9.43429	20.9466	DICER1
Programmed Necrotic Cell Death (GO:0097300)	1/13	0.108581	0.177508	0	0	9.43429	20.9466	ATG9A
Protein Localization to Phagophore Assembly Site (GO:0034497)	1/13	0.108581	0.177508	0	0	9.43429	20.9466	ATG9A
Regulation of Actomyosin Structure Organization (GO:0110020)	1/13	0.108581	0.177508	0	0	9.43429	20.9466	CDC42
Regulation of Attachment of Spindle Microtubules to Kinetochore (GO:0051988)	1/13	0.108581	0.177508	0	0	9.43429	20.9466	CDC42
Regulation of Branching Involved in Ureteric Bud Morphogenesis (GO:0090189)	1/13	0.108581	0.177508	0	0	9.43429	20.9466	VEGFA
Regulation of Carbohydrate Catabolic Process (GO:0043470)	1/13	0.108581	0.177508	0	0	9.43429	20.9466	ZBTB7A
Regulation of Response to External Stimulus (GO:0032101)	3/132	0.110914	0.181188	0	0	2.64753	5.82192	GP1BA;PTGS2;NFE2L2
Anterior/Posterior Pattern Specification (GO:0009952)	2/65	0.111924	0.182429	0	0	3.60536	7.89551	BMPR2;HOXB3
Regulation of Phosphorylation (GO:0042325)	2/65	0.111924	0.182429	0	0	3.60536	7.89551	CDKN2A;ITGA6
Positive Regulation of Organelle Assembly (GO:1902117)	2/65	0.111924	0.182429	0	0	3.60536	7.89551	GSK3B;SDC1
Regulation of Neurogenesis (GO:0050767)	2/66	0.114783	0.183621	0	0	3.54885	7.68225	NOTCH1;PAX6
Cell-Cell Junction Organization (GO:0045216)	2/66	0.114783	0.183621	0	0	3.54885	7.68225	TGFB1;CLDN1
Negative Regulation of Viral Process (GO:0048525)	2/66	0.114783	0.183621	0	0	3.54885	7.68225	ZFP36;RNASEL
Regulation of Coagulation (GO:0050818)	1/14	0.11643	0.183621	0	0	8.70813	18.7265	GP1BA
Regulation of Extracellular Matrix Disassembly (GO:0010715)	1/14	0.11643	0.183621	0	0	8.70813	18.7265	TGFB1
Regulation of Leukocyte Migration (GO:0002685)	1/14	0.11643	0.183621	0	0	8.70813	18.7265	VEGFA
Regulation of Macrophage Cytokine Production (GO:0010935)	1/14	0.11643	0.183621	0	0	8.70813	18.7265	TGFB1
Regulation of Potassium Ion Transmembrane Transporter Activity (GO:1901016)	1/14	0.11643	0.183621	0	0	8.70813	18.7265	ITGB1
Cell Communication by Electrical Coupling Involved in Cardiac Conduction (GO:0086064)	1/14	0.11643	0.183621	0	0	8.70813	18.7265	CACNA1C
Regulation of Trophoblast Cell Migration (GO:1901163)	1/14	0.11643	0.183621	0	0	8.70813	18.7265	VEGFA
Cellular Response to Estrogen Stimulus (GO:0071391)	1/14	0.11643	0.183621	0	0	8.70813	18.7265	SERPINB9
Relaxation of Muscle (GO:0090075)	1/14	0.11643	0.183621	0	0	8.70813	18.7265	PIK3CA
Response to Muscle Stretch (GO:0035994)	1/14	0.11643	0.183621	0	0	8.70813	18.7265	PIK3CA
Embryonic Cranial Skeleton Morphogenesis (GO:0048701)	1/14	0.11643	0.183621	0	0	8.70813	18.7265	HOXA1
Spliceosomal tri-snRNP Complex Assembly (GO:0000244)	1/14	0.11643	0.183621	0	0	8.70813	18.7265	SART3
Establishment of Apical/Basal Cell Polarity (GO:0035089)	1/14	0.11643	0.183621	0	0	8.70813	18.7265	CDC42
Telomere Maintenance in Response to DNA Damage (GO:0043247)	1/14	0.11643	0.183621	0	0	8.70813	18.7265	CDK2
Eye Photoreceptor Cell Differentiation (GO:0001754)	1/14	0.11643	0.183621	0	0	8.70813	18.7265	VEGFA
Glutamine Family Amino Acid Catabolic Process (GO:0009065)	1/14	0.11643	0.183621	0	0	8.70813	18.7265	GLUL
Icosanoid Transport (GO:0071715)	1/14	0.11643	0.183621	0	0	8.70813	18.7265	SLC22A7
miRNA Metabolic Process (GO:0010586)	1/14	0.11643	0.183621	0	0	8.70813	18.7265	DICER1
Microvillus Assembly (GO:0030033)	1/14	0.11643	0.183621	0	0	8.70813	18.7265	RAP1B
Myotube Cell Development (GO:0014904)	1/14	0.11643	0.183621	0	0	8.70813	18.7265	IGF1
Negative Regulation of ATP Metabolic Process (GO:1903579)	1/14	0.11643	0.183621	0	0	8.70813	18.7265	PPARA
Negative Regulation of ATP-dependent Activity (GO:0032780)	1/14	0.11643	0.183621	0	0	8.70813	18.7265	TP53
Negative Regulation of cGAS/STING Signaling Pathway (GO:0160049)	1/14	0.11643	0.183621	0	0	8.70813	18.7265	AKT1
Negative Regulation of Cell-Substrate Junction Organization (GO:0150118)	1/14	0.11643	0.183621	0	0	8.70813	18.7265	PTEN
Negative Regulation of Epithelial Cell Migration (GO:0010633)	1/14	0.11643	0.183621	0	0	8.70813	18.7265	PTEN
Negative Regulation of Focal Adhesion Assembly (GO:0051895)	1/14	0.11643	0.183621	0	0	8.70813	18.7265	PTEN
Negative Regulation of Muscle Cell Apoptotic Process (GO:0010656)	1/14	0.11643	0.183621	0	0	8.70813	18.7265	IGF1
Negative Regulation of Neuroinflammatory Response (GO:0150079)	1/14	0.11643	0.183621	0	0	8.70813	18.7265	IGF1
Negative Regulation of Peptidyl-Tyrosine Phosphorylation (GO:0050732)	1/14	0.11643	0.183621	0	0	8.70813	18.7265	SFRP2
Negative Regulation of Smooth Muscle Cell Migration (GO:0014912)	1/14	0.11643	0.183621	0	0	8.70813	18.7265	TPM1
Negative Regulation of Viral Transcription (GO:0032897)	1/14	0.11643	0.183621	0	0	8.70813	18.7265	ZFP36
Polarized Epithelial Cell Differentiation (GO:0030859)	1/14	0.11643	0.183621	0	0	8.70813	18.7265	CDC42
Positive Regulation of Acute Inflammatory Response (GO:0002675)	1/14	0.11643	0.183621	0	0	8.70813	18.7265	PTGS2
Positive Regulation of Cardiac Muscle Cell Proliferation (GO:0060045)	1/14	0.11643	0.183621	0	0	8.70813	18.7265	NOTCH1
Positive Regulation of Endothelial Cell Chemotaxis (GO:2001028)	1/14	0.11643	0.183621	0	0	8.70813	18.7265	VEGFA
Positive Regulation of Exosomal Secretion (GO:1903543)	1/14	0.11643	0.183621	0	0	8.70813	18.7265	SDC1
Positive Regulation of Heart Rate (GO:0010460)	1/14	0.11643	0.183621	0	0	8.70813	18.7265	TPM1
Positive Regulation of Isotype Switching (GO:0045830)	1/14	0.11643	0.183621	0	0	8.70813	18.7265	TGFB1
Positive Regulation of Long-Term Synaptic Potentiation (GO:1900273)	1/14	0.11643	0.183621	0	0	8.70813	18.7265	APP
Positive Regulation of Protein-Containing Complex Disassembly (GO:0043243)	1/14	0.11643	0.183621	0	0	8.70813	18.7265	IGF1R
Protein Homotrimerization (GO:0070207)	1/14	0.11643	0.183621	0	0	8.70813	18.7265	PXDN
Regulation of Actin Filament Organization (GO:0110053)	1/14	0.11643	0.183621	0	0	8.70813	18.7265	PIK3CA
Mitochondrion Organization (GO:0007005)	3/135	0.116546	0.183671	0	0	2.58697	5.56061	GSK3B;AKT3;MCL1
Regulation of Protein Serine/Threonine Kinase Activity (GO:0071900)	2/67	0.11766	0.185027	0	0	3.49408	7.47717	CCNT2;EZH2
Negative Regulation of Cell Adhesion (GO:0007162)	2/67	0.11766	0.185027	0	0	3.49408	7.47717	MUC1;NOTCH1
Negative Regulation of Cytokine-Mediated Signaling Pathway (GO:0001960)	2/67	0.11766	0.185027	0	0	3.49408	7.47717	DICER1;ROBO1
protein-RNA Complex Assembly (GO:0022618)	3/138	0.122283	0.191478	0	0	2.52909	5.31469	SART3;SRSF1;DICER1
Regulation of Establishment of Cell Polarity (GO:2000114)	1/15	0.124211	0.191478	0	0	8.08571	16.8649	RAP1B
Regulation of Execution Phase of Apoptosis (GO:1900117)	1/15	0.124211	0.191478	0	0	8.08571	16.8649	TP53
Regulation of Fatty Acid Oxidation (GO:0046320)	1/15	0.124211	0.191478	0	0	8.08571	16.8649	PPARA
Regulation of Intrinsic Apoptotic Signaling Pathway in Response to DNA Damage (GO:1902229)	1/15	0.124211	0.191478	0	0	8.08571	16.8649	SFRP2
T Cell Proliferation (GO:0042098)	1/15	0.124211	0.191478	0	0	8.08571	16.8649	RASGRP1
Actin-Myosin Filament Sliding (GO:0033275)	1/15	0.124211	0.191478	0	0	8.08571	16.8649	TPM1
Amyloid Precursor Protein Catabolic Process (GO:0042987)	1/15	0.124211	0.191478	0	0	8.08571	16.8649	BACE1
Amyloid-Beta Metabolic Process (GO:0050435)	1/15	0.124211	0.191478	0	0	8.08571	16.8649	BACE1
Autophagy of Peroxisome (GO:0030242)	1/15	0.124211	0.191478	0	0	8.08571	16.8649	ATM
Regulation of Response to Endoplasmic Reticulum Stress (GO:1905897)	1/15	0.124211	0.191478	0	0	8.08571	16.8649	APP
Cardiac Myofibril Assembly (GO:0055003)	1/15	0.124211	0.191478	0	0	8.08571	16.8649	PDGFRB
Central Nervous System Neuron Development (GO:0021954)	1/15	0.124211	0.191478	0	0	8.08571	16.8649	PTEN
Centromere Complex Assembly (GO:0034508)	1/15	0.124211	0.191478	0	0	8.08571	16.8649	NASP
Copper Ion Homeostasis (GO:0055070)	1/15	0.124211	0.191478	0	0	8.08571	16.8649	APP
Dicarboxylic Acid Catabolic Process (GO:0043649)	1/15	0.124211	0.191478	0	0	8.08571	16.8649	GLUL
Sympathetic Nervous System Development (GO:0048485)	1/15	0.124211	0.191478	0	0	8.08571	16.8649	NF1
Mammary Gland Epithelium Development (GO:0061180)	1/15	0.124211	0.191478	0	0	8.08571	16.8649	AKT2
Negative Regulation of Epithelial Cell Differentiation (GO:0030857)	1/15	0.124211	0.191478	0	0	8.08571	16.8649	ZEB1
Negative Regulation of Mononuclear Cell Migration (GO:0071676)	1/15	0.124211	0.191478	0	0	8.08571	16.8649	AKT1
Nucleotide-Binding Domain, Leucine Rich Repeat Containing Receptor Signaling Pathway (GO:0035872)	1/15	0.124211	0.191478	0	0	8.08571	16.8649	TNFAIP3
Pexophagy (GO:0000425)	1/15	0.124211	0.191478	0	0	8.08571	16.8649	ATM
Positive Regulation of Membrane Protein Ectodomain Proteolysis (GO:0051044)	1/15	0.124211	0.191478	0	0	8.08571	16.8649	APP
Prostaglandin Biosynthetic Process (GO:0001516)	1/15	0.124211	0.191478	0	0	8.08571	16.8649	PTGS2
Regulation of ATP Metabolic Process (GO:1903578)	1/15	0.124211	0.191478	0	0	8.08571	16.8649	ZBTB7A
Regulation of IRE1-mediated Unfolded Protein Response (GO:1903894)	1/15	0.124211	0.191478	0	0	8.08571	16.8649	BCL2L11
Regulation of Bone Remodeling (GO:0046850)	1/15	0.124211	0.191478	0	0	8.08571	16.8649	NF1
Regulation of Cell Fate Specification (GO:0042659)	1/15	0.124211	0.191478	0	0	8.08571	16.8649	DKK1
Regulation of Heart Contraction (GO:0008016)	2/70	0.126398	0.194438	0	0	3.33942	6.90699	TPM1;CACNA1C
Fatty Acid Biosynthetic Process (GO:0006633)	2/70	0.126398	0.194438	0	0	3.33942	6.90699	LPL;PTGS2
Negative Regulation of TOR Signaling (GO:0032007)	2/70	0.126398	0.194438	0	0	3.33942	6.90699	GSK3B;ATM
Plasma Membrane Bounded Cell Projection Organization (GO:0120036)	3/141	0.128121	0.19695	0	0	2.47374	5.08298	APP;GSK3B;TPM1
DNA Repair (GO:0006281)	5/302	0.128476	0.197357	0	0	1.92244	3.94487	TDG;PLK1;SMARCA5;ATM;TP53
Response to Ionizing Radiation (GO:0010212)	2/71	0.129344	0.197931	0	0	3.29085	6.73071	ATM;TP53
Positive Regulation of Protein Polymerization (GO:0032273)	2/71	0.129344	0.197931	0	0	3.29085	6.73071	NAV3;MAPRE1
Regulation of Cell Adhesion (GO:0030155)	3/142	0.130089	0.197931	0	0	2.45582	5.00872	TPM1;ATM;VEGFA
DNA Double-Strand Break Processing (GO:0000729)	1/16	0.131924	0.197931	0	0	7.54629	15.2852	ATM
Regulation of Establishment of Endothelial Barrier (GO:1903140)	1/16	0.131924	0.197931	0	0	7.54629	15.2852	VEGFA
Regulation of Establishment or Maintenance of Cell Polarity (GO:0032878)	1/16	0.131924	0.197931	0	0	7.54629	15.2852	RAP1B
T Cell Homeostasis (GO:0043029)	1/16	0.131924	0.197931	0	0	7.54629	15.2852	AKT1
Regulation of Macrophage Differentiation (GO:0045649)	1/16	0.131924	0.197931	0	0	7.54629	15.2852	QKI
Regulation of Non-Canonical Wnt Signaling Pathway (GO:2000050)	1/16	0.131924	0.197931	0	0	7.54629	15.2852	TIAM1
Apoptotic Nuclear Changes (GO:0030262)	1/16	0.131924	0.197931	0	0	7.54629	15.2852	DICER1
Attachment of Mitotic Spindle Microtubules to Kinetochore (GO:0051315)	1/16	0.131924	0.197931	0	0	7.54629	15.2852	MAPRE1
Autonomic Nervous System Development (GO:0048483)	1/16	0.131924	0.197931	0	0	7.54629	15.2852	NF1
Regulation of Response to Cytokine Stimulus (GO:0060759)	1/16	0.131924	0.197931	0	0	7.54629	15.2852	KLF4
Cellular Response to Gamma Radiation (GO:0071480)	1/16	0.131924	0.197931	0	0	7.54629	15.2852	TP53
Ruffle Organization (GO:0031529)	1/16	0.131924	0.197931	0	0	7.54629	15.2852	TPM1
Epoxygenase P450 Pathway (GO:0019373)	1/16	0.131924	0.197931	0	0	7.54629	15.2852	CYP2C19
Triglyceride Catabolic Process (GO:0019433)	1/16	0.131924	0.197931	0	0	7.54629	15.2852	LPL
Membrane Depolarization During Cardiac Muscle Cell Action Potential (GO:0086012)	1/16	0.131924	0.197931	0	0	7.54629	15.2852	CACNA1C
Mesenchyme Morphogenesis (GO:0072132)	1/16	0.131924	0.197931	0	0	7.54629	15.2852	NOTCH1
Mitotic Chromosome Condensation (GO:0007076)	1/16	0.131924	0.197931	0	0	7.54629	15.2852	PLK1
Negative Regulation of Amyloid-Beta Formation (GO:1902430)	1/16	0.131924	0.197931	0	0	7.54629	15.2852	IGF1
Negative Regulation of Cytokine Production Involved in Immune Response (GO:0002719)	1/16	0.131924	0.197931	0	0	7.54629	15.2852	TGFB1
Negative Regulation of Interleukin-8 Production (GO:0032717)	1/16	0.131924	0.197931	0	0	7.54629	15.2852	KLF4
Negative Regulation of Release of Cytochrome C From Mitochondria (GO:0090201)	1/16	0.131924	0.197931	0	0	7.54629	15.2852	IGF1
Photoreceptor Cell Development (GO:0042461)	1/16	0.131924	0.197931	0	0	7.54629	15.2852	VEGFA
Positive Regulation of ERAD Pathway (GO:1904294)	1/16	0.131924	0.197931	0	0	7.54629	15.2852	NFE2L2
Positive Regulation of Collagen Biosynthetic Process (GO:0032967)	1/16	0.131924	0.197931	0	0	7.54629	15.2852	TGFB1
Positive Regulation of Lipid Storage (GO:0010884)	1/16	0.131924	0.197931	0	0	7.54629	15.2852	LPL
Positive Regulation of Positive Chemotaxis (GO:0050927)	1/16	0.131924	0.197931	0	0	7.54629	15.2852	VEGFA
Presynapse Assembly (GO:0099054)	1/16	0.131924	0.197931	0	0	7.54629	15.2852	PTEN
Receptor Catabolic Process (GO:0032801)	1/16	0.131924	0.197931	0	0	7.54629	15.2852	TGFB1
Regulation of Adenylate Cyclase Activity (GO:0045761)	1/16	0.131924	0.197931	0	0	7.54629	15.2852	CACNA1C
Regulation of Amyloid Fibril Formation (GO:1905906)	1/16	0.131924	0.197931	0	0	7.54629	15.2852	APP
Reg of Blood Vessel Endothelial Cell Proliferation Inv in Sprouting Angiogenesis (GO:1903587)	1/16	0.131924	0.197931	0	0	7.54629	15.2852	VEGFA
Telomere Maintenance (GO:0000723)	2/72	0.132307	0.198233	0	0	3.24368	6.56077	CDK2;ATM
Kidney Development (GO:0001822)	2/72	0.132307	0.198233	0	0	3.24368	6.56077	NF1;VEGFA
Synapse Organization (GO:0050808)	3/144	0.134057	0.200719	0	0	2.42074	4.86444	APP;PTEN;DKK1
Regulation of DNA Replication (GO:0006275)	2/73	0.135284	0.202418	0	0	3.19783	6.39686	CDK2;SMARCA5
Protein Glycosylation (GO:0006486)	3/145	0.136057	0.202597	0	0	2.40357	4.79434	TET3;TET2;TET1
Regulation of Cell Cycle Process (GO:0010564)	3/146	0.138067	0.202597	0	0	2.38664	4.72557	CDC42;MYC;PLK1
Calcium Ion Transmembrane Import Into Cytosol (GO:0097553)	2/74	0.138277	0.202597	0	0	3.15326	6.2387	GP1BA;CACNA1C
Sensory Organ Development (GO:0007423)	2/74	0.138277	0.202597	0	0	3.15326	6.2387	PBX3;PAX6
Myeloid Leukocyte Differentiation (GO:0002573)	2/74	0.138277	0.202597	0	0	3.15326	6.2387	CDC42;VEGFA
mRNA Processing (GO:0006397)	4/226	0.139011	0.202597	0	0	2.05343	4.05182	SART3;RSRC1;TRA2B;SRSF1
3'-UTR-mediated mRNA Destabilization (GO:0061158)	1/17	0.139569	0.202597	0	0	7.07429	13.9306	ZFP36
B Cell Proliferation (GO:0042100)	1/17	0.139569	0.202597	0	0	7.07429	13.9306	RASGRP1
DNA Modification (GO:0006304)	1/17	0.139569	0.202597	0	0	7.07429	13.9306	TDG
TORC1 Signaling (GO:0038202)	1/17	0.139569	0.202597	0	0	7.07429	13.9306	MTOR
Regulation of Mitochondrial Membrane Permeability (GO:0046902)	1/17	0.139569	0.202597	0	0	7.07429	13.9306	BCL2
Amino Acid Catabolic Process (GO:0009063)	1/17	0.139569	0.202597	0	0	7.07429	13.9306	ALDH5A1
Regulation of Protein Sumoylation (GO:0033233)	1/17	0.139569	0.202597	0	0	7.07429	13.9306	CDKN2A
Cell Junction Maintenance (GO:0034331)	1/17	0.139569	0.202597	0	0	7.07429	13.9306	CLDN1
Contractile Actin Filament Bundle Assembly (GO:0030038)	1/17	0.139569	0.202597	0	0	7.07429	13.9306	ITGB1
Stress Fiber Assembly (GO:0043149)	1/17	0.139569	0.202597	0	0	7.07429	13.9306	ITGB1
Eye Photoreceptor Cell Development (GO:0042462)	1/17	0.139569	0.202597	0	0	7.07429	13.9306	VEGFA
Filopodium Assembly (GO:0046847)	1/17	0.139569	0.202597	0	0	7.07429	13.9306	SRGAP2
Gliogenesis (GO:0042063)	1/17	0.139569	0.202597	0	0	7.07429	13.9306	CDK6
Leukocyte Tethering or Rolling (GO:0050901)	1/17	0.139569	0.202597	0	0	7.07429	13.9306	ITGB1
Membrane Depolarization During Action Potential (GO:0086010)	1/17	0.139569	0.202597	0	0	7.07429	13.9306	CACNA1C
miRNA-mediated Gene Silencing by Inhibition of Translation (GO:0035278)	1/17	0.139569	0.202597	0	0	7.07429	13.9306	ZFP36
Muscle Cell Development (GO:0055001)	1/17	0.139569	0.202597	0	0	7.07429	13.9306	SDC1
Muscle Tissue Morphogenesis (GO:0060415)	1/17	0.139569	0.202597	0	0	7.07429	13.9306	NOTCH1
Myeloid Cell Activation Involved in Immune Response (GO:0002275)	1/17	0.139569	0.202597	0	0	7.07429	13.9306	NMI
Myoblast Fusion (GO:0007520)	1/17	0.139569	0.202597	0	0	7.07429	13.9306	ITGB1
Negative Regulation of Amyloid Precursor Protein Catabolic Process (GO:1902992)	1/17	0.139569	0.202597	0	0	7.07429	13.9306	IGF1
Negative Regulation of Blood Pressure (GO:0045776)	1/17	0.139569	0.202597	0	0	7.07429	13.9306	BMPR2
Negative Regulation of Chemokine Production (GO:0032682)	1/17	0.139569	0.202597	0	0	7.07429	13.9306	KLF4
Negative Regulation of Striated Muscle Cell Differentiation (GO:0051154)	1/17	0.139569	0.202597	0	0	7.07429	13.9306	DKK1
Negative Regulation of Telomere Maintenance (GO:0032205)	1/17	0.139569	0.202597	0	0	7.07429	13.9306	ATM
Neural Tube Development (GO:0021915)	1/17	0.139569	0.202597	0	0	7.07429	13.9306	TGFB1
Piecemeal Microautophagy of the Nucleus (GO:0034727)	1/17	0.139569	0.202597	0	0	7.07429	13.9306	ATG9A
Positive Chemotaxis (GO:0050918)	1/17	0.139569	0.202597	0	0	7.07429	13.9306	VEGFA
Positive Regulation by Host of Viral Transcription (GO:0043923)	1/17	0.139569	0.202597	0	0	7.07429	13.9306	CCNT2
Positive Regulation of Cartilage Development (GO:0061036)	1/17	0.139569	0.202597	0	0	7.07429	13.9306	BMPR2
Positive Regulation of Cholesterol Metabolic Process (GO:0090205)	1/17	0.139569	0.202597	0	0	7.07429	13.9306	QKI
Positive Regulation of Collagen Metabolic Process (GO:0010714)	1/17	0.139569	0.202597	0	0	7.07429	13.9306	TGFB1
Positive Regulation of Leukocyte Adhesion to Vascular Endothelial Cell (GO:1904996)	1/17	0.139569	0.202597	0	0	7.07429	13.9306	ETS1
Positive Regulation of Regulatory T Cell Differentiation (GO:0045591)	1/17	0.139569	0.202597	0	0	7.07429	13.9306	FOXO3
Positive Regulation of Transcription Regulatory Region DNA Binding (GO:2000679)	1/17	0.139569	0.202597	0	0	7.07429	13.9306	IGF1
Prostanoid Biosynthetic Process (GO:0046457)	1/17	0.139569	0.202597	0	0	7.07429	13.9306	PTGS2
Regulation of Brown Fat Cell Differentiation (GO:0090335)	1/17	0.139569	0.202597	0	0	7.07429	13.9306	PTGS2
Reg of Cardiac Muscle Contraction by Reg of the Release of Sequestered Calcium Ion (GO:0010881)	1/17	0.139569	0.202597	0	0	7.07429	13.9306	CACNA1C
Regulation of Cartilage Development (GO:0061035)	1/17	0.139569	0.202597	0	0	7.07429	13.9306	BMPR2
Import Into Nucleus (GO:0051170)	2/75	0.141285	0.204952	0	0	3.1099	6.08602	AKT1;HTATIP2
Protein Polyubiquitination (GO:0000209)	4/228	0.14219	0.206128	0	0	2.03488	3.96923	ZNRF2;CDKN2A;BCL2;TNFAIP3
Glycoprotein Biosynthetic Process (GO:0009101)	2/76	0.144306	0.208348	0	0	3.06772	5.93856	BMPR2;IGF1
Positive Regulation of Protein Ubiquitination (GO:0031398)	2/76	0.144306	0.208348	0	0	3.06772	5.93856	GSK3B;PLK1
Phosphate-Containing Compound Metabolic Process (GO:0006796)	3/150	0.146208	0.208348	0	0	2.32122	4.46307	TGFB1;AKT1;LPL
Regulation of Defense Response to Virus (GO:0050688)	1/18	0.147147	0.208348	0	0	6.65782	12.7585	TNFAIP3
Regulation of Epidermal Cell Differentiation (GO:0045604)	1/18	0.147147	0.208348	0	0	6.65782	12.7585	ZFP36
Regulation of Exosomal Secretion (GO:1903541)	1/18	0.147147	0.208348	0	0	6.65782	12.7585	SDC1
G Protein-Coupled Dopamine Receptor Signaling Pathway (GO:0007212)	1/18	0.147147	0.208348	0	0	6.65782	12.7585	GSK3B
Rac Protein Signal Transduction (GO:0016601)	1/18	0.147147	0.208348	0	0	6.65782	12.7585	TIAM1
SMAD Protein Signal Transduction (GO:0060395)	1/18	0.147147	0.208348	0	0	6.65782	12.7585	SMAD4
Amyloid Precursor Protein Metabolic Process (GO:0042982)	1/18	0.147147	0.208348	0	0	6.65782	12.7585	BACE1
Branching Involved in Ureteric Bud Morphogenesis (GO:0001658)	1/18	0.147147	0.208348	0	0	6.65782	12.7585	MYC
Regulation of Protein-Containing Complex Disassembly (GO:0043244)	1/18	0.147147	0.208348	0	0	6.65782	12.7585	IGF1R
Regulation of Viral Transcription (GO:0046782)	1/18	0.147147	0.208348	0	0	6.65782	12.7585	ZFP36
Establishment of Epithelial Cell Polarity (GO:0090162)	1/18	0.147147	0.208348	0	0	6.65782	12.7585	CDC42
Transposable Element Silencing by Heterochromatin Formation (GO:0141005)	1/18	0.147147	0.208348	0	0	6.65782	12.7585	SETDB1
Ureteric Bud Morphogenesis (GO:0060675)	1/18	0.147147	0.208348	0	0	6.65782	12.7585	MYC
Water Transport (GO:0006833)	1/18	0.147147	0.208348	0	0	6.65782	12.7585	CFTR
Megakaryocyte Differentiation (GO:0030219)	1/18	0.147147	0.208348	0	0	6.65782	12.7585	GP1BA
Mitochondrial Calcium Ion Transmembrane Transport (GO:0006851)	1/18	0.147147	0.208348	0	0	6.65782	12.7585	VDAC1
Negative Regulation of Endoplasmic Reticulum Unfolded Protein Response (GO:1900102)	1/18	0.147147	0.208348	0	0	6.65782	12.7585	AKT1
Negative Regulation of Insulin Secretion (GO:0046676)	1/18	0.147147	0.208348	0	0	6.65782	12.7585	IRS1
Negative Regulation of Reproductive Process (GO:2000242)	1/18	0.147147	0.208348	0	0	6.65782	12.7585	IGF1
Neuron Maturation (GO:0042551)	1/18	0.147147	0.208348	0	0	6.65782	12.7585	APP
Nuclear-Transcribed mRNA poly(A) Tail Shortening (GO:0000289)	1/18	0.147147	0.208348	0	0	6.65782	12.7585	ZFP36
Pharyngeal System Development (GO:0060037)	1/18	0.147147	0.208348	0	0	6.65782	12.7585	BMPR2
Positive Regulation of Cell Activation (GO:0050867)	1/18	0.147147	0.208348	0	0	6.65782	12.7585	GP1BA
Positive Regulation of Fatty Acid Metabolic Process (GO:0045923)	1/18	0.147147	0.208348	0	0	6.65782	12.7585	PPARA
Positive Regulation of Focal Adhesion Assembly (GO:0051894)	1/18	0.147147	0.208348	0	0	6.65782	12.7585	VEGFA
Positive Regulation of Lymphocyte Migration (GO:2000403)	1/18	0.147147	0.208348	0	0	6.65782	12.7585	APP
Positive Regulation of Muscle Cell Differentiation (GO:0051149)	1/18	0.147147	0.208348	0	0	6.65782	12.7585	NOTCH1
Positive Regulation of Muscle Hypertrophy (GO:0014742)	1/18	0.147147	0.208348	0	0	6.65782	12.7585	IGF1
Positive Regulation of Stem Cell Proliferation (GO:2000648)	1/18	0.147147	0.208348	0	0	6.65782	12.7585	TGFB1
Regulation of Adaptive Immune Response (GO:0002819)	1/18	0.147147	0.208348	0	0	6.65782	12.7585	AHR
Regulation of Amyloid Precursor Protein Catabolic Process (GO:1902991)	1/18	0.147147	0.208348	0	0	6.65782	12.7585	APP
Regulation of Autophagy of Mitochondrion (GO:1903146)	1/18	0.147147	0.208348	0	0	6.65782	12.7585	VDAC1
Regulation of Cellular Respiration (GO:0043457)	1/18	0.147147	0.208348	0	0	6.65782	12.7585	IFNAR1
Positive Regulation of Lymphocyte Proliferation (GO:0050671)	2/77	0.147341	0.208352	0	0	3.02667	5.79609	BCL2;CD276
Regulation of BMP Signaling Pathway (GO:0030510)	2/77	0.147341	0.208352	0	0	3.02667	5.79609	NOTCH1;FSTL1
RNA Catabolic Process (GO:0006401)	2/79	0.15345	0.214136	0	0	2.94775	5.52522	ZFP36;DICER1
Positive Regulation of Protein Modification by Small Protein Conjugation or Removal (GO:1903322)	2/79	0.15345	0.214136	0	0	2.94775	5.52522	GSK3B;CDKN2A
Proteolysis (GO:0006508)	5/321	0.153869	0.214136	0	0	1.80509	3.37851	BACE1;ADAMTS1;MMP2;ADAM12;ADAMTS9
DNA Catabolic Process (GO:0006308)	1/19	0.154659	0.214136	0	0	6.28762	11.736	DICER1
Regulation of Insulin-Like Growth Factor Receptor Signaling Pathway (GO:0043567)	1/19	0.154659	0.214136	0	0	6.28762	11.736	IGF1
Alpha-Beta T Cell Activation (GO:0046631)	1/19	0.154659	0.214136	0	0	6.28762	11.736	NCOR2
Regulation of Receptor Signaling Pathway via STAT (GO:1904892)	1/19	0.154659	0.214136	0	0	6.28762	11.736	TGFB1
Cell Projection Organization (GO:0030030)	1/19	0.154659	0.214136	0	0	6.28762	11.736	ITGB1
Regulation of Tissue Remodeling (GO:0034103)	1/19	0.154659	0.214136	0	0	6.28762	11.736	TGFB1
Response to Fibroblast Growth Factor (GO:0071774)	1/19	0.154659	0.214136	0	0	6.28762	11.736	ZFP36
Response to Interferon-Alpha (GO:0035455)	1/19	0.154659	0.214136	0	0	6.28762	11.736	IFNAR1
Reticulophagy (GO:0061709)	1/19	0.154659	0.214136	0	0	6.28762	11.736	ATG9A
Detection of Mechanical Stimulus (GO:0050982)	1/19	0.154659	0.214136	0	0	6.28762	11.736	PIEZO1
Female Meiotic Nuclear Division (GO:0007143)	1/19	0.154659	0.214136	0	0	6.28762	11.736	PTEN
Leukocyte Adhesion to Vascular Endothelial Cell (GO:0061756)	1/19	0.154659	0.214136	0	0	6.28762	11.736	ITGB1
Limb Morphogenesis (GO:0035108)	1/19	0.154659	0.214136	0	0	6.28762	11.736	MBNL1
mRNA Cis Splicing, via Spliceosome (GO:0045292)	1/19	0.154659	0.214136	0	0	6.28762	11.736	SRSF1
Mesoderm Development (GO:0007498)	1/19	0.154659	0.214136	0	0	6.28762	11.736	VEGFA
Microglial Cell Activation (GO:0001774)	1/19	0.154659	0.214136	0	0	6.28762	11.736	APP
Mitochondrial Fusion (GO:0008053)	1/19	0.154659	0.214136	0	0	6.28762	11.736	MCL1
Negative Regulation of Endopeptidase Activity (GO:0010951)	1/19	0.154659	0.214136	0	0	6.28762	11.736	SERPINB9
Negative Regulation of Lipid Catabolic Process (GO:0050995)	1/19	0.154659	0.214136	0	0	6.28762	11.736	AKT1
Negative Regulation of Lipid Storage (GO:0010888)	1/19	0.154659	0.214136	0	0	6.28762	11.736	PPARA
Negative Regulation of Peptide Hormone Secretion (GO:0090278)	1/19	0.154659	0.214136	0	0	6.28762	11.736	IRS1
Negative Regulation of Reactive Oxygen Species Metabolic Process (GO:2000378)	1/19	0.154659	0.214136	0	0	6.28762	11.736	PPARA
Negative Regulation of Stem Cell Population Maintenance (GO:1902455)	1/19	0.154659	0.214136	0	0	6.28762	11.736	TET1
Positive Regulation of Alcohol Biosynthetic Process (GO:1902932)	1/19	0.154659	0.214136	0	0	6.28762	11.736	QKI
Positive Regulation of Axon Extension (GO:0045773)	1/19	0.154659	0.214136	0	0	6.28762	11.736	VEGFA
Positive Regulation of calcineurin-NFAT Signaling Cascade (GO:0070886)	1/19	0.154659	0.214136	0	0	6.28762	11.736	IGF1
Positive Regulation of Calcineurin-Mediated Signaling (GO:0106058)	1/19	0.154659	0.214136	0	0	6.28762	11.736	IGF1
Positive Regulation of Cell Cycle Phase Transition (GO:1901989)	1/19	0.154659	0.214136	0	0	6.28762	11.736	EZH2
Positive Regulation of Macrophage Derived Foam Cell Differentiation (GO:0010744)	1/19	0.154659	0.214136	0	0	6.28762	11.736	LPL
Positive Regulation of Mitophagy (GO:1901526)	1/19	0.154659	0.214136	0	0	6.28762	11.736	VDAC1
Regulation of mRNA Stability (GO:0043488)	2/80	0.156522	0.216305	0	0	2.90981	5.39641	ZFP36;QKI
Response to Tumor Necrosis Factor (GO:0034612)	2/80	0.156522	0.216305	0	0	2.90981	5.39641	ZFP36;NFE2L2
Regulation of TOR Signaling (GO:0032006)	2/80	0.156522	0.216305	0	0	2.90981	5.39641	GSK3B;PIK3CA
Positive Regulation of Cytokine Production (GO:0001819)	5/325	0.159466	0.220151	0	0	1.78216	3.27191	APP;TGFB1;LPL;PTGS2;CD276
Regulation of Cytokinesis (GO:0032465)	2/81	0.159607	0.220151	0	0	2.87284	5.27177	CDC42;PLK1
Negative Regulation of Neuron Apoptotic Process (GO:0043524)	2/81	0.159607	0.220151	0	0	2.87284	5.27177	BCL2;CPEB4
3'-UTR-mediated mRNA Stabilization (GO:0070935)	1/20	0.162105	0.220266	0	0	5.95639	10.8377	ZFP36
Regulation of Collagen Biosynthetic Process (GO:0032965)	1/20	0.162105	0.220266	0	0	5.95639	10.8377	TGFB1
Regulation of Endopeptidase Activity (GO:0052548)	1/20	0.162105	0.220266	0	0	5.95639	10.8377	SERPINB9
Regulation of Fatty Acid Metabolic Process (GO:0019217)	1/20	0.162105	0.220266	0	0	5.95639	10.8377	PPARA
Reg of Mt Outer Membrane Permeabilization Inv in Apoptotic Sgnlng Pway (GO:1901028)	1/20	0.162105	0.220266	0	0	5.95639	10.8377	GSK3B
Bicarbonate Transport (GO:0015701)	1/20	0.162105	0.220266	0	0	5.95639	10.8377	CFTR
Cardiac Ventricle Development (GO:0003231)	1/20	0.162105	0.220266	0	0	5.95639	10.8377	NOTCH1
Response to Cholesterol (GO:0070723)	1/20	0.162105	0.220266	0	0	5.95639	10.8377	TGFB1
Endocardial Cushion Morphogenesis (GO:0003203)	1/20	0.162105	0.220266	0	0	5.95639	10.8377	NOTCH1
Striated Muscle Cell Differentiation (GO:0051146)	1/20	0.162105	0.220266	0	0	5.95639	10.8377	SDC1
Energy Reserve Metabolic Process (GO:0006112)	1/20	0.162105	0.220266	0	0	5.95639	10.8377	GSK3B
Glycogen Metabolic Process (GO:0005977)	1/20	0.162105	0.220266	0	0	5.95639	10.8377	GSK3B
Heart Trabecula Morphogenesis (GO:0061384)	1/20	0.162105	0.220266	0	0	5.95639	10.8377	NOTCH1
High-Density Lipoprotein Particle Remodeling (GO:0034375)	1/20	0.162105	0.220266	0	0	5.95639	10.8377	LPL
Hydrogen Peroxide Catabolic Process (GO:0042744)	1/20	0.162105	0.220266	0	0	5.95639	10.8377	PXDN
Microautophagy (GO:0016237)	1/20	0.162105	0.220266	0	0	5.95639	10.8377	ATG9A
Multicellular Organismal-Level Water Homeostasis (GO:0050891)	1/20	0.162105	0.220266	0	0	5.95639	10.8377	CFTR
Negative Regulation of Phosphate Metabolic Process (GO:0045936)	1/20	0.162105	0.220266	0	0	5.95639	10.8377	CDKN2A
Neuromuscular Process (GO:0050905)	1/20	0.162105	0.220266	0	0	5.95639	10.8377	HOXA1
Phosphatidylinositol Dephosphorylation (GO:0046856)	1/20	0.162105	0.220266	0	0	5.95639	10.8377	PTEN
Positive Regulation of Cardiac Muscle Hypertrophy (GO:0010613)	1/20	0.162105	0.220266	0	0	5.95639	10.8377	IGF1
Positive Regulation of Ion Transmembrane Transporter Activity (GO:0032414)	1/20	0.162105	0.220266	0	0	5.95639	10.8377	CFTR
Positive Regulation of Monocyte Chemotaxis (GO:0090026)	1/20	0.162105	0.220266	0	0	5.95639	10.8377	APP
Positive Regulation of Translational Initiation (GO:0045948)	1/20	0.162105	0.220266	0	0	5.95639	10.8377	MTOR
Epithelium Development (GO:0060429)	3/159	0.165072	0.22388	0	0	2.18631	3.93835	TGFB1;VDAC1;VEGFA
Neuron Development (GO:0048666)	3/159	0.165072	0.22388	0	0	2.18631	3.93835	APP;GSK3B;PBX3
Regulation of Cellular Component Organization (GO:0051128)	3/159	0.165072	0.22388	0	0	2.18631	3.93835	RAP1B;SPARC;MTOR
Wnt Signaling Pathway (GO:0016055)	2/83	0.165809	0.224602	0	0	2.80162	5.03427	GSK3B;SFRP2
Negative Regulation of Protein Phosphorylation (GO:0001933)	2/83	0.165809	0.224602	0	0	2.80162	5.03427	SFRP2;PTEN
Macromolecule Modification (GO:0043412)	2/84	0.168926	0.226361	0	0	2.76731	4.92109	LOX;AKT2
Regulation of Dendritic Spine Development (GO:0060998)	1/21	0.169486	0.226361	0	0	5.65829	10.0434	CPEB3
Regulation of Fibroblast Growth Factor Receptor Signaling Pathway (GO:0040036)	1/21	0.169486	0.226361	0	0	5.65829	10.0434	ITGB1
Regulation of Generation of Precursor Metabolites and Energy (GO:0043467)	1/21	0.169486	0.226361	0	0	5.65829	10.0434	ZBTB7A
Regulation of Oxidative Stress-Induced Intrinsic Apoptotic Signaling Pathway (GO:1902175)	1/21	0.169486	0.226361	0	0	5.65829	10.0434	NFE2L2
Regulation of Synaptic Vesicle Exocytosis (GO:2000300)	1/21	0.169486	0.226361	0	0	5.65829	10.0434	RAP1B
Regulation of Systemic Arterial Blood Pressure (GO:0003073)	1/21	0.169486	0.226361	0	0	5.65829	10.0434	BMPR2
Cellular Response to Nerve Growth Factor Stimulus (GO:1990090)	1/21	0.169486	0.226361	0	0	5.65829	10.0434	AKT1
Response to Gamma Radiation (GO:0010332)	1/21	0.169486	0.226361	0	0	5.65829	10.0434	TP53
Endoplasmic Reticulum Calcium Ion Homeostasis (GO:0032469)	1/21	0.169486	0.226361	0	0	5.65829	10.0434	BCL2
Endothelial Cell Proliferation (GO:0001935)	1/21	0.169486	0.226361	0	0	5.65829	10.0434	BMPR2
Establishment of Skin Barrier (GO:0061436)	1/21	0.169486	0.226361	0	0	5.65829	10.0434	CLDN1
Excitatory Postsynaptic Potential (GO:0060079)	1/21	0.169486	0.226361	0	0	5.65829	10.0434	GSK3B
Inhibitory Synapse Assembly (GO:1904862)	1/21	0.169486	0.226361	0	0	5.65829	10.0434	SRGAP2
Intrinsic Apoptotic Signaling Pathway in Response to DNA Damage by P53 Class Mediator (GO:0042771)	1/21	0.169486	0.226361	0	0	5.65829	10.0434	TP53
Long-Term Memory (GO:0007616)	1/21	0.169486	0.226361	0	0	5.65829	10.0434	CPEB3
Negative Regulation of Amide Metabolic Process (GO:0034249)	1/21	0.169486	0.226361	0	0	5.65829	10.0434	IGF1
Negative Regulation of Calcium Ion Transmembrane Transport (GO:1903170)	1/21	0.169486	0.226361	0	0	5.65829	10.0434	VDAC1
Negative Regulation of Telomere Maintenance via Telomerase (GO:0032211)	1/21	0.169486	0.226361	0	0	5.65829	10.0434	TP53
Peptide Cross-Linking (GO:0018149)	1/21	0.169486	0.226361	0	0	5.65829	10.0434	COL3A1
Peripheral Nervous System Development (GO:0007422)	1/21	0.169486	0.226361	0	0	5.65829	10.0434	NF1
Protein K48-linked Deubiquitination (GO:0071108)	1/21	0.169486	0.226361	0	0	5.65829	10.0434	TNFAIP3
Regulation of Cardiac Muscle Cell Proliferation (GO:0060043)	1/21	0.169486	0.226361	0	0	5.65829	10.0434	NOTCH1
Actomyosin Structure Organization (GO:0031032)	2/85	0.172053	0.22923	0	0	2.73383	4.81141	ITGB1;TPM1
Cell Morphogenesis Involved in Neuron Differentiation (GO:0048667)	2/85	0.172053	0.22923	0	0	2.73383	4.81141	APP;S100B
Long-Chain Fatty Acid Metabolic Process (GO:0001676)	2/85	0.172053	0.22923	0	0	2.73383	4.81141	CYP2C19;PTGS2
Peptidyl-Lysine Modification (GO:0018205)	2/85	0.172053	0.22923	0	0	2.73383	4.81141	LOX;CDKN2A
Regulation of Organelle Assembly (GO:1902115)	2/86	0.17519	0.232724	0	0	2.70115	4.70509	ATM;MTOR
ERK1 and ERK2 Cascade (GO:0070371)	1/22	0.176802	0.232724	0	0	5.38857	9.3369	MYC
Regulation of Mitotic Spindle Assembly (GO:1901673)	1/22	0.176802	0.232724	0	0	5.38857	9.3369	PLK1
Cellular Response to Interferon-Beta (GO:0035458)	1/22	0.176802	0.232724	0	0	5.38857	9.3369	IFNAR1
Mammary Gland Development (GO:0030879)	1/22	0.176802	0.232724	0	0	5.38857	9.3369	VEGFA
Membrane Protein Ectodomain Proteolysis (GO:0006509)	1/22	0.176802	0.232724	0	0	5.38857	9.3369	BACE1
Modulation by Host of Viral Process (GO:0044788)	1/22	0.176802	0.232724	0	0	5.38857	9.3369	CDC42
Negative Regulation of SMAD Protein Signal Transduction (GO:0060392)	1/22	0.176802	0.232724	0	0	5.38857	9.3369	DKK1
Negative Regulation of Microtubule Depolymerization (GO:0007026)	1/22	0.176802	0.232724	0	0	5.38857	9.3369	NAV3
Negative Regulation of Tumor Necrosis Factor-Mediated Signaling Pathway (GO:0010804)	1/22	0.176802	0.232724	0	0	5.38857	9.3369	DICER1
Neuron Apoptotic Process (GO:0051402)	1/22	0.176802	0.232724	0	0	5.38857	9.3369	BCL2
Nucleophagy (GO:0044804)	1/22	0.176802	0.232724	0	0	5.38857	9.3369	ATG9A
Positive Regulation of Adenylate Cyclase Activity (GO:0045762)	1/22	0.176802	0.232724	0	0	5.38857	9.3369	CACNA1C
Positive Regulation of Natural Killer Cell Mediated Cytotoxicity (GO:0045954)	1/22	0.176802	0.232724	0	0	5.38857	9.3369	RASGRP1
Positive Regulation of Neural Precursor Cell Proliferation (GO:2000179)	1/22	0.176802	0.232724	0	0	5.38857	9.3369	VEGFA
Post-Transcriptional Gene Silencing (GO:0016441)	1/22	0.176802	0.232724	0	0	5.38857	9.3369	DICER1
protein-DNA Complex Disassembly (GO:0032986)	1/22	0.176802	0.232724	0	0	5.38857	9.3369	MYC
Receptor Metabolic Process (GO:0043112)	1/22	0.176802	0.232724	0	0	5.38857	9.3369	TGFB1
Regulation of Calcium Ion Import (GO:0090279)	1/22	0.176802	0.232724	0	0	5.38857	9.3369	PDGFRB
Regulation of Cardiac Muscle Contraction by Calcium Ion Signaling (GO:0010882)	1/22	0.176802	0.232724	0	0	5.38857	9.3369	CACNA1C
Synapse Assembly (GO:0007416)	2/87	0.178336	0.234602	0	0	2.66924	4.602	PTEN;SRGAP2
Positive Regulation of Protein Kinase Activity (GO:0045860)	2/88	0.18149	0.238541	0	0	2.63806	4.502	TRAF4;EZH2
T-helper Cell Differentiation (GO:0042093)	1/23	0.184054	0.238541	0	0	5.14338	8.70529	PIK3R1
Regulation of Regulatory T Cell Differentiation (GO:0045589)	1/23	0.184054	0.238541	0	0	5.14338	8.70529	FOXO3
Cellular Response to Interleukin-6 (GO:0071354)	1/23	0.184054	0.238541	0	0	5.14338	8.70529	SMAD4
Skin Epidermis Development (GO:0098773)	1/23	0.184054	0.238541	0	0	5.14338	8.70529	CLDN1
Xenobiotic Catabolic Process (GO:0042178)	1/23	0.184054	0.238541	0	0	5.14338	8.70529	CYP2C19
Hepaticobiliary System Development (GO:0061008)	1/23	0.184054	0.238541	0	0	5.14338	8.70529	NF1
Monocyte Chemotaxis (GO:0002548)	1/23	0.184054	0.238541	0	0	5.14338	8.70529	FLT1
Negative Regulation of Cell Junction Assembly (GO:1901889)	1/23	0.184054	0.238541	0	0	5.14338	8.70529	PTEN
Negative Regulation of Neuron Differentiation (GO:0045665)	1/23	0.184054	0.238541	0	0	5.14338	8.70529	GSK3B
Negative Regulation of Osteoclast Differentiation (GO:0045671)	1/23	0.184054	0.238541	0	0	5.14338	8.70529	FBN1
Negative Regulation of Oxidative Stress-Induced Intrinsic Apoptotic Signaling Pathway (GO:1902176)	1/23	0.184054	0.238541	0	0	5.14338	8.70529	NFE2L2
Negative Regulation of Peptidase Activity (GO:0010466)	1/23	0.184054	0.238541	0	0	5.14338	8.70529	SERPINB9
Phosphatidylinositol-Mediated Signaling (GO:0048015)	1/23	0.184054	0.238541	0	0	5.14338	8.70529	PIK3CA
Positive Regulation of BMP Signaling Pathway (GO:0030513)	1/23	0.184054	0.238541	0	0	5.14338	8.70529	NOTCH1
Positive Regulation of Amyloid Precursor Protein Catabolic Process (GO:1902993)	1/23	0.184054	0.238541	0	0	5.14338	8.70529	APP
Positive Regulation of Dendritic Spine Development (GO:0060999)	1/23	0.184054	0.238541	0	0	5.14338	8.70529	CPEB3
Positive Regulation of Excitatory Postsynaptic Potential (GO:2000463)	1/23	0.184054	0.238541	0	0	5.14338	8.70529	PTEN
Positive Regulation of mRNA Splicing, via Spliceosome (GO:0048026)	1/23	0.184054	0.238541	0	0	5.14338	8.70529	TRA2B
Positive Regulation of Phosphate Metabolic Process (GO:0045937)	1/23	0.184054	0.238541	0	0	5.14338	8.70529	ITGA6
Positive Regulation of Tyrosine Phosphorylation of STAT Protein (GO:0042531)	1/23	0.184054	0.238541	0	0	5.14338	8.70529	FGFR3
Protein K63-linked Deubiquitination (GO:0070536)	1/23	0.184054	0.238541	0	0	5.14338	8.70529	TNFAIP3
Protein Palmitoylation (GO:0018345)	1/23	0.184054	0.238541	0	0	5.14338	8.70529	GLUL
Regulation of ERAD Pathway (GO:1904292)	1/23	0.184054	0.238541	0	0	5.14338	8.70529	NFE2L2
Regulation of Cholesterol Biosynthetic Process (GO:0045540)	1/23	0.184054	0.238541	0	0	5.14338	8.70529	QKI
Nuclear-Transcribed mRNA Catabolic Process (GO:0000956)	2/89	0.184653	0.239175	0	0	2.60761	4.40497	ZFP36;ATM
Protein Dephosphorylation (GO:0006470)	2/90	0.187824	0.243138	0	0	2.57785	4.3108	PTEN;PPM1D
Organelle Organization (GO:0006996)	6/437	0.188516	0.24389	0	0	1.58807	2.64981	CDC42;GSK3B;MYC;TPM1;TNFAIP3;MTOR
Calcium-Mediated Signaling (GO:0019722)	2/91	0.191003	0.244242	0	0	2.54875	4.21938	APP;ACKR3
Protein K48-linked Ubiquitination (GO:0070936)	2/91	0.191003	0.244242	0	0	2.54875	4.21938	ZNRF2;TNFAIP3
ATP Biosynthetic Process (GO:0006754)	1/24	0.191243	0.244242	0	0	4.9195	8.13789	TGFB1
Regulation of Extracellular Matrix Organization (GO:1903053)	1/24	0.191243	0.244242	0	0	4.9195	8.13789	NOTCH1
Regulation of Intracellular Steroid Hormone Receptor Signaling Pathway (GO:0033143)	1/24	0.191243	0.244242	0	0	4.9195	8.13789	TRIM68
RNA Splicing, via Transesterification Reactions (GO:0000375)	1/24	0.191243	0.244242	0	0	4.9195	8.13789	TRA2B
Regulation of Lipid Storage (GO:0010883)	1/24	0.191243	0.244242	0	0	4.9195	8.13789	LPL
Aminoglycan Biosynthetic Process (GO:0006023)	1/24	0.191243	0.244242	0	0	4.9195	8.13789	HS3ST2
Regulation of Myotube Differentiation (GO:0010830)	1/24	0.191243	0.244242	0	0	4.9195	8.13789	PIEZO1
Regulation of Release of Sequestered Calcium Ion Into Cytosol by Sarcoplasmic Reticulum (GO:0010880)	1/24	0.191243	0.244242	0	0	4.9195	8.13789	CACNA1C
Response to Ketone (GO:1901654)	1/24	0.191243	0.244242	0	0	4.9195	8.13789	TGFB1
Secondary Alcohol Biosynthetic Process (GO:1902653)	1/24	0.191243	0.244242	0	0	4.9195	8.13789	HMGCR
Ear Morphogenesis (GO:0042471)	1/24	0.191243	0.244242	0	0	4.9195	8.13789	HOXA1
Endocrine System Development (GO:0035270)	1/24	0.191243	0.244242	0	0	4.9195	8.13789	NF1
Endothelial Cell Development (GO:0001885)	1/24	0.191243	0.244242	0	0	4.9195	8.13789	RAP1B
Metanephros Development (GO:0001656)	1/24	0.191243	0.244242	0	0	4.9195	8.13789	NF1
Mitochondrial RNA Metabolic Process (GO:0000959)	1/24	0.191243	0.244242	0	0	4.9195	8.13789	FOXO3
Negative Regulation of Double-Strand Break Repair via Homologous Recombination (GO:2000042)	1/24	0.191243	0.244242	0	0	4.9195	8.13789	PLK1
Negative Regulation of Stress Fiber Assembly (GO:0051497)	1/24	0.191243	0.244242	0	0	4.9195	8.13789	PIK3R1
Positive Regulation of Epidermal Growth Factor Receptor Signaling Pathway (GO:0045742)	1/24	0.191243	0.244242	0	0	4.9195	8.13789	TGFB1
Positive Regulation of Morphogenesis of an Epithelium (GO:1905332)	1/24	0.191243	0.244242	0	0	4.9195	8.13789	VEGFA
Regulation of Cellular Response to Growth Factor Stimulus (GO:0090287)	1/24	0.191243	0.244242	0	0	4.9195	8.13789	FSTL1
Regulation of Membrane Protein Ectodomain Proteolysis (GO:0051043)	1/25	0.198369	0.25042	0	0	4.71429	7.62596	APP
Activin Receptor Signaling Pathway (GO:0032924)	1/25	0.198369	0.25042	0	0	4.71429	7.62596	SMAD4
Cardiac Conduction System Development (GO:0003161)	1/25	0.198369	0.25042	0	0	4.71429	7.62596	SMAD4
Response to Hexose (GO:0009746)	1/25	0.198369	0.25042	0	0	4.71429	7.62596	LPL
Cholesterol Biosynthetic Process (GO:0006695)	1/25	0.198369	0.25042	0	0	4.71429	7.62596	HMGCR
Response to Purine-Containing Compound (GO:0014074)	1/25	0.198369	0.25042	0	0	4.71429	7.62596	CREB1
Dopaminergic Neuron Differentiation (GO:0071542)	1/25	0.198369	0.25042	0	0	4.71429	7.62596	VEGFA
Steroid Biosynthetic Process (GO:0006694)	1/25	0.198369	0.25042	0	0	4.71429	7.62596	HMGCR
Glycosaminoglycan Biosynthetic Process (GO:0006024)	1/25	0.198369	0.25042	0	0	4.71429	7.62596	HS3ST2
Long-Chain Fatty Acid Biosynthetic Process (GO:0042759)	1/25	0.198369	0.25042	0	0	4.71429	7.62596	PTGS2
Lymphocyte Proliferation (GO:0046651)	1/25	0.198369	0.25042	0	0	4.71429	7.62596	RASGRP1
Negative Chemotaxis (GO:0050919)	1/25	0.198369	0.25042	0	0	4.71429	7.62596	ROBO1
Negative Regulation of Axonogenesis (GO:0050771)	1/25	0.198369	0.25042	0	0	4.71429	7.62596	PTEN
Negative Regulation of Non-Canonical NF-kappaB Signal Transduction (GO:1901223)	1/25	0.198369	0.25042	0	0	4.71429	7.62596	NMI
Positive Regulation of Cilium Assembly (GO:0045724)	1/25	0.198369	0.25042	0	0	4.71429	7.62596	GSK3B
Positive Regulation of Interleukin-17 Production (GO:0032740)	1/25	0.198369	0.25042	0	0	4.71429	7.62596	TGFB1
Protein Export From Nucleus (GO:0006611)	1/25	0.198369	0.25042	0	0	4.71429	7.62596	TGFB1
Protein Lipidation (GO:0006497)	1/25	0.198369	0.25042	0	0	4.71429	7.62596	GLUL
Regulation of B Cell Activation (GO:0050864)	1/25	0.198369	0.25042	0	0	4.71429	7.62596	TNFAIP3
Regulation of Cell Junction Assembly (GO:1901888)	1/25	0.198369	0.25042	0	0	4.71429	7.62596	RAP1B
Lipid Biosynthetic Process (GO:0008610)	2/94	0.20058	0.253066	0	0	2.46527	3.96055	LPL;HMGCR
Reg of Endoplasmic Reticulum Stress-Induced Intrinsic Apoptotic Sgnlng Pway (GO:1902235)	1/26	0.205432	0.256526	0	0	4.52549	7.16222	BCL2L11
Acylglycerol Homeostasis (GO:0055090)	1/26	0.205432	0.256526	0	0	4.52549	7.16222	LPL
Regulation of Postsynaptic Membrane Potential (GO:0060078)	1/26	0.205432	0.256526	0	0	4.52549	7.16222	GSK3B
Calcium Ion Import Across Plasma Membrane (GO:0098703)	1/26	0.205432	0.256526	0	0	4.52549	7.16222	CACNA1C
Regulation of Vascular Endothelial Growth Factor Receptor Signaling Pathway (GO:0030947)	1/26	0.205432	0.256526	0	0	4.52549	7.16222	ROBO1
Respiratory Tube Development (GO:0030323)	1/26	0.205432	0.256526	0	0	4.52549	7.16222	VEGFA
Chemical Synaptic Transmission, Postsynaptic (GO:0099565)	1/26	0.205432	0.256526	0	0	4.52549	7.16222	GSK3B
tRNA Metabolic Process (GO:0006399)	1/26	0.205432	0.256526	0	0	4.52549	7.16222	DICER1
Transposable Element Silencing (GO:0010526)	1/26	0.205432	0.256526	0	0	4.52549	7.16222	SETDB1
Glutamine Family Amino Acid Metabolic Process (GO:0009064)	1/26	0.205432	0.256526	0	0	4.52549	7.16222	ALDH5A1
Negative Regulation of DNA Biosynthetic Process (GO:2000279)	1/26	0.205432	0.256526	0	0	4.52549	7.16222	TP53
Positive Regulation of ERBB Signaling Pathway (GO:1901186)	1/26	0.205432	0.256526	0	0	4.52549	7.16222	TGFB1
Positive Regulation of T Cell Migration (GO:2000406)	1/26	0.205432	0.256526	0	0	4.52549	7.16222	APP
Positive Regulation of mRNA Processing (GO:0050685)	1/26	0.205432	0.256526	0	0	4.52549	7.16222	TRA2B
Positive Regulation of Natural Killer Cell Mediated Immunity (GO:0002717)	1/26	0.205432	0.256526	0	0	4.52549	7.16222	RASGRP1
Regulation of T Cell Migration (GO:2000404)	1/26	0.205432	0.256526	0	0	4.52549	7.16222	APP
Regulation of Actin Filament Bundle Assembly (GO:0032231)	1/26	0.205432	0.256526	0	0	4.52549	7.16222	CDC42
Regulation of Cardiac Muscle Cell Contraction (GO:0086004)	1/26	0.205432	0.256526	0	0	4.52549	7.16222	CACNA1C
Regulation of Keratinocyte Proliferation (GO:0010837)	1/27	0.212433	0.261833	0	0	4.35121	6.74058	ZFP36
Regulation of Microtubule Polymerization or Depolymerization (GO:0031110)	1/27	0.212433	0.261833	0	0	4.35121	6.74058	MAPRE1
Regulation of Myeloid Cell Differentiation (GO:0045637)	1/27	0.212433	0.261833	0	0	4.35121	6.74058	CDK6
Regulation of Protein Localization to Cell Periphery (GO:1904375)	1/27	0.212433	0.261833	0	0	4.35121	6.74058	PLK1
Regulation of Proteolysis Involved in Protein Catabolic Process (GO:1903050)	1/27	0.212433	0.261833	0	0	4.35121	6.74058	CDKN2A
Regulation of Reactive Oxygen Species Biosynthetic Process (GO:1903426)	1/27	0.212433	0.261833	0	0	4.35121	6.74058	PPARA
Calcium Ion Import Into Cytosol (GO:1902656)	1/27	0.212433	0.261833	0	0	4.35121	6.74058	CACNA1C
Cardiac Muscle Cell Differentiation (GO:0055007)	1/27	0.212433	0.261833	0	0	4.35121	6.74058	VEGFA
Cellular Catabolic Process (GO:0044248)	1/27	0.212433	0.261833	0	0	4.35121	6.74058	TGFB1
Dicarboxylic Acid Transport (GO:0006835)	1/27	0.212433	0.261833	0	0	4.35121	6.74058	SLC22A7
Spindle Assembly Checkpoint Signaling (GO:0071173)	1/27	0.212433	0.261833	0	0	4.35121	6.74058	PLK1
Wound Healing, Spreading of Cells (GO:0044319)	1/27	0.212433	0.261833	0	0	4.35121	6.74058	ITGB1
miRNA-mediated Post-Transcriptional Gene Silencing (GO:0035195)	1/27	0.212433	0.261833	0	0	4.35121	6.74058	ZFP36
Mitotic Spindle Assembly Checkpoint Signaling (GO:0007094)	1/27	0.212433	0.261833	0	0	4.35121	6.74058	PLK1
Mitotic Spindle Checkpoint Signaling (GO:0071174)	1/27	0.212433	0.261833	0	0	4.35121	6.74058	PLK1
Negative Regulation of Actin Filament Bundle Assembly (GO:0032232)	1/27	0.212433	0.261833	0	0	4.35121	6.74058	PIK3R1
Negative Regulation of Lymphocyte Activation (GO:0051250)	1/27	0.212433	0.261833	0	0	4.35121	6.74058	TNFAIP3
Negative Regulation of Protein Localization to Plasma Membrane (GO:1903077)	1/27	0.212433	0.261833	0	0	4.35121	6.74058	TGFB1
Negative Regulation of Proteolysis Involved in Protein Catabolic Process (GO:1903051)	1/27	0.212433	0.261833	0	0	4.35121	6.74058	CDKN2A
Phagocytosis, Engulfment (GO:0006911)	1/27	0.212433	0.261833	0	0	4.35121	6.74058	CDC42
Plasma Membrane Invagination (GO:0099024)	1/27	0.212433	0.261833	0	0	4.35121	6.74058	CDC42
Positive Regulation of DNA Binding (GO:0043388)	1/27	0.212433	0.261833	0	0	4.35121	6.74058	IGF1
Regulation of Cation Channel Activity (GO:2001257)	1/27	0.212433	0.261833	0	0	4.35121	6.74058	ITGB1
Ubiquitin-Dependent Protein Catabolic Process (GO:0006511)	6/455	0.212973	0.262351	0	0	1.52299	2.35544	GSK3B;RNF144B;ZNRF2;KEAP1;TNFAIP3;NFE2L2
Positive Regulation of Protein Modification Process (GO:0031401)	2/98	0.213434	0.262772	0	0	2.36207	3.64804	RASGRP1;VEGFA
Neuron Differentiation (GO:0030182)	3/181	0.213822	0.263101	0	0	1.91394	2.95247	PBX3;PAX6;VEGFA
Positive Regulation of Cold-Induced Thermogenesis (GO:0120162)	2/99	0.216661	0.266444	0	0	2.3376	3.57518	IGF1R;VEGFA
Regulation of Insulin Secretion Involved in Cellular Response to Glucose Stimulus (GO:0061178)	1/28	0.219373	0.266486	0	0	4.18984	6.35591	CFTR
Acylglycerol Catabolic Process (GO:0046464)	1/28	0.219373	0.266486	0	0	4.18984	6.35591	LPL
Regulation of Microtubule Depolymerization (GO:0031114)	1/28	0.219373	0.266486	0	0	4.18984	6.35591	NAV3
Regulation of Monocyte Chemotaxis (GO:0090025)	1/28	0.219373	0.266486	0	0	4.18984	6.35591	APP
Regulation of Transmembrane Receptor Protein Serine/Threonine Kinase Signaling Pathway (GO:0090092)	1/28	0.219373	0.266486	0	0	4.18984	6.35591	FSTL1
Cellular Response to Epidermal Growth Factor Stimulus (GO:0071364)	1/28	0.219373	0.266486	0	0	4.18984	6.35591	ZFP36
Regulation of Tyrosine Phosphorylation of STAT Protein (GO:0042509)	1/28	0.219373	0.266486	0	0	4.18984	6.35591	FGFR3
Sterol Biosynthetic Process (GO:0016126)	1/28	0.219373	0.266486	0	0	4.18984	6.35591	HMGCR
Establishment of Endothelial Barrier (GO:0061028)	1/28	0.219373	0.266486	0	0	4.18984	6.35591	RAP1B
Toll-Like Receptor 4 Signaling Pathway (GO:0034142)	1/28	0.219373	0.266486	0	0	4.18984	6.35591	NMI
Glial Cell Differentiation (GO:0010001)	1/28	0.219373	0.266486	0	0	4.18984	6.35591	QKI
Glycosaminoglycan Metabolic Process (GO:0030203)	1/28	0.219373	0.266486	0	0	4.18984	6.35591	HS3ST2
Hydrogen Peroxide Metabolic Process (GO:0042743)	1/28	0.219373	0.266486	0	0	4.18984	6.35591	PXDN
Negative Regulation of Protein Polymerization (GO:0032272)	1/28	0.219373	0.266486	0	0	4.18984	6.35591	MAPRE1
Negative Regulation of Protein Transport (GO:0051224)	1/28	0.219373	0.266486	0	0	4.18984	6.35591	HMGCR
Negative Regulation of Telomere Maintenance via Telomere Lengthening (GO:1904357)	1/28	0.219373	0.266486	0	0	4.18984	6.35591	TP53
Nuclear Membrane Organization (GO:0071763)	1/28	0.219373	0.266486	0	0	4.18984	6.35591	PLK1
Positive Regulation of G Protein-Coupled Receptor Signaling Pathway (GO:0045745)	1/28	0.219373	0.266486	0	0	4.18984	6.35591	APP
Positive Regulation of Leukocyte Migration (GO:0002687)	1/28	0.219373	0.266486	0	0	4.18984	6.35591	VEGFA
Primary Neural Tube Formation (GO:0014020)	1/28	0.219373	0.266486	0	0	4.18984	6.35591	TGFB1
Regulation of Calcium Ion Transmembrane Transport (GO:1903169)	1/28	0.219373	0.266486	0	0	4.18984	6.35591	APP
Regulation of Cardiac Muscle Cell Action Potential (GO:0098901)	1/28	0.219373	0.266486	0	0	4.18984	6.35591	CACNA1C
Monoatomic Ion Transport (GO:0006811)	2/100	0.219892	0.266968	0	0	2.31363	3.50427	PIEZO1;VDAC1
Regulation of Dendrite Morphogenesis (GO:0048814)	1/29	0.226252	0.272724	0	0	4.04	6.00386	GSK3B
Regulation of Platelet Activation (GO:0010543)	1/29	0.226252	0.272724	0	0	4.04	6.00386	GP1BA
Cell-Substrate Junction Assembly (GO:0007044)	1/29	0.226252	0.272724	0	0	4.04	6.00386	ITGA6
Response to Interferon-Beta (GO:0035456)	1/29	0.226252	0.272724	0	0	4.04	6.00386	IFNAR1
Cytoplasmic Pattern Recognition Receptor Signaling Pathway (GO:0002753)	1/29	0.226252	0.272724	0	0	4.04	6.00386	TNFAIP3
Transcription Elongation by RNA Polymerase II (GO:0006368)	1/29	0.226252	0.272724	0	0	4.04	6.00386	SART3
Tube Closure (GO:0060606)	1/29	0.226252	0.272724	0	0	4.04	6.00386	TGFB1
mRNA Splice Site Recognition (GO:0006376)	1/29	0.226252	0.272724	0	0	4.04	6.00386	SRSF1
Negative Regulation of Mitotic Metaphase/Anaphase Transition (GO:0045841)	1/29	0.226252	0.272724	0	0	4.04	6.00386	PLK1
Negative Regulation of Protein Localization to Membrane (GO:1905476)	1/29	0.226252	0.272724	0	0	4.04	6.00386	TGFB1
Negative Regulation of Wound Healing (GO:0061045)	1/29	0.226252	0.272724	0	0	4.04	6.00386	PTEN
Organelle Fusion (GO:0048284)	1/29	0.226252	0.272724	0	0	4.04	6.00386	MCL1
Regulation of Blood Coagulation (GO:0030193)	1/29	0.226252	0.272724	0	0	4.04	6.00386	GP1BA
Plasma Membrane Bounded Cell Projection Assembly (GO:0120031)	4/277	0.227795	0.274432	0	0	1.66547	2.46375	RAP1B;ITGB1;NOTCH1;SRGAP2
Regulation of Defense Response (GO:0031347)	2/103	0.229607	0.276463	0	0	2.24457	3.30262	PTGS2;NFE2L2
Regulation of Keratinocyte Differentiation (GO:0045616)	1/30	0.233071	0.278946	0	0	3.90049	5.68072	ZFP36
Cell Surface Toll-Like Receptor Signaling Pathway (GO:0140895)	1/30	0.233071	0.278946	0	0	3.90049	5.68072	NMI
Regulation of Transmembrane Transport (GO:0034762)	1/30	0.233071	0.278946	0	0	3.90049	5.68072	BCL2
Heterotypic Cell-Cell Adhesion (GO:0034113)	1/30	0.233071	0.278946	0	0	3.90049	5.68072	ITGB1
Intrinsic Apoptotic Signaling Pathway in Response to Endoplasmic Reticulum Stress (GO:0070059)	1/30	0.233071	0.278946	0	0	3.90049	5.68072	BCL2
Lamellipodium Organization (GO:0097581)	1/30	0.233071	0.278946	0	0	3.90049	5.68072	ITGB1
Negative Regulation of Notch Signaling Pathway (GO:0045746)	1/30	0.233071	0.278946	0	0	3.90049	5.68072	ZBTB7A
Neural Tube Closure (GO:0001843)	1/30	0.233071	0.278946	0	0	3.90049	5.68072	TGFB1
Positive Regulation of Calcium Ion Transport (GO:0051928)	1/30	0.233071	0.278946	0	0	3.90049	5.68072	PDGFRB
Prostaglandin Metabolic Process (GO:0006693)	1/30	0.233071	0.278946	0	0	3.90049	5.68072	PTGS2
Regulation of Cell Morphogenesis (GO:0022604)	1/30	0.233071	0.278946	0	0	3.90049	5.68072	SPARC
Organic Anion Transport (GO:0015711)	2/105	0.2361	0.282417	0	0	2.20076	3.17679	SLC22A7;CFTR
Regulation of Macroautophagy (GO:0016241)	2/106	0.239351	0.284701	0	0	2.17949	3.11628	PIK3CA;MTOR
Regulation of Spindle Assembly (GO:0090169)	1/31	0.23983	0.284701	0	0	3.77029	5.38331	PLK1
Regulation of Stress-Activated MAPK Cascade (GO:0032872)	1/31	0.23983	0.284701	0	0	3.77029	5.38331	MYC
Regulation of Transcription by RNA Polymerase I (GO:0006356)	1/31	0.23983	0.284701	0	0	3.77029	5.38331	SMARCA5
Response to Epidermal Growth Factor (GO:0070849)	1/31	0.23983	0.284701	0	0	3.77029	5.38331	ZFP36
Chromosome Condensation (GO:0030261)	1/31	0.23983	0.284701	0	0	3.77029	5.38331	PLK1
Determination of Bilateral Symmetry (GO:0009855)	1/31	0.23983	0.284701	0	0	3.77029	5.38331	NOTCH1
Leukocyte Cell-Cell Adhesion (GO:0007159)	1/31	0.23983	0.284701	0	0	3.77029	5.38331	ITGB1
Modulation of Excitatory Postsynaptic Potential (GO:0098815)	1/31	0.23983	0.284701	0	0	3.77029	5.38331	PTEN
Natural Killer Cell Mediated Immunity (GO:0002228)	1/31	0.23983	0.284701	0	0	3.77029	5.38331	PIK3R1
Negative Regulation of MAP Kinase Activity (GO:0043407)	1/31	0.23983	0.284701	0	0	3.77029	5.38331	PDCD4
Negative Regulation of Insulin Receptor Signaling Pathway (GO:0046627)	1/31	0.23983	0.284701	0	0	3.77029	5.38331	IRS1
Nuclear-Transcribed mRNA Catabolic Process, Deadenylation-Dependent Decay (GO:0000288)	1/31	0.23983	0.284701	0	0	3.77029	5.38331	ZFP36
Positive Regulation of ATP-dependent Activity (GO:0032781)	1/31	0.23983	0.284701	0	0	3.77029	5.38331	TPM1
Axon Development (GO:0061564)	2/107	0.242604	0.287681	0	0	2.15862	3.05731	APP;S100B
Dephosphorylation (GO:0016311)	2/107	0.242604	0.287681	0	0	2.15862	3.05731	PTEN;PPM1D
Positive Regulation of Translation (GO:0045727)	2/108	0.245859	0.28967	0	0	2.13815	2.99982	CPEB3;MTOR
TOR Signaling (GO:0031929)	1/32	0.24653	0.28967	0	0	3.64848	5.10886	MTOR
Regulation of Metaphase/Anaphase Transition of Cell Cycle (GO:1902099)	1/32	0.24653	0.28967	0	0	3.64848	5.10886	PLK1
Regulation of Postsynapse Organization (GO:0099175)	1/32	0.24653	0.28967	0	0	3.64848	5.10886	APP
Respiratory System Development (GO:0060541)	1/32	0.24653	0.28967	0	0	3.64848	5.10886	VEGFA
Response to Alcohol (GO:0097305)	1/32	0.24653	0.28967	0	0	3.64848	5.10886	TGFB1
Response to Estrogen (GO:0043627)	1/32	0.24653	0.28967	0	0	3.64848	5.10886	SERPINB9
Response to Steroid Hormone (GO:0048545)	1/32	0.24653	0.28967	0	0	3.64848	5.10886	TGFB1
Extrinsic Apoptotic Signaling Pathway via Death Domain Receptors (GO:0008625)	1/32	0.24653	0.28967	0	0	3.64848	5.10886	BCL2
Membrane Depolarization (GO:0051899)	1/32	0.24653	0.28967	0	0	3.64848	5.10886	CDKN2A
miRNA Processing (GO:0035196)	1/32	0.24653	0.28967	0	0	3.64848	5.10886	DICER1
Mitochondrial Membrane Organization (GO:0007006)	1/32	0.24653	0.28967	0	0	3.64848	5.10886	BCL2
Natural Killer Cell Mediated Cytotoxicity (GO:0042267)	1/32	0.24653	0.28967	0	0	3.64848	5.10886	PIK3R1
Negative Regulation of Cellular Response to Insulin Stimulus (GO:1900077)	1/32	0.24653	0.28967	0	0	3.64848	5.10886	IRS1
Negative Regulation of Fat Cell Differentiation (GO:0045599)	1/32	0.24653	0.28967	0	0	3.64848	5.10886	TGFB1
Negative Regulation of Interleukin-6 Production (GO:0032715)	1/32	0.24653	0.28967	0	0	3.64848	5.10886	TNFAIP3
Nuclear Receptor-Mediated Signaling Pathway (GO:0141193)	1/32	0.24653	0.28967	0	0	3.64848	5.10886	PPARA
B Cell Receptor Signaling Pathway (GO:0050853)	1/33	0.253171	0.296201	0	0	3.53429	4.85501	BCL2
Regulation of Small Molecule Metabolic Process (GO:0062012)	1/33	0.253171	0.296201	0	0	3.53429	4.85501	PPARA
Response to Estradiol (GO:0032355)	1/33	0.253171	0.296201	0	0	3.53429	4.85501	TGFB1
Embryonic Skeletal System Morphogenesis (GO:0048704)	1/33	0.253171	0.296201	0	0	3.53429	4.85501	HOXB3
Epithelial Tube Morphogenesis (GO:0060562)	1/33	0.253171	0.296201	0	0	3.53429	4.85501	COL4A1
Positive Regulation of Notch Signaling Pathway (GO:0045747)	1/33	0.253171	0.296201	0	0	3.53429	4.85501	ROBO1
Protein Localization to Chromatin (GO:0071168)	1/33	0.253171	0.296201	0	0	3.53429	4.85501	PLK1
Regulation of Amyloid-Beta Formation (GO:1902003)	1/33	0.253171	0.296201	0	0	3.53429	4.85501	IGF1
Defense Response to Virus (GO:0051607)	3/198	0.253346	0.296247	0	0	1.74558	2.39667	RNASEL;SMARCA5;BCL2
RNA Processing (GO:0006396)	4/291	0.254354	0.297267	0	0	1.5831	2.1673	MBNL1;RNASEL;RSRC1;SRSF1
Transcription by RNA Polymerase II (GO:0006366)	3/200	0.258069	0.301448	0	0	1.72768	2.34019	CCNT2;CREB1;ETS1
Regulation of Protein Polymerization (GO:0032271)	1/34	0.259754	0.301646	0	0	3.42701	4.61968	ABL1
Calcium Ion Import (GO:0070509)	1/34	0.259754	0.301646	0	0	3.42701	4.61968	CACNA1C
Regulation of Response to Biotic Stimulus (GO:0002831)	1/34	0.259754	0.301646	0	0	3.42701	4.61968	NFE2L2
Cellular Response to Osmotic Stress (GO:0071470)	1/34	0.259754	0.301646	0	0	3.42701	4.61968	MTOR
Sarcomere Organization (GO:0045214)	1/34	0.259754	0.301646	0	0	3.42701	4.61968	TPM1
Triglyceride Homeostasis (GO:0070328)	1/34	0.259754	0.301646	0	0	3.42701	4.61968	LPL
Integrated Stress Response Signaling (GO:0140467)	1/34	0.259754	0.301646	0	0	3.42701	4.61968	NFE2L2
Liver Development (GO:0001889)	1/34	0.259754	0.301646	0	0	3.42701	4.61968	NF1
Phospholipid Dephosphorylation (GO:0046839)	1/34	0.259754	0.301646	0	0	3.42701	4.61968	PTEN
Protein Acylation (GO:0043543)	1/34	0.259754	0.301646	0	0	3.42701	4.61968	GLUL
Regulation of JUN Kinase Activity (GO:0043506)	1/34	0.259754	0.301646	0	0	3.42701	4.61968	PDCD4
Double-Strand Break Repair via Homologous Recombination (GO:0000724)	2/114	0.265414	0.308054	0	0	2.02299	2.68343	CDC7;ATM
Regulation of Interleukin-17 Production (GO:0032660)	1/35	0.266279	0.308079	0	0	3.32605	4.40106	TGFB1
Regulation of Neuronal Synaptic Plasticity (GO:0048168)	1/35	0.266279	0.308079	0	0	3.32605	4.40106	APP
Regulation of p38MAPK Cascade (GO:1900744)	1/35	0.266279	0.308079	0	0	3.32605	4.40106	PER1
Regulation of Protein Localization to Membrane (GO:1905475)	1/35	0.266279	0.308079	0	0	3.32605	4.40106	PIK3CA
Intracellular Receptor Signaling Pathway (GO:0030522)	1/35	0.266279	0.308079	0	0	3.32605	4.40106	PPARA
Positive Regulation of Mononuclear Cell Migration (GO:0071677)	1/35	0.266279	0.308079	0	0	3.32605	4.40106	APP
Positive Regulation of Canonical NF-kappaB Signal Transduction (GO:0043123)	3/204	0.267551	0.309387	0	0	1.69295	2.23206	TGFB1;S100B;VEGFA
Regulation of DNA Metabolic Process (GO:0051052)	2/116	0.271935	0.313574	0	0	1.9873	2.58784	MYC;SMARCA5
Regulation of Natural Killer Cell Mediated Cytotoxicity (GO:0042269)	1/36	0.272747	0.313574	0	0	3.23086	4.19756	RASGRP1
Regulatory ncRNA Processing (GO:0070918)	1/36	0.272747	0.313574	0	0	3.23086	4.19756	DICER1
Sister Chromatid Segregation (GO:0000819)	1/36	0.272747	0.313574	0	0	3.23086	4.19756	PLK1
Establishment or Maintenance of Epithelial Cell Apical/Basal Polarity (GO:0045197)	1/36	0.272747	0.313574	0	0	3.23086	4.19756	CDC42
Glutamate Receptor Signaling Pathway (GO:0007215)	1/36	0.272747	0.313574	0	0	3.23086	4.19756	CPEB4
Left/Right Pattern Formation (GO:0060972)	1/36	0.272747	0.313574	0	0	3.23086	4.19756	NOTCH1
Lytic Vacuole Organization (GO:0080171)	1/36	0.272747	0.313574	0	0	3.23086	4.19756	TFEB
Negative Regulation of Double-Strand Break Repair (GO:2000780)	1/36	0.272747	0.313574	0	0	3.23086	4.19756	PLK1
Negative Regulation of Plasma Membrane Bounded Cell Projection Assembly (GO:0120033)	1/36	0.272747	0.313574	0	0	3.23086	4.19756	AKT1
Peptidyl-Threonine Phosphorylation (GO:0018107)	1/36	0.272747	0.313574	0	0	3.23086	4.19756	AKT1
DNA Metabolic Process (GO:0006259)	4/302	0.275653	0.316748	0	0	1.5238	1.96359	TDG;CDK2;SMARCA5;ATM
Regulation of mRNA Processing (GO:0050684)	1/37	0.279159	0.319936	0	0	3.14095	4.00778	QKI
Cardiac Muscle Cell Action Potential (GO:0086001)	1/37	0.279159	0.319936	0	0	3.14095	4.00778	CACNA1C
Cardiac Muscle Cell Action Potential Involved in Contraction (GO:0086002)	1/37	0.279159	0.319936	0	0	3.14095	4.00778	CACNA1C
Regulation of Sodium Ion Transport (GO:0002028)	1/37	0.279159	0.319936	0	0	3.14095	4.00778	PER1
Spliceosomal snRNP Assembly (GO:0000387)	1/37	0.279159	0.319936	0	0	3.14095	4.00778	SART3
Intracellular Monoatomic Cation Homeostasis (GO:0030003)	3/210	0.281848	0.322849	0	0	1.64338	2.08116	APP;SMAD4;MYC
Regulation of Signal Transduction (GO:0009966)	3/211	0.284238	0.32467	0	0	1.63539	2.05723	APP;PXDN;PPM1D
Regulation of Defense Response to Virus by Host (GO:0050691)	1/38	0.285514	0.32467	0	0	3.05591	3.83047	TNFAIP3
DNA Damage Checkpoint Signaling (GO:0000077)	1/38	0.285514	0.32467	0	0	3.05591	3.83047	ATM
Regulation of Peptidyl-Serine Phosphorylation (GO:0033135)	1/38	0.285514	0.32467	0	0	3.05591	3.83047	PTEN
Striated Muscle Tissue Development (GO:0014706)	1/38	0.285514	0.32467	0	0	3.05591	3.83047	BMPR2
Heart Looping (GO:0001947)	1/38	0.285514	0.32467	0	0	3.05591	3.83047	NOTCH1
mRNA Transcription by RNA Polymerase II (GO:0042789)	1/38	0.285514	0.32467	0	0	3.05591	3.83047	CREB1
Membrane Assembly (GO:0071709)	1/38	0.285514	0.32467	0	0	3.05591	3.83047	PTEN
Negative Regulation of Transport (GO:0051051)	1/38	0.285514	0.32467	0	0	3.05591	3.83047	PTEN
Neuron Projection Extension (GO:1990138)	1/38	0.285514	0.32467	0	0	3.05591	3.83047	S100B
Nuclear Transport (GO:0051169)	1/38	0.285514	0.32467	0	0	3.05591	3.83047	RSRC1
Positive Regulation of Receptor Signaling Pathway via JAK-STAT (GO:0046427)	1/38	0.285514	0.32467	0	0	3.05591	3.83047	NOTCH1
Positive Regulation of Reproductive Process (GO:2000243)	1/38	0.285514	0.32467	0	0	3.05591	3.83047	VEGFA
Regulation of DNA-templated Transcription Elongation (GO:0032784)	1/38	0.285514	0.32467	0	0	3.05591	3.83047	CCNT2
Base-Excision Repair (GO:0006284)	1/39	0.291813	0.330802	0	0	2.97534	3.66455	TDG
Fatty Acid Transport (GO:0015908)	1/39	0.291813	0.330802	0	0	2.97534	3.66455	SLC22A7
Negative Regulation of G Protein-Coupled Receptor Signaling Pathway (GO:0045744)	1/39	0.291813	0.330802	0	0	2.97534	3.66455	ROBO1
Positive Regulation of Extrinsic Apoptotic Signaling Pathway (GO:2001238)	1/39	0.291813	0.330802	0	0	2.97534	3.66455	APP
Positive Regulation of Transferase Activity (GO:0051347)	1/39	0.291813	0.330802	0	0	2.97534	3.66455	PLK1
Regulation of Axon Extension (GO:0030516)	1/39	0.291813	0.330802	0	0	2.97534	3.66455	GSK3B
Regulation of Cytokine-Mediated Signaling Pathway (GO:0001959)	1/40	0.298058	0.336487	0	0	2.8989	3.50903	TNFAIP3
Regulation of Protein Targeting to Mitochondrion (GO:1903214)	1/40	0.298058	0.336487	0	0	2.8989	3.50903	CDKN2A
Embryonic Skeletal System Development (GO:0048706)	1/40	0.298058	0.336487	0	0	2.8989	3.50903	HOXB3
Establishment of Protein Localization to Extracellular Region (GO:0035592)	1/40	0.298058	0.336487	0	0	2.8989	3.50903	FGG
Negative Regulation of Sequestering of Calcium Ion (GO:0051283)	1/40	0.298058	0.336487	0	0	2.8989	3.50903	GP1BA
Positive Regulation of Cytokinesis (GO:0032467)	1/40	0.298058	0.336487	0	0	2.8989	3.50903	CDC42
Positive Regulation of Stem Cell Population Maintenance (GO:1902459)	1/40	0.298058	0.336487	0	0	2.8989	3.50903	TET1
Regulation of Apoptotic Signaling Pathway (GO:2001233)	1/40	0.298058	0.336487	0	0	2.8989	3.50903	BCL2
Protein Modification by Small Protein Conjugation (GO:0032446)	4/316	0.303164	0.341712	0	0	1.45438	1.73578	CDKN2A;PLK1;KEAP1;NFE2L2
Regulation of Heart Rate by Cardiac Conduction (GO:0086091)	1/41	0.304247	0.341712	0	0	2.82629	3.36304	CACNA1C
RNA Stabilization (GO:0043489)	1/41	0.304247	0.341712	0	0	2.82629	3.36304	QKI
Regulation of Mitotic Spindle Organization (GO:0060236)	1/41	0.304247	0.341712	0	0	2.82629	3.36304	PLK1
Monoatomic Cation Transport (GO:0006812)	1/41	0.304247	0.341712	0	0	2.82629	3.36304	PIEZO1
Negative Regulation of Type I Interferon Production (GO:0032480)	1/41	0.304247	0.341712	0	0	2.82629	3.36304	QKI
Odontogenesis (GO:0042476)	1/41	0.304247	0.341712	0	0	2.82629	3.36304	COL1A2
Organelle Transport Along Microtubule (GO:0072384)	1/41	0.304247	0.341712	0	0	2.82629	3.36304	CDC42
Positive Regulation of Immune System Process (GO:0002684)	1/41	0.304247	0.341712	0	0	2.82629	3.36304	VEGFA
Positive Regulation of Insulin Secretion (GO:0032024)	1/41	0.304247	0.341712	0	0	2.82629	3.36304	CFTR
Notch Signaling Pathway (GO:0007219)	1/42	0.310382	0.34647	0	0	2.75721	3.2258	NOTCH1
Acylglycerol Metabolic Process (GO:0006639)	1/42	0.310382	0.34647	0	0	2.75721	3.2258	LPL
Regulation of Receptor-Mediated Endocytosis (GO:0048259)	1/42	0.310382	0.34647	0	0	2.75721	3.2258	DKK1
Defense Response to Fungus (GO:0050832)	1/42	0.310382	0.34647	0	0	2.75721	3.2258	APP
Determination of Heart Left/Right Asymmetry (GO:0061371)	1/42	0.310382	0.34647	0	0	2.75721	3.2258	NOTCH1
Embryonic Heart Tube Morphogenesis (GO:0003143)	1/42	0.310382	0.34647	0	0	2.75721	3.2258	NOTCH1
Type I Interferon-Mediated Signaling Pathway (GO:0060337)	1/42	0.310382	0.34647	0	0	2.75721	3.2258	IFNAR1
Heterophilic Cell-Cell Adhesion via Plasma Membrane Cell Adhesion Molecules (GO:0007157)	1/42	0.310382	0.34647	0	0	2.75721	3.2258	CEACAM6
Lysosome Localization (GO:0032418)	1/42	0.310382	0.34647	0	0	2.75721	3.2258	TFEB
Negative Regulation of DNA Recombination (GO:0045910)	1/42	0.310382	0.34647	0	0	2.75721	3.2258	PLK1
Regulation of Cellular Component Size (GO:0032535)	1/42	0.310382	0.34647	0	0	2.75721	3.2258	MTOR
Regulation of Chromosome Organization (GO:0033044)	1/42	0.310382	0.34647	0	0	2.75721	3.2258	MYC
Golgi Organization (GO:0007030)	2/128	0.310964	0.346942	0	0	1.79693	2.09896	CDC42;PLK1
Regulation of Dendrite Development (GO:0050773)	1/43	0.316464	0.351109	0	0	2.69143	3.09661	GSK3B
Regulation of Epithelial Cell Migration (GO:0010632)	1/43	0.316464	0.351109	0	0	2.69143	3.09661	BMPR2
Release of Sequestered Calcium Ion Into Cytosol (GO:0051209)	1/43	0.316464	0.351109	0	0	2.69143	3.09661	GP1BA
Cellular Response to Type I Interferon (GO:0071357)	1/43	0.316464	0.351109	0	0	2.69143	3.09661	IFNAR1
Import Into the Mitochondrion (GO:0170036)	1/43	0.316464	0.351109	0	0	2.69143	3.09661	VDAC1
Mitochondrial Transport (GO:0006839)	1/43	0.316464	0.351109	0	0	2.69143	3.09661	BCL2
Negative Regulation of Lymphocyte Proliferation (GO:0050672)	1/43	0.316464	0.351109	0	0	2.69143	3.09661	CDKN2A
Negative Regulation of mRNA Catabolic Process (GO:1902373)	1/43	0.316464	0.351109	0	0	2.69143	3.09661	QKI
Negative Regulation of Organelle Assembly (GO:1902116)	1/43	0.316464	0.351109	0	0	2.69143	3.09661	SMAD4
Negative Regulation of Ubiquitin-Dependent Protein Catabolic Process (GO:2000059)	1/43	0.316464	0.351109	0	0	2.69143	3.09661	CDKN2A
Positive Regulation of Receptor-Mediated Endocytosis (GO:0048260)	1/43	0.316464	0.351109	0	0	2.69143	3.09661	VEGFA
Regulation of Microtubule-Based Process (GO:0032886)	1/44	0.322492	0.356353	0	0	2.6287	2.97485	GSK3B
Response to Unfolded Protein (GO:0006986)	1/44	0.322492	0.356353	0	0	2.6287	2.97485	SERPINH1
Substantia Nigra Development (GO:0021762)	1/44	0.322492	0.356353	0	0	2.6287	2.97485	CDC42
Lysosome Organization (GO:0007040)	1/44	0.322492	0.356353	0	0	2.6287	2.97485	TFEB
Peptidyl-Threonine Modification (GO:0018210)	1/44	0.322492	0.356353	0	0	2.6287	2.97485	AKT1
Positive Regulation of Cell Division (GO:0051781)	1/44	0.322492	0.356353	0	0	2.6287	2.97485	CDC42
Positive Regulation of Response to Biotic Stimulus (GO:0002833)	1/44	0.322492	0.356353	0	0	2.6287	2.97485	NMI
Protein Sumoylation (GO:0016925)	1/44	0.322492	0.356353	0	0	2.6287	2.97485	CDKN2A
Establishment of Protein Localization to Mitochondrion (GO:0072655)	1/45	0.328467	0.362406	0	0	2.56883	2.85993	AKT1
Negative Regulation of Biosynthetic Process (GO:0009890)	1/45	0.328467	0.362406	0	0	2.56883	2.85993	PPARA
Purine Ribonucleotide Biosynthetic Process (GO:0009152)	1/45	0.328467	0.362406	0	0	2.56883	2.85993	TGFB1
Development of Primary Male Sexual Characteristics (GO:0046546)	1/46	0.33439	0.368199	0	0	2.51162	2.75135	TFAP2C
Macromolecule Catabolic Process (GO:0009057)	1/46	0.33439	0.368199	0	0	2.51162	2.75135	TGFB1
Male Gonad Development (GO:0008584)	1/46	0.33439	0.368199	0	0	2.51162	2.75135	TFAP2C
Positive Regulation of Transcription Elongation by RNA Polymerase II (GO:0032968)	1/46	0.33439	0.368199	0	0	2.51162	2.75135	CCNT2
Receptor-Mediated Endocytosis (GO:0006898)	2/136	0.336761	0.370623	0	0	1.68897	1.83825	ITGB1;ACKR3
Regulation of Protein Phosphorylation (GO:0001932)	2/137	0.339967	0.372602	0	0	1.67637	1.80865	RASGRP1;VEGFA
DNA Integrity Checkpoint Signaling (GO:0031570)	1/47	0.340261	0.372602	0	0	2.45689	2.64864	ATM
Regulation of mRNA Catabolic Process (GO:0061013)	1/47	0.340261	0.372602	0	0	2.45689	2.64864	ZFP36
Bicellular Tight Junction Assembly (GO:0070830)	1/47	0.340261	0.372602	0	0	2.45689	2.64864	CLDN1
Cardiac Conduction (GO:0061337)	1/47	0.340261	0.372602	0	0	2.45689	2.64864	CACNA1C
Cellular Defense Response (GO:0006968)	1/47	0.340261	0.372602	0	0	2.45689	2.64864	ITGB1
Cellular Response to Radiation (GO:0071478)	1/47	0.340261	0.372602	0	0	2.45689	2.64864	TP53
Chromosome Organization (GO:0051276)	1/47	0.340261	0.372602	0	0	2.45689	2.64864	MYC
Mitotic Nuclear Division (GO:0140014)	1/47	0.340261	0.372602	0	0	2.45689	2.64864	PLK1
Monoatomic Anion Transport (GO:0006820)	1/47	0.340261	0.372602	0	0	2.45689	2.64864	VDAC1
[truncated: 190 more rows]

## Sheet: Targets_5upPTB-FTB-White
miRTargetLink 2.0
miRNA	Target / Target pathway	Support	Source	Experiment(s)	Reference - PMID
hsa-miR-122-5p	CTDNEP1	Functional MTI	MIRT732616	Luciferase reporter assay, qRT-PCR, Western blot	28287811
hsa-miR-122-5p	LPIN1	Functional MTI	MIRT732617	Luciferase reporter assay, qRT-PCR, Western blot	28287811
hsa-miR-122-5p	SPRY2	Functional MTI	MIRT733104	Luciferase reporter assay, Microarray, qRT-PCR, Western blot	27943426
hsa-miR-122-5p	PEG10	Functional MTI	MIRT733884	Luciferase reporter assay	27370270
hsa-miR-122-5p	IL1A	Functional MTI	MIRT734220	Luciferase reporter assay, qRT-PCR, Western blot	26239639
hsa-miR-122-5p	PDK4	Functional MTI	MIRT735022	Luciferase reporter assay, qRT-PCR, Western blot	26506419
hsa-miR-122-5p	EGFR	Functional MTI	MIRT735379	Luciferase reporter assay, qRT-PCR, Western blot	28641303
hsa-miR-122-5p	VEGFC	Functional MTI	MIRT735476	ELISA, Luciferase reporter assay, qRT-PCR, Western blot	27508026
hsa-miR-122-5p	CYP7A1	Functional MTI	MIRT000012	qRT-PCR, Luciferase reporter assay	20351063
hsa-miR-122-5p	IGF1R	Functional MTI	MIRT000364	Luciferase reporter assay, qRT-PCR, Western blot	19726678
hsa-miR-122-5p	IGF1R	Functional MTI	MIRT000364	Luciferase reporter assay, qRT-PCR, Western blot	23056576
hsa-miR-122-5p	IGF1R	Functional MTI	MIRT000364	Reporter assay;qRT-PCR	20884628
hsa-miR-122-5p	SRF	Functional MTI	MIRT000365	Luciferase reporter assay, qRT-PCR, Western blot	19726678
hsa-miR-122-5p	RAC1	Functional MTI	MIRT000663	Luciferase reporter assay,	19935707
hsa-miR-122-5p	RAC1	Functional MTI	MIRT000663	Microarray, qRT-PCR, Western blot	26540468
hsa-miR-122-5p	RHOA	Functional MTI	MIRT000717	Luciferase reporter assay	19617899
hsa-miR-122-5p	RHOA	Functional MTI	MIRT000717	Luciferase reporter assay,	19935707
hsa-miR-122-5p	CCNG1	Functional MTI	MIRT003006	Reporter assay	17616664
hsa-miR-122-5p	CCNG1	Functional MTI	MIRT003006	Western blot	19584283
hsa-miR-122-5p	CCNG1	Functional MTI	MIRT003006	Reporter assay;Western blot	18692484
hsa-miR-122-5p	CCNG1	Functional MTI	MIRT003006	qRT-PCR, Western blot	27528885
hsa-miR-122-5p	ADAM17	Functional MTI	MIRT003112	Luciferase reporter assay, qRT-PCR	19296470
hsa-miR-122-5p	GYS1	Functional MTI	MIRT003080	qRT-PCR, Western blot, Northern blot	18073344
hsa-miR-122-5p	ANK2	Functional MTI	MIRT003081	Luciferase reporter assay, qRT-PCR	19296470
hsa-miR-122-5p	NFATC2IP	Functional MTI	MIRT003082	Luciferase reporter assay, qRT-PCR	19296470
hsa-miR-122-5p	ENTPD4	Functional MTI	MIRT003083	Luciferase reporter assay, qRT-PCR	19296470
hsa-miR-122-5p	ANXA11	Functional MTI	MIRT003084	Luciferase reporter assay, qRT-PCR, Microarray	19296470
hsa-miR-122-5p	ALDOA	Functional MTI	MIRT003085	Luciferase reporter assay, qRT-PCR	19296470
hsa-miR-122-5p	RAB6B	Functional MTI	MIRT003086	Luciferase reporter assay, qRT-PCR	19296470
hsa-miR-122-5p	RAB11FIP1	Functional MTI	MIRT003087	Luciferase reporter assay, qRT-PCR	19296470
hsa-miR-122-5p	FOXP1	Functional MTI	MIRT003088	Luciferase reporter assay, qRT-PCR	19296470
hsa-miR-122-5p	MECP2	Functional MTI	MIRT003089	Luciferase reporter assay, qRT-PCR	19296470
hsa-miR-122-5p	NCAM1	Functional MTI	MIRT003090	Luciferase reporter assay, qRT-PCR	19296470
hsa-miR-122-5p	UBAP2	Functional MTI	MIRT003091	Luciferase reporter assay, qRT-PCR	19296470
hsa-miR-122-5p	TBX19	Functional MTI	MIRT003092	Luciferase reporter assay, qRT-PCR	19296470
hsa-miR-122-5p	AACS	Functional MTI	MIRT003093	Luciferase reporter assay, qRT-PCR	19296470
hsa-miR-122-5p	DUSP2	Functional MTI	MIRT003094	Luciferase reporter assay, qRT-PCR	19296470
hsa-miR-122-5p	ATP1A2	Functional MTI	MIRT003095	Luciferase reporter assay, qRT-PCR	19296470
hsa-miR-122-5p	MAPK11	Functional MTI	MIRT003097	Luciferase reporter assay, qRT-PCR	19296470
hsa-miR-122-5p	FUNDC2	Functional MTI	MIRT003098	Luciferase reporter assay, qRT-PCR	19296470
hsa-miR-122-5p	AKT3	Functional MTI	MIRT003099	Luciferase reporter assay, qRT-PCR	19296470
hsa-miR-122-5p	AKT3	Functional MTI	MIRT003099	Immunoblot, Luciferase reporter assay, qRT-PCR	24244539
hsa-miR-122-5p	TPD52L2	Functional MTI	MIRT003100	Luciferase reporter assay, qRT-PCR	19296470
hsa-miR-122-5p	GALNT10	Functional MTI	MIRT003102	Luciferase reporter assay, qRT-PCR	19296470
hsa-miR-122-5p	GALNT10	Functional MTI	MIRT003102	Immunohistochemistry, In situ hybridization, qRT-PCR, Luciferase reporter assay, Immunoprecipitaion, Western blot	25422324
hsa-miR-122-5p	G6PC3	Functional MTI	MIRT003103	Luciferase reporter assay, qRT-PCR	19296470
hsa-miR-122-5p	AP3M2	Functional MTI	MIRT003104	Luciferase reporter assay, qRT-PCR	19296470
hsa-miR-122-5p	SLC7A1	Functional MTI	MIRT003105	Luciferase reporter assay, Western blot, Reporter assay;Other	17179747
hsa-miR-122-5p	SLC7A1	Functional MTI	MIRT003105	Luciferase reporter assay, qRT-PCR	19296470
hsa-miR-122-5p	SLC7A1	Functional MTI	MIRT003105	Luciferase reporter assay	16777601
hsa-miR-122-5p	XPO6	Functional MTI	MIRT003106	Luciferase reporter assay, qRT-PCR	19296470
hsa-miR-122-5p	FOXJ3	Functional MTI	MIRT003107	Luciferase reporter assay, qRT-PCR	19296470
hsa-miR-122-5p	SLC7A11	Functional MTI	MIRT003108	Luciferase reporter assay, qRT-PCR	19296470
hsa-miR-122-5p	TRIB1	Functional MTI	MIRT003109	Luciferase reporter assay, qRT-PCR	19296470
hsa-miR-122-5p	EGLN3	Functional MTI	MIRT003110	Luciferase reporter assay, qRT-PCR	19296470
hsa-miR-122-5p	NUMBL	Functional MTI	MIRT003111	Luciferase reporter assay, qRT-PCR	19296470
hsa-miR-122-5p	DSTYK	Functional MTI	MIRT003727	Luciferase reporter assay, qRT-PCR	19296470
hsa-miR-122-5p	FAM117B	Functional MTI	MIRT003728	Luciferase reporter assay, qRT-PCR	19296470
hsa-miR-122-5p	ADAM17	Functional MTI	MIRT003112	Luciferase reporter assay,	19935707
hsa-miR-122-5p	BCL2L2	Functional MTI	MIRT004364	Luciferase reporter assay, qRT-PCR, Western blot, Reporter assay;Western blot;Other	18692484
hsa-miR-122-5p	BCL2L2	Functional MTI	MIRT004364	Immunohistochemistry, Luciferase reporter assay, Microarray, qRT-PCR, Western blot	27415790
hsa-miR-122-5p	PRKAB1	Functional MTI	MIRT004527	Luciferase reporter assay	16459310
hsa-miR-122-5p	ADAM10	Functional MTI	MIRT004879	Luciferase reporter assay, qRT-PCR, Western blot	19726678
hsa-miR-122-5p	ADAM10	Functional MTI	MIRT004879	Immunohistochemistry, Luciferase reporter assay, qRT-PCR	25318895
hsa-miR-122-5p	PRKRA	Functional MTI	MIRT006123	Luciferase reporter assay, Microarray, qRT-PCR, Western blot	21937511
hsa-miR-122-5p	WNT1	Functional MTI	MIRT006421	Luciferase reporter assay, qRT-PCR, Western blot	22276989
hsa-miR-122-5p	WNT1	Functional MTI	MIRT006421	Luciferase reporter assay, qRT-PCR	27687586
hsa-miR-122-5p	CREB1	Functional MTI	MIRT023389	Luciferase reporter assay, qRT-PCR, Western blot	28337380
hsa-miR-122-5p	PTPN1	Functional MTI	MIRT007007	Luciferase reporter assay	22807119
hsa-miR-122-5p	NT5C3A	Functional MTI	MIRT007081	Luciferase reporter assay	23055569
hsa-miR-122-5p	P4HA1	Functional MTI	MIRT007082	Luciferase reporter assay	23178710
hsa-miR-122-5p	ZNF395	Functional MTI	MIRT007083	GFP reporter assay	23221562
hsa-miR-122-5p	SOCS1	Functional MTI	MIRT007084	GFP reporter assay	23348614
hsa-miR-122-5p	HMOX1	Functional MTI	MIRT023272	Western blot;qRT-PCR	20633528
hsa-miR-122-5p	PKM	Functional MTI	MIRT023396	Luciferase reporter assay, qRT-PCR, Western blot	24466275
hsa-miR-122-5p	CLIC4	Functional MTI	MIRT023398	Luciferase reporter assay, qRT-PCR	23793894
hsa-miR-122-5p	BAX	Functional MTI	MIRT023402	Western blot	18692484
hsa-miR-122-5p	CDK4	Functional MTI	MIRT023403	Reporter assay	21750653
hsa-miR-122-5p	MEF2D	Functional MTI	MIRT438005	Luciferase reporter assay	24390737
hsa-miR-122-5p	MEF2D	Functional MTI	MIRT438005	Luciferase reporter assay	27109478
hsa-miR-122-5p	NOD2	Functional MTI	MIRT438655	Luciferase reporter assay, qRT-PCR, Western blot	23872065
hsa-miR-122-5p	AXL	Functional MTI	MIRT438639	Luciferase reporter assay	24113455
hsa-miR-122-5p	FUT8	Functional MTI	MIRT438734	Luciferase reporter assay, qRT-PCR, Western blot	24130780
hsa-miR-127-3p	MGMT	Functional MTI	MIRT733921	Microarray, qRT-PCR, Western blot	27057640
hsa-miR-127-3p	XRCC3	Functional MTI	MIRT734465	Luciferase reporter assay, qRT-PCR, Western blot	27590853
hsa-miR-127-3p	BAG5	Functional MTI	MIRT734839	Luciferase reporter assay, qRT-PCR	27571744
hsa-miR-127-3p	PRDM1	Functional MTI	MIRT004279	qRT-PCR, Luciferase reporter assay, Western blot	19530237
hsa-miR-127-3p	XBP1	Functional MTI	MIRT004462	Luciferase reporter assay	19530237
hsa-miR-127-3p	BCL6	Functional MTI	MIRT004463	Luciferase reporter assay	17581274
hsa-miR-127-3p	BCL6	Functional MTI	MIRT004463	Luciferase reporter assay, Microarray, Northern blot, qRT-PCR, Western blot	16766263
hsa-miR-127-3p	BCL6	Functional MTI	MIRT004463	Immunoblot, Luciferase reporter assay, qRT-PCR	24282530
hsa-miR-127-3p	KMT5A	Functional MTI	MIRT006953	Luciferase reporter assay	22720056
hsa-miR-127-3p	KMT5A	Functional MTI	MIRT006953	Luciferase reporter assay, Western blot	26707641
hsa-miR-127-3p	MMP13	Functional MTI	MIRT053120	Luciferase reporter assay	23762330
hsa-miR-127-3p	SKI	Functional MTI	MIRT063471	Luciferase reporter assay, qRT-PCR, Western blot	24517116
hsa-miR-127-3p	MAPK4	Functional MTI	MIRT053562	Luciferase reporter assay, qRT-PCR, Western blot	23880861
hsa-miR-127-3p	SEPT7	Functional MTI	MIRT438271	Luciferase reporter assay	24604520
hsa-miR-127-3p	RGMA	Functional MTI	MIRT438278	Luciferase reporter assay, qRT-PCR, Western blot	24517116
hsa-miR-127-3p	ZWINT	Functional MTI	MIRT438279	Luciferase reporter assay, qRT-PCR, Western blot	24517116
hsa-miR-127-3p	SFRP1	Functional MTI	MIRT438280	Luciferase reporter assay, qRT-PCR, Western blot	24517116
hsa-miR-127-3p	SERPINB9	Functional MTI	MIRT438281	Luciferase reporter assay, qRT-PCR, Western blot	24517116
hsa-miR-224-5p	APLN	Functional MTI	MIRT731163	Luciferase reporter assay, qRT-PCR, Microarray, Western blot	25532941
hsa-miR-224-5p	CASP7	Functional MTI	MIRT732066	Luciferase reporter assay, qRT-PCR, Western blot	26307684
hsa-miR-224-5p	CASP3	Functional MTI	MIRT732067	Luciferase reporter assay, Western blot	26307684
hsa-miR-224-5p	MTOR	Functional MTI	MIRT733173	ChIP-seq, Immunofluorescence, Immunohistochemistry, Luciferase reporter assay, qRT-PCR, Western blot	27315344
hsa-miR-224-5p	PHLPP2	Functional MTI	MIRT733416	Immunofluorescence, Luciferase reporter assay, qRT-PCR, Western blot	26245343
hsa-miR-224-5p	RASSF8	Functional MTI	MIRT734078	ChIP-seq, Luciferase reporter assay, Northern blot, qRT-PCR, Western blot	28173803
hsa-miR-224-5p	GSK3B	Functional MTI	MIRT734689	Luciferase reporter assay	25588771
hsa-miR-224-5p	RAC1	Functional MTI	MIRT735524	Luciferase reporter assay	27222381
hsa-miR-224-5p	KLK10	Functional MTI	MIRT000454	qRT-PCR, Luciferase reporter assay	20354523
hsa-miR-224-5p	CXCR4	Functional MTI	MIRT000635	Luciferase reporter assay, qRT-PCR, Western blot	20023705
hsa-miR-224-5p	CDC42	Functional MTI	MIRT000636	Luciferase reporter assay, qRT-PCR, Western blot	20023705
hsa-miR-224-5p	CDC42	Functional MTI	MIRT000636	Microarray, qRT-PCR, Western blot	22989374
hsa-miR-224-5p	AP2M1	Functional MTI	MIRT003232	Luciferase reporter assay	20065103
hsa-miR-224-5p	API5	Functional MTI	MIRT003987	Western blot, Luciferase reporter assay, qRT-PCR	18319255
hsa-miR-224-5p	EYA4	Functional MTI	MIRT005755	Immunofluorescence, In situ hybridization, Luciferase reporter assay, Northern blot, qRT-PCR, Western blot	20827281
hsa-miR-224-5p	EDNRA	Functional MTI	MIRT005756	Immunofluorescence, In situ hybridization, Luciferase reporter assay, Northern blot, qRT-PCR, Western blot	20827281
hsa-miR-224-5p	DIO1	Functional MTI	MIRT006136	Luciferase reporter assay, qRT-PCR, Western blot	21912701
hsa-miR-224-5p	SMAD4	Functional MTI	MIRT006527	Luciferase reporter assay, Western blot	20118412
hsa-miR-224-5p	SMAD4	Functional MTI	MIRT006527	qRT-PCR, Western blot	23922662
hsa-miR-224-5p	SMAD4	Functional MTI	MIRT006527	Luciferase reporter assay, Western blot	25804630
hsa-miR-224-5p	PEBP1	Functional MTI	MIRT007008	Luciferase reporter assay	22809510
hsa-miR-224-5p	PEBP1	Functional MTI	MIRT007008	Flow, Luciferase reporter assay, qRT-PCR, Western blot	25017365
hsa-miR-224-5p	TCEAL1	Functional MTI	MIRT053204	Flow, Luciferase reporter assay, Microarray, qRT-PCR, Western blot	23399735
hsa-miR-224-5p	TCEAL1	Functional MTI	MIRT053204	Flow, Luciferase reporter assay, qRT-PCR, Western blot	26343737
hsa-miR-224-5p	DPYSL2	Functional MTI	MIRT053520	qRT-PCR, Western blot	23667495
hsa-miR-224-5p	PHLPP1	Functional MTI	MIRT053250	Immunoprecipitaion, Luciferase reporter assay, Western blot	23846336
hsa-miR-224-5p	PHLPP1	Functional MTI	MIRT053250	Immunofluorescence, Luciferase reporter assay, qRT-PCR, Western blot	26245343
hsa-miR-224-5p	KRAS	Functional MTI	MIRT053521	qRT-PCR, Western blot	23667495
hsa-miR-224-5p	HOXD10	Functional MTI	MIRT054457	Luciferase reporter assay, qRT-PCR, Western blot	24219032
hsa-miR-224-5p	PTX3	Functional MTI	MIRT054880	Luciferase reporter assay, qRT-PCR, Western blot	24470395
hsa-miR-224-5p	MBD2	Functional MTI	MIRT437393	ChIP-seq, In situ hybridization, Luciferase reporter assay, Microarray, qRT-PCR, Western blot	23770133
hsa-miR-224-5p	TPD52	Functional MTI	MIRT437894	Luciferase reporter assay, qRT-PCR, Western blot	24768995
hsa-miR-224-5p	SERPINF2	Functional MTI	MIRT437913	qRT-PCR, Western blot	24785373
hsa-miR-224-5p	TRIB1	Functional MTI	MIRT438014	Microarray/In situ hybridization, Luciferase reporter assay, Western blot , qRT-PCR	24382668
hsa-miR-224-5p	BCL2	Functional MTI	MIRT438617	Microarray, qRT-PCR, Western blot	22989374
hsa-miR-224-5p	PAK2	Functional MTI	MIRT438618	Microarray, qRT-PCR, Western blot	22989374
hsa-miR-224-5p	CDH1	Functional MTI	MIRT438619	Luciferase reporter assay, Western blot	25804630
hsa-miR-766-3p	BAX	Functional MTI	MIRT438137	Flow, Luciferase reporter assay, Microarray, qRT-PCR, Western blot	24356076

## Sheet: GO_5upPTB-FTB-White
Term	Overlap	P-value	Adjusted P-value	Old P-value	Old Adjusted P-value	Odds Ratio	Combined Score	Genes
Negative Regulation of Programmed Cell Death (GO:0043069)	18/382	3.62064e-12	5.19924e-09	0	0	10.382	273.506	GSK3B;XBP1;API5;MGMT;SERPINB9;SLC7A11;EGFR;MTOR;IGF1R;SFRP1;DSTYK;CREB1;AXL;BCL2;HMOX1;SPRY2;WNT1;BCL2L2
Negative Regulation of Apoptotic Process (GO:0043066)	17/475	1.07116e-09	7.6909e-07	0	0	7.67274	158.477	GSK3B;XBP1;API5;MGMT;SERPINB9;EGFR;MTOR;IGF1R;SFRP1;DSTYK;CREB1;AXL;PDK4;BCL2;SPRY2;WNT1;BCL2L2
Regulation of Apoptotic Process (GO:0042981)	20/704	1.72938e-09	8.27799e-07	0	0	6.17088	124.501	GSK3B;XBP1;EGLN3;PHLPP1;API5;MGMT;SERPINB9;EGFR;MTOR;IGF1R;SFRP1;DSTYK;CREB1;BCL6;AXL;BCL2;SPRY2;BAX;WNT1;BCL2L2
Cellular Response to Lipid (GO:0071396)	12/234	7.05118e-09	2.53137e-06	0	0	10.7382	201.557	GSK3B;IL1A;SFRP1;XBP1;CASP7;CREB1;AXL;PDK4;ATP1A2;NOD2;RHOA;EGFR
Positive Regulation of Cell Population Proliferation (GO:0008284)	15/484	7.45277e-08	2.14043e-05	0	0	6.46988	106.184	TPD52;XBP1;SERPINF2;ADAM10;VEGFC;NOD2;EGFR;IGF1R;FOXP1;ADAM17;SFRP1;CDK4;BCL2;HMOX1;WNT1
Cellular Response to Oxygen-Containing Compound (GO:1901701)	13/384	2.1617e-07	5.10374e-05	0	0	6.97877	107.105	GSK3B;XBP1;NOD2;RHOA;EGFR;MTOR;IGF1R;IL1A;SFRP1;CASP7;CREB1;AXL;PDK4
Positive Regulation of Growth (GO:0045927)	7/79	2.79483e-07	5.10374e-05	0	0	18.5255	279.556	CDC42;ADAM17;SFRP1;BCL2;ADAM10;EGFR;MTOR
Response to Lipopolysaccharide (GO:0032496)	9/161	2.84331e-07	5.10374e-05	0	0	11.4572	172.696	IL1A;ADAM17;XBP1;CASP7;AXL;NOD2;TRIB1;RHOA;FOXP1
Positive Regulation of Cellular Process (GO:0048522)	16/622	3.33306e-07	5.31809e-05	0	0	5.35918	79.9279	TPD52;GSK3B;XBP1;SRF;SERPINF2;ADAM10;VEGFC;EGFR;MTOR;IGF1R;CDC42;ADAM17;SFRP1;CDK4;BCL2;WNT1
Regulation of Cell Growth (GO:0001558)	10/222	4.4967e-07	6.45726e-05	0	0	9.18971	134.305	CDC42;ADAM17;SFRP1;XBP1;SMAD4;BCL6;BCL2;ADAM10;EGFR;MTOR
Extrinsic Apoptotic Signaling Pathway in Absence of Ligand (GO:0097192)	4/14	8.61687e-07	0.000112489	0	0	74.314	1037.75	GSK3B;BCL2;BAX;BCL2L2
Regulation of Cell Population Proliferation (GO:0042127)	17/769	1.13744e-06	0.000136114	0	0	4.60232	62.9907	TPD52;XBP1;ADAM10;VEGFC;TPD52L2;RHOA;EGFR;IGF1R;SKI;IL1A;ADAM17;SFRP1;BCL6;CDK4;PRKRA;BCL2;WNT1
Positive Regulation of Cell Growth (GO:0030307)	7/107	2.21345e-06	0.000241671	0	0	13.3195	173.433	CDC42;ADAM17;SFRP1;BCL2;ADAM10;EGFR;MTOR
Cellular Response to Insulin Stimulus (GO:0032869)	7/108	2.35612e-06	0.000241671	0	0	13.187	170.883	GSK3B;XBP1;PKM;PDK4;LPIN1;MTOR;IGF1R
Regulation of ERK1 and ERK2 Cascade (GO:0070372)	9/223	4.27738e-06	0.000409488	0	0	8.11229	100.285	IL1A;PTPN1;XBP1;SMAD4;DSTYK;SERPINF2;SPRY2;NOD2;EGFR
Cellular Response to Cytokine Stimulus (GO:0071345)	10/289	4.84423e-06	0.00043477	0	0	6.95908	85.1633	GSK3B;IL1A;MAPK11;SFRP1;NUMBL;XBP1;SOCS1;AXL;CXCR4;RHOA
Positive Regulation of Cell Differentiation (GO:0045597)	10/297	6.16122e-06	0.000520442	0	0	6.76234	81.1294	GSK3B;MAPK11;SFRP1;XBP1;SMAD4;CREB1;SRF;SERPINF2;RHOA;MTOR
Negative Regulation of MAPK Cascade (GO:0043409)	7/127	6.9259e-06	0.000552533	0	0	11.0884	131.733	PTPN1;XBP1;SMAD4;DUSP2;PEBP1;SPRY2;IGF1R
Positive Regulation of Smooth Muscle Cell Proliferation (GO:0048661)	5/49	7.54852e-06	0.000570509	0	0	21.2747	250.917	XBP1;SERPINF2;HMOX1;MEF2D;FOXP1
Regulation of Cell Migration (GO:0030334)	12/479	1.43153e-05	0.00102784	0	0	5.04107	56.2291	CDC42;GSK3B;ADAM17;SFRP1;XBP1;CLIC4;ADAM10;CXCR4;SPRY2;RHOA;EGFR;IGF1R
Positive Regulation of Cell Migration (GO:0030335)	10/344	2.20207e-05	0.00150579	0	0	5.79682	62.1624	CDC42;ADAM17;XBP1;ADAM10;CXCR4;SPRY2;EGFR;MTOR;IGF1R;FOXP1
Extrinsic Apoptotic Signaling Pathway (GO:0097191)	5/68	3.79507e-05	0.00247715	0	0	14.8443	151.103	GSK3B;SMAD4;BCL2;BAX;BCL2L2
Apoptotic Process (GO:0006915)	8/232	4.59738e-05	0.00287036	0	0	6.81865	68.1009	IL1A;ZNF395;CASP7;CASP3;BCL2;CXCR4;BAX;MTOR
Negative Regulation of Extrinsic Apoptotic Signaling Pathway (GO:2001237)	5/72	5.00495e-05	0.00299463	0	0	13.9552	138.192	GSK3B;IL1A;EYA4;BCL2;HMOX1
Negative Regulation of Cellular Response to Growth Factor Stimulus (GO:0090288)	5/73	5.34937e-05	0.00306355	0	0	13.7493	135.237	SKI;PTPN1;SPRY2;WNT1;APLN
- Reg of Transmembrane Receptor Prot Serine/Threonine Kinase Sgnlng Pway (GO:0090101)	6/122	6.11531e-05	0.00306355	0	0	9.74039	94.5026	SKI;ADAM17;XBP1;PEG10;SPRY2;WNT1
Positive Regulation of Apoptotic Process (GO:0043065)	9/313	6.27146e-05	0.00306355	0	0	5.6845	55.0084	GSK3B;SFRP1;XBP1;CASP7;BCL6;CASP3;BCL2;BAX;BCL2L2
Positive Regulation of Neuron Apoptotic Process (GO:0043525)	4/39	6.36272e-05	0.00306355	0	0	21.2059	204.901	GSK3B;CASP7;CASP3;BAX
Negative Regulation of Multicellular Organismal Process (GO:0051241)	8/243	6.36868e-05	0.00306355	0	0	6.49585	62.7599	GSK3B;ADAM17;SFRP1;RAB11FIP1;CASP3;SRF;SPRY2;EGFR
Cellular Response to Molecule of Bacterial Origin (GO:0071219)	6/123	6.40017e-05	0.00306355	0	0	9.65665	93.2505	IL1A;XBP1;CASP7;AXL;NOD2;RHOA
Cellular Response to Lipopolysaccharide (GO:0071222)	6/125	7.00167e-05	0.00307059	0	0	9.4934	90.8212	IL1A;XBP1;CASP7;AXL;NOD2;RHOA
Positive Regulation of Lipid Biosynthetic Process (GO:0046889)	4/40	7.03958e-05	0.00307059	0	0	20.6158	197.115	CTDNEP1;XBP1;CREB1;MTOR
Positive Regulation of DNA-templated Transcription (GO:0045893)	19/1274	7.05637e-05	0.00307059	0	0	3.0664	29.3117	ZNF395;XBP1;SMAD4;SRF;SERPINF2;FOXJ3;NOD2;EGFR;MTOR;RGMA;APLN;SKI;SFRP1;CREB1;PKM;NFATC2IP;WNT1;LPIN1;MEF2D
Positive Regulation of Cell Motility (GO:2000147)	8/249	7.553e-05	0.00319003	0	0	6.33219	60.0987	CDC42;ADAM17;XBP1;ADAM10;CXCR4;SPRY2;EGFR;IGF1R
Regulation of Neuron Apoptotic Process (GO:0043523)	6/129	8.3399e-05	0.00342174	0	0	9.18281	86.2438	GSK3B;CASP7;EGLN3;CASP3;BCL2;BAX
Positive Regulation of Stress Fiber Assembly (GO:0051496)	4/43	9.3851e-05	0.00374361	0	0	19.0271	176.453	CDC42;SFRP1;SERPINF2;RHOA
Release of Cytochrome C From Mitochondria (GO:0001836)	3/17	0.000106898	0.00414878	0	0	39.4345	360.575	BCL2;BAX;BCL2L2
Regulation of Fibroblast Proliferation (GO:0048145)	4/46	0.000122521	0.00463002	0	0	17.6653	159.116	SKI;SFRP1;CDK4;WNT1
Negative Regulation of Macromolecule Biosynthetic Process (GO:0010558)	7/202	0.000135193	0.00497787	0	0	6.79773	60.5597	MECP2;GSK3B;SFRP1;TCEAL1;ADAM10;FOXP1;APLN
Regulation of Epithelial to Mesenchymal Transition (GO:0010717)	5/91	0.00015302	0.0054934	0	0	10.8617	95.4192	GSK3B;SFRP1;SMAD4;SPRY2;MTOR
Negative Regulation of ERK1 and ERK2 Cascade (GO:0070373)	4/50	0.000169989	0.00595376	0	0	16.126	139.97	PTPN1;SMAD4;XBP1;SPRY2
Positive Regulation of Actin Filament Bundle Assembly (GO:0032233)	4/51	0.000183672	0.00627982	0	0	15.7821	135.763	CDC42;SFRP1;SERPINF2;RHOA
Cellular Response to Growth Factor Stimulus (GO:0071363)	6/150	0.000190811	0.0063722	0	0	7.83532	67.1034	SFRP1;XBP1;SMAD4;DSTYK;SPRY2;EGFR
Regulation of Phosphatidylinositol 3-Kinase/Protein Kinase B Signal Transduction (GO:0051896)	7/219	0.000222202	0.00725186	0	0	6.24723	52.5513	XBP1;PHLPP1;AXL;SPRY2;EGFR;MTOR;IGF1R
Regulation of Smooth Muscle Cell Proliferation (GO:0048660)	4/54	0.000229487	0.00732317	0	0	14.8329	124.295	SERPINF2;HMOX1;TRIB1;FOXP1
Negative Regulation of Intracellular Signal Transduction (GO:1902532)	8/297	0.000253189	0.00790391	0	0	5.26758	43.6228	SKI;GSK3B;XBP1;DUSP2;PHLPP1;BCL2;PEBP1;IGF1R
Positive Regulation of Intracellular Signal Transduction (GO:1902533)	12/652	0.000270463	0.0082635	0	0	3.64564	29.9503	IL1A;XBP1;SMAD4;AXL;HMOX1;SPRY2;BAX;NOD2;RHOA;EGFR;MTOR;IGF1R
+ Reg of Phosphatidylinositol 3-Kinase/Prot Kinase B Signal Transduction (GO:0051897)	6/162	0.000289158	0.00865064	0	0	7.22821	58.8993	XBP1;AXL;SPRY2;EGFR;MTOR;IGF1R
Negative Regulation of Extrinsic Apoptotic Signaling Pathway in Absence of Ligand (GO:2001240)	3/24	0.000309302	0.00888316	0	0	26.2804	212.377	IL1A;EYA4;BCL2
Negative Regulation of Signal Transduction in Absence of Ligand (GO:1901099)	3/24	0.000309302	0.00888316	0	0	26.2804	212.377	IL1A;EYA4;BCL2
Negative Regulation of Intrinsic Apoptotic Signaling Pathway (GO:2001243)	4/60	0.000344927	0.0095934	0	0	13.2397	105.549	PTPN1;XBP1;BAG5;BCL2
Positive Regulation of Transcription by RNA Polymerase II (GO:0045944)	15/983	0.000347393	0.0095934	0	0	3.05414	24.3264	ZNF395;XBP1;SMAD4;SRF;SERPINF2;FOXJ3;NOD2;EGFR;RGMA;SKI;CREB1;PKM;NFATC2IP;LPIN1;MEF2D
Positive Regulation of T Cell Migration (GO:2000406)	3/26	0.000394129	0.0106787	0	0	23.9928	188.075	ADAM17;ADAM10;RHOA
Positive Regulation of Multicellular Organismal Process (GO:0051240)	9/407	0.000444887	0.0113688	0	0	4.32109	33.3488	IL1A;XBP1;SMAD4;SERPINF2;CXCR4;LPIN1;PRKAB1;MTOR;IGF1R
IRE1-mediated Unfolded Protein Response (GO:0036498)	2/6	0.00045127	0.0113688	0	0	91.2156	702.674	PTPN1;XBP1
Positive Regulation of Blood Circulation (GO:1903524)	2/6	0.00045127	0.0113688	0	0	91.2156	702.674	ATP1A2;APLN
Positive Regulation of Pinocytosis (GO:0048549)	2/6	0.00045127	0.0113688	0	0	91.2156	702.674	CDC42;AXL
Regulation of Gene Expression (GO:0010468)	16/1127	0.000483551	0.0115965	0	0	2.84663	21.7322	GSK3B;ZNF395;SMAD4;ADAM10;ANK2;FOXP1;APLN;MECP2;IL1A;MAPK11;SFRP1;BCL6;CDK4;TCEAL1;SPRY2;UBAP2
Regulation of Extrinsic Apoptotic Signaling Pathway in Absence of Ligand (GO:2001239)	3/28	0.000492611	0.0115965	0	0	22.0711	168.089	IL1A;EYA4;BCL2
Regulation of Lipid Biosynthetic Process (GO:0046890)	3/28	0.000492611	0.0115965	0	0	22.0711	168.089	CREB1;PDK4;MTOR
Cellular Response to Hexose Stimulus (GO:0071331)	3/28	0.000492611	0.0115965	0	0	22.0711	168.089	XBP1;CYP7A1;IGF1R
Positive Regulation of Epithelial Cell Proliferation (GO:0050679)	5/118	0.000511393	0.0118445	0	0	8.25513	62.5605	SFRP1;XBP1;AKT3;NOD2;EGFR
Regulation of Transforming Growth Factor Beta Receptor Signaling Pathway (GO:0017015)	5/120	0.000552173	0.012586	0	0	8.11075	60.844	SKI;XBP1;SMAD4;PEG10;SPRY2
DNA Damage Response (GO:0006974)	9/421	0.000567372	0.0127304	0	0	4.17126	31.1781	BCL6;MGMT;XRCC3;BCL2;BAX;WNT1;BCL2L2;MTOR;FOXP1
Response to Cytokine (GO:0034097)	5/123	0.000617864	0.0131006	0	0	7.90334	58.3997	CASP3;SRF;BCL2;CXCR4;RHOA
Regulation of MAPK Cascade (GO:0043408)	7/260	0.000623178	0.0131006	0	0	5.22393	38.5561	IL1A;DUSP2;PHLPP1;PEBP1;NOD2;EGFR;IGF1R
Positive Regulation of IRE1-mediated Unfolded Protein Response (GO:1903896)	2/7	0.000629487	0.0131006	0	0	72.9688	537.824	PTPN1;BAX
Mitotic Nuclear Membrane Disassembly (GO:0007077)	2/7	0.000629487	0.0131006	0	0	72.9688	537.824	CTDNEP1;LPIN1
Negative Regulation of B Cell Apoptotic Process (GO:0002903)	2/7	0.000629487	0.0131006	0	0	72.9688	537.824	BCL6;FOXP1
Regulation of Extrinsic Apoptotic Signaling Pathway via Death Domain Receptors (GO:1902041)	3/32	0.000733899	0.0148434	0	0	19.023	137.292	GSK3B;SFRP1;HMOX1
Apoptotic Mitochondrial Changes (GO:0008637)	3/32	0.000733899	0.0148434	0	0	19.023	137.292	BCL2;BAX;BCL2L2
Negative Regulation of Cellular Process (GO:0048523)	10/531	0.000749337	0.0149451	0	0	3.68066	26.4872	SKI;IL1A;SFRP1;SMAD4;BCL6;PRKRA;AKT3;ADAM10;WNT1;HOXD10
Regulation of Fat Cell Differentiation (GO:0045598)	4/75	0.000806637	0.0152011	0	0	10.4346	74.3222	SFRP1;XBP1;CREB1;WNT1
Regulation of Stress Fiber Assembly (GO:0051492)	4/75	0.000806637	0.0152011	0	0	10.4346	74.3222	CDC42;SFRP1;SERPINF2;RHOA
Intracellular Signaling Cassette (GO:0141124)	8/354	0.000807754	0.0152011	0	0	4.387	31.241	EDNRA;ADAM17;XBP1;SMAD4;CREB1;CXCR4;EGFR;IGF1R
Negative Regulation of Ferroptosis (GO:0110076)	2/8	0.000836275	0.0152011	0	0	60.8043	430.893	HMOX1;SLC7A11
Regulation of Myeloid Leukocyte Differentiation (GO:0002761)	2/8	0.000836275	0.0152011	0	0	60.8043	430.893	MTOR;FOXP1
Regulation of Pinocytosis (GO:0048548)	2/8	0.000836275	0.0152011	0	0	60.8043	430.893	CDC42;AXL
Intracellular Triglyceride Homeostasis (GO:0035356)	2/8	0.000836275	0.0152011	0	0	60.8043	430.893	FUNDC2;XBP1
Negative Regulation of Signal Transduction (GO:0009968)	7/277	0.000903654	0.0161944	0	0	4.89078	34.2798	PTPN1;SFRP1;SOCS1;BCL2;SPRY2;TRIB1;APLN
Protein Modification Process (GO:0036211)	10/545	0.000913474	0.0161944	0	0	3.58175	25.066	CTDNEP1;GSK3B;PTPN1;DUSP2;EGLN3;CREB1;AKT3;ADAM10;TRIB1;MAPK4
Regulation of Vasculature Development (GO:1901342)	3/35	0.000956785	0.0167234	0	0	17.237	119.83	SFRP1;CXCR4;HMOX1
Negative Regulation of Gene Expression (GO:0010629)	8/364	0.000966601	0.0167234	0	0	4.26159	29.5828	MECP2;GSK3B;SFRP1;CASP3;TCEAL1;ADAM10;FOXP1;APLN
Negative Regulation of Epithelial to Mesenchymal Transition (GO:0010719)	3/36	0.00103957	0.0171044	0	0	16.7138	114.806	GSK3B;SFRP1;SPRY2
Negative Regulation of Smooth Muscle Cell Proliferation (GO:0048662)	3/36	0.00103957	0.0171044	0	0	16.7138	114.806	HMOX1;TRIB1;APLN
Cellular Response to Vascular Endothelial Growth Factor Stimulus (GO:0035924)	3/36	0.00103957	0.0171044	0	0	16.7138	114.806	XBP1;VEGFC;SPRY2
Negative Regulation of Lymphocyte Apoptotic Process (GO:0070229)	2/9	0.00107131	0.0171044	0	0	52.1153	356.41	BCL6;FOXP1
Regulation of B Cell Apoptotic Process (GO:0002902)	2/9	0.00107131	0.0171044	0	0	52.1153	356.41	BCL6;FOXP1
Myeloid Leukocyte Mediated Immunity (GO:0002444)	2/9	0.00107131	0.0171044	0	0	52.1153	356.41	ADAM17;SERPINB9
Regulation of Cytoskeleton Organization (GO:0051493)	5/139	0.001072	0.0171044	0	0	6.95403	47.5532	CDC42;GSK3B;CLIC4;RHOA;MTOR
Cellular Response to Glucose Stimulus (GO:0071333)	3/37	0.00112675	0.0174504	0	0	16.2214	110.118	XBP1;CYP7A1;IGF1R
Response to Insulin (GO:0032868)	4/82	0.0011268	0.0174504	0	0	9.49485	64.4546	XBP1;PKM;LPIN1;MTOR
Protein Phosphorylation (GO:0006468)	8/373	0.00113014	0.0174504	0	0	4.1546	28.1906	GSK3B;CREB1;AKT3;ADAM10;TRIB1;EGFR;MAPK4;IGF1R
Regulation of Angiogenesis (GO:0045765)	6/211	0.00115958	0.0177145	0	0	5.48683	37.0893	MECP2;IL1A;SFRP1;XBP1;HMOX1;SPRY2
Regulation of Transcription by RNA Polymerase II (GO:0006357)	24/2250	0.00118901	0.0179729	0	0	2.18893	14.7416	ZNF395;XBP1;SMAD4;SRF;SERPINF2;FOXJ3;PRDM1;NOD2;HOXD10;TBX19;EGFR;FOXP1;RGMA;MECP2;SKI;CREB1;PKM;BCL6;CDK4;NFATC2IP;HMOX1;KMT5A;LPIN1;MEF2D
Regulation of Vascular Associated Smooth Muscle Cell Proliferation (GO:1904705)	3/38	0.00121841	0.0182254	0	0	15.7571	105.734	XBP1;MEF2D;APLN
Negative Regulation of Transforming Growth Factor Beta Receptor Signaling Pathway (GO:0030512)	4/85	0.00128794	0.0189707	0	0	9.1418	60.8361	SKI;XBP1;PEG10;SPRY2
Phosphatidylinositol 3-Kinase/Protein Kinase B Signal Transduction (GO:0043491)	3/39	0.00131465	0.0189707	0	0	15.3187	101.627	XBP1;EGFR;IGF1R
Cell Surface Receptor Protein Tyrosine Kinase Signaling Pathway (GO:0007169)	7/296	0.00132617	0.0189707	0	0	4.56481	30.244	GSK3B;XBP1;AXL;CASP3;PDK4;VEGFC;IGF1R
Nuclear Membrane Disassembly (GO:0051081)	2/10	0.00133429	0.0189707	0	0	45.5986	301.833	CTDNEP1;LPIN1
Establishment of Epithelial Cell Apical/Basal Polarity (GO:0045198)	2/10	0.00133429	0.0189707	0	0	45.5986	301.833	CDC42;RHOA
Regulation of Cold-Induced Thermogenesis (GO:0120161)	5/148	0.00141674	0.0199455	0	0	6.51339	42.7239	ADAM17;CXCR4;LPIN1;PRKAB1;IGF1R
Negative Regulation of Cell Differentiation (GO:0045596)	6/220	0.00143556	0.0200142	0	0	5.25367	34.3916	SKI;GSK3B;SFRP1;SPRY2;WNT1;EGFR
Cellular Response to Hormone Stimulus (GO:0032870)	4/89	0.00152698	0.021084	0	0	8.70984	56.4787	SFRP1;XBP1;SERPINB9;ATP1A2
Regulation of Ferroptosis (GO:0110075)	2/11	0.0016249	0.0218071	0	0	40.5301	260.297	HMOX1;SLC7A11
Cellular Response to Nutrient (GO:0031670)	2/11	0.0016249	0.0218071	0	0	40.5301	260.297	XBP1;MTOR
Positive Regulation of Endoplasmic Reticulum Unfolded Protein Response (GO:1900103)	2/11	0.0016249	0.0218071	0	0	40.5301	260.297	PTPN1;BAX
Positive Regulation of ERK1 and ERK2 Cascade (GO:0070374)	5/153	0.00164035	0.0218106	0	0	6.29175	40.348	DSTYK;SERPINF2;SPRY2;NOD2;EGFR
Non-Canonical Wnt Signaling Pathway (GO:0035567)	3/43	0.00174692	0.0228053	0	0	13.784	87.5272	CDC42;SFRP1;RHOA
Regulation of Chemokine Production (GO:0032642)	3/43	0.00174692	0.0228053	0	0	13.784	87.5272	ADAM17;HMOX1;FOXP1
Cellular Response to Peptide Hormone Stimulus (GO:0071375)	4/94	0.00186718	0.0236432	0	0	8.22388	51.6734	XBP1;PKM;LPIN1;MTOR
Bone Development (GO:0060348)	3/44	0.00186722	0.0236432	0	0	13.4472	84.4925	SKI;MMP13;WNT1
Protein Maturation (GO:0051604)	5/158	0.00188888	0.0236432	0	0	6.0846	38.1612	ADAM17;CASP7;CASP3;ADAM10;KLK10
Regulation of Ketone Metabolic Process (GO:0010565)	2/12	0.00194282	0.0236432	0	0	36.4752	227.737	PDK4;CYP7A1
Peptidyl-Tyrosine Autophosphorylation (GO:0038083)	2/12	0.00194282	0.0236432	0	0	36.4752	227.737	EGFR;IGF1R
Regulation of Transforming Growth Factor Beta Production (GO:0071634)	2/12	0.00194282	0.0236432	0	0	36.4752	227.737	SMAD4;SERPINF2
[truncated: 1,320 more rows]
